# Supplementary material for: Novel Molecular Insights into Classical and Alternative Activation States of Microglia as Revealed by Stable Isotope Labeling by Amino Acids in Cell Culture (SILAC)-based Proteomics
Source: Mol Cell Proteomics. 2015 Sep 30;14(12):3173–84. doi: 10.1074/mcp.M115.053926 (PMC4762627; doi:10.1074/mcp.M115.053926)
Supplement: Supplemental Data [file 10.1074_M115.053926_mcp.M115.053926-3.xlsx]

## Sheet: Protein Expression Levels Comb.
Leading razor protein	Gene names	Protein names	LPS	IL4	IC	IL10
Q8BUV3	Gphn	Gephyrin;Molybdopterin adenylyltransferase;Molybdopterin molybdenumtransferase	1.2901	0.92123	1.13865	1.02677
B0QZV3	Slc9a6	Sodium/hydrogen exchanger	NaN	NaN	1.0153	NaN
A2A414	Elp4	Elongator complex protein 4	0.84847	0.979595	0.83284	0.86888
E9PXY1	Cul4b	Cullin-4B	0.961055	1.10075	0.97628	1.0238
A2A468	Ncoa3	Nuclear receptor coactivator 3	0.80991	1.1571	0.77103	1.0743
A2A485	Zmynd8		NaN	0.88373	0.62129	0.91586
A2A4N9	Dhx8	ATP-dependent RNA helicase DHX8	NaN	0.95253	NaN	1.0291
A2A4Z1	Ube2c	Ubiquitin-conjugating enzyme E2 C	0.238935	0.76841	0.26692	1.0613
Q9QX11	Cyth1	Cytohesin-1	NaN	NaN	0.89013	1.0608
A2A547	Rpl19	60S ribosomal protein L19	1.0893	1.2334	1.31895	1.0749
A2A5I7	Ttpal	Alpha-tocopherol transfer protein-like	NaN	1.1951	1.49085	1.1506
A2A5R2	Arfgef2	Brefeldin A-inhibited guanine nucleotide-exchange protein 2	1.154	0.93423	1.07305	0.96593
A2A5S3	Stau1	Double-stranded RNA-binding protein Staufen homolog 1	1.2068	1.2162	1.0351	1.0795
A2A5V3	Sh3bp1	SH3 domain-binding protein 1	0.93714	0.852035	0.94617	0.97284
A2A6H0	Lasp1	LIM and SH3 domain protein 1	1.2698	0.94491	1.0696	1.0344
A2A6M1	Snf8	Vacuolar-sorting protein SNF8	NaN	0.879965	NaN	0.907
A2A6T4	Ict1	Peptidyl-tRNA hydrolase ICT1, mitochondrial	NaN	1.1207	NaN	0.964105
A2A6U3	2013-09-09	Septin-9	1.06695	0.83032	1.0159	0.96566
A2A709	Scrn2	Secernin-2	1.2554	NaN	0.720855	NaN
Q8CFX1	H6pd	GDH/6PGL endoplasmic bifunctional protein;Glucose 1-dehydrogenase;6-phosphogluconolactonase	1.4295	0.72427	1.40265	1.0043
O35454	Clcn6	Chloride transport protein 6	NaN	0.95426	0.84788	0.80347
Q9WU20	Mthfr	Methylenetetrahydrofolate reductase	1.11655	1.2768	NaN	NaN
A2A7G9	Fbxo6	F-box only protein 6	1.1974	NaN	NaN	NaN
A2A7T8	Zmym1		NaN	0.844675	NaN	0.95352
A2A839	Epb4.1;Epb41	Protein 4.1	0.875535	0.98872	0.95019	0.80897
A2A8E2	0610037L13Rik	UPF0587 protein C1orf123 homolog	NaN	0.79342	1.0987	0.92578
A2A8L9	Kdm4a	Lysine-specific demethylase 4A	NaN	1.0306	NaN	1.06291
E9QKA4	Srrm1	Serine/arginine repetitive matrix protein 1	0.946845	0.97015	0.81425	0.96905
A2A8W8	Mknk1	MAP kinase-interacting serine/threonine-protein kinase 1	1.1333	1.1692	1.0459	1.04062
A2A9C3	Szt2	Protein SZT2	NaN	0.978575	0.800215	1.01721
A2A9I0	Gosr2	Golgi SNAP receptor complex member 2	1.2734	1.00795	1.0882	0.888735
E9PX48	Dock7	Dedicator of cytokinesis protein 7	NaN	0.939095	1.0292	1.0484
Q8BHG1	Nrd1	Nardilysin	1.1032	0.9369	1.0119	1.01655
A2A9W7	Gga3	ADP-ribosylation factor-binding protein GGA3	NaN	0.8276	NaN	NaN
A2AA71	Sec24a	Protein transport protein Sec24A	1.2992	1.04245	1.1464	0.994505
A2AAN0	Exoc7	Exocyst complex component 7	NaN	0.86794	1.0655	1.0323
A2AAY5	Sh3pxd2b	SH3 and PX domain-containing protein 2B	1.13525	0.947505	1.1193	0.92879
A2ABY3	Pcyt2	Ethanolamine-phosphate cytidylyltransferase	0.99686	0.9815	0.73459	1.0712
Q8BQZ4	Ralgapb	Ral GTPase-activating protein subunit beta	NaN	0.83666	0.78872	0.93059
A2ACG7	Rpn2	Dolichyl-diphosphooligosaccharide--protein glycosyltransferase subunit 2	1.00605	0.90513	0.99183	0.94462
Q8K4Q0	Rptor	Regulatory-associated protein of mTOR	1.04575	0.88428	0.9162	0.89213
E1U8D0	Soga1	Protein SOGA1;N-terminal form;C-terminal 80 kDa form	NaN	0.8878	0.74445	NaN
A2ADA5	Pusl1	tRNA pseudouridine synthase-like 1	NaN	0.84856	1.1566	0.84564
F6TBV1	Magt1	Magnesium transporter protein 1	0.77438	0.89134	0.752765	0.833905
A2ADR8	Ppp1r8	Nuclear inhibitor of protein phosphatase 1	0.74924	0.81346	0.837605	0.922345
A2ADY9	Ddi2	Protein DDI1 homolog 2	0.85807	0.80059	0.87621	0.96957
Q9DBT5	Ampd2	AMP deaminase 2	0.99815	1.0343	1.1294	1.05315
Q99LI2	Clcc1	Chloride channel CLIC-like protein 1	0.48367	0.892825	0.6639	0.88109
A2AEW0	Tfe3	Transcription factor E3	0.778695	NaN	NaN	0.97844
A2AEW9	Gripap1	GRIP1-associated protein 1	1.2195	0.77941	1.41995	0.93598
A2AF47	Dock11	Dedicator of cytokinesis protein 11	NaN	0.804535	1.0974	0.96792
A2AFJ4	Txlng;Gm8258	Gamma-taxilin	NaN	NaN	0.98503	NaN
Q7TMY8	Huwe1	E3 ubiquitin-protein ligase HUWE1	0.950185	1.2074	0.96364	1.1291
Q99N15	Hsd17b10	3-hydroxyacyl-CoA dehydrogenase type-2	0.959775	0.80077	1.03975	0.90021
A2AFQ9	Gemin5	Gem-associated protein 5	0.96767	1.0893	1.0392	1.00661
B0QZX1	Il2rg;Gm20489	Cytokine receptor common subunit gamma	NaN	1.3463	1.0842	1.0246
A2AGL5	Aven	Cell death regulator Aven	0.93932	NaN	0.86354	NaN
A2AGN7	Psmc3	26S protease regulatory subunit 6A	1.1006	1.0439	1.0526	1.0546
A2AHC4	Camsap1	Calmodulin-regulated spectrin-associated protein 1	0.82851	1.2221	0.92889	1.1754
Q80UP3	Dgkz	Diacylglycerol kinase zeta	0.721025	0.60619	NaN	0.14238
A2AHQ7	Phka2	Phosphorylase b kinase regulatory subunit alpha, liver isoform	NaN	1.0697	0.93076	1.1352
A2AI05	Ndor1	NADPH-dependent diflavin oxidoreductase 1	0.61417	0.91729	1.16335	1.0358
Q80U87	Usp8	Ubiquitin carboxyl-terminal hydrolase 8	NaN	0.83803	0.96146	0.95129
A2AIV2	Kiaa1429;1110037F02Rik	Protein virilizer homolog	0.99793	0.99588	0.87871	0.991965
A2AIV8	Card9		NaN	0.87291	1.1478	1.1825
E9QAT4	Sec16a		1.2326	0.88152	1.2404	0.923165
A2AJ72	Fubp3		0.80242	0.965335	0.7644	0.999005
A2AJ88	Pnpla7	Patatin-like phospholipase domain-containing protein 7	0.82088	0.78739	0.92594	0.94583
A2AJG0	Rpp38	Ribonuclease P protein subunit p38	NaN	1.11015	1.1969	1.18365
Q8CFK1	Nmt2	Glycylpeptide N-tetradecanoyltransferase;Glycylpeptide N-tetradecanoyltransferase 2	NaN	0.976555	0.84682	0.42976
F6WF36	Map7d1	MAP7 domain-containing protein 1	1.09605	0.86811	1.1737	0.901055
A2AKI5	Itgav	Integrin alpha-V;Integrin alpha-V heavy chain;Integrin alpha-V light chain	0.80188	0.574205	NaN	0.65674
Q8C2Q8	Atp5c1	ATP synthase subunit gamma;ATP synthase subunit gamma, mitochondrial	0.89874	0.88989	0.96886	0.97069
A2AKV7	Alkbh3	Alpha-ketoglutarate-dependent dioxygenase alkB homolog 3	NaN	0.92589	NaN	1.1561
A2AL12	Hnrnpa3	Heterogeneous nuclear ribonucleoprotein A3	0.80296	NaN	0.82061	1.0144
Q8C0I1	Agps	Alkyldihydroxyacetonephosphate synthase, peroxisomal	0.879125	0.95768	0.88673	0.94903
A2AL85	Asph	Aspartyl/asparaginyl beta-hydroxylase	1.5656	0.878105	1.4241	0.9366
A2ALA4	Med22	Mediator of RNA polymerase II transcription subunit 22	0.82339	NaN	3.4895	NaN
P09925	Surf1	Surfeit locus protein 1	0.70987	0.83874	1.0421	0.86106
A2ALB1	Rexo4	RNA exonuclease 4	0.928385	0.983465	0.783745	1.01114
A2ALH2	Ftsj1		NaN	NaN	NaN	NaN
A2ALR9	Usp48	Ubiquitin carboxyl-terminal hydrolase 48	0.95975	1.28906	0.750055	1.0181
A2AMC3	Pofut1	GDP-fucose protein O-fucosyltransferase 1	1.3052	1.1603	1.2118	0.98081
Q80XI3	Eif4g3	Eukaryotic translation initiation factor 4 gamma 3	NaN	0.69561	NaN	0.95241
A2AMW0	Capzb		1.2007	0.98078	0.857015	0.98124
A2AMY5	Ubap2	Ubiquitin-associated protein 2	0.780715	0.8124	0.80147	0.943
A2AN08	Ubr4	E3 ubiquitin-protein ligase UBR4	1.3301	1.06425	1.27165	1.00955
A2ANC6	Ap5s1		NaN	0.70686	NaN	NaN
J3QMC5	Mdn1	Midasin	0.86182	1.13695	1.0379	1.10835
Q8K2H2	Otud6b	OTU domain-containing protein 6B	0.857295	0.98596	0.74959	0.95165
A2AP32	Ndufb6	NADH dehydrogenase [ubiquinone] 1 beta subcomplex subunit 6	0.885505	0.97259	0.9135	1.077
A2AP78	Hmgb3;Gm6104	High mobility group protein B3	0.65568	1.0662	0.718395	0.94843
A2APB8	Tpx2	Targeting protein for Xklp2	0.2969	0.86845	0.54542	0.834305
Q9QY24	Zbp1	Z-DNA-binding protein 1	1.9185	NaN	NaN	NaN
Q3U8S1	Cd44	CD44 antigen	1.3519	1.2257	0.65853	0.97213
O08901	Bub1	Mitotic checkpoint serine/threonine-protein kinase BUB1	NaN	NaN	0.51891	NaN
E9PXE6	Fmnl2	Formin-like protein 2	NaN	2.00655	NaN	NaN
A2APY7	Ndufaf5	NADH dehydrogenase [ubiquinone] 1 alpha subcomplex assembly factor 5	NaN	1.0044	NaN	1.12265
A2AQ19	Rtf1	RNA polymerase-associated protein RTF1 homolog	NaN	NaN	0.64579	0.83534
A2AQ43	Fnbp1	Formin-binding protein 1	NaN	1.0424	1.2385	0.95282
A2AQA7	Aqr	Intron-binding protein aquarius	0.68678	1.0423	0.76212	1.00255
A2AQJ7	Tmem87a	Transmembrane protein 87A	0.697895	0.84395	0.701795	1.0324
A2AQM9	Ncoa6	Nuclear receptor coactivator 6	0.82992	NaN	1.2207	1.18025
Q9D975	Srxn1	Sulfiredoxin-1	8.07305	2.32255	10.7365	2.0202
A2AR02	Ppig	Peptidyl-prolyl cis-trans isomerase G	0.94072	1.1164	2.53468	1.05755
A2AR12	Mapkap1	Target of rapamycin complex 2 subunit MAPKAP1	NaN	NaN	NaN	0.85844
A2AR26	Slc2a6		2.3395	1.6778	1.74655	0.9133
A2ARZ7	Rab22a	Ras-related protein Rab-22A	NaN	1.2381	NaN	NaN
A2AS05	Helz2		3.0685	1.9148	2.6147	1.0359
A2AS45	Pkp4	Plakophilin-4	0.958855	0.83067	0.47479	0.894995
E9Q8N1	Ttn	Titin	1.0468	1.20945	1.00799	1.1457
A2AT37	Upf2		1.0237	0.96981	0.89214	0.919845
A2ATI9	Gorasp2	Golgi reassembly-stacking protein 2	1.2435	0.948735	1.1364	0.99485
A2ATP6	Myef2	Myelin expression factor 2	1.14755	0.997385	0.98049	0.959575
A2AU62	Raly	RNA-binding protein Raly	0.74787	0.96976	0.66325	1.0396
A2AU89	Trp53bp1;Tp53bp1	Tumor suppressor p53-binding protein 1	NaN	NaN	0.81405	NaN
Q3TAI4	Tpd52l2	Tumor protein D54	0.913175	0.83244	0.91015	0.97229
A7UAK4	Pfkfb3;Pfkfb2	6-phosphofructo-2-kinase/fructose-2,6-bisphosphatase 2;6-phosphofructo-2-kinase;Fructose-2,6-bisphosphatase	NaN	0.469635	NaN	0.30447
A2AUR7	Rsu1	Ras suppressor protein 1	0.90862	0.91207	0.96714	1.0366
A2AUT4	Spc25	Kinetochore protein Spc25	NaN	0.85502	NaN	0.98184
A2AVJ7	Rrbp1	Ribosome-binding protein 1	1.1453	0.89665	1.07895	0.94674
A2AVR1	Ttc4	Tetratricopeptide repeat protein 4	NaN	1.0397	NaN	0.99214
A2AVZ9	Slc43a3	Solute carrier family 43 member 3	NaN	NaN	1.1028	0.92395
A2AW05	Ssrp1	FACT complex subunit SSRP1	0.828775	1.0391	0.86717	1.0448
A2AWA9	Rabgap1	Rab GTPase-activating protein 1	1.0616	0.83851	0.98698	0.9243
A2AWF8	Ptprj	Receptor-type tyrosine-protein phosphatase eta	2.6426	1.4805	2.724	1.0212
A2AWI9	Sh3glb2	Endophilin-B2	NaN	0.84271	0.699665	0.84991
P59326	Ythdf1	YTH domain family protein 1	1.0018	1.4007	1.06061	1.3446
A2AWP6	Arhgef10l	Rho guanine nucleotide exchange factor 10-like protein	NaN	0.86495	NaN	1.0532
A2AWT6	Ubtf	Nucleolar transcription factor 1	0.5949	0.95663	0.56601	1.0328
A2BDX0	Adnp	Activity-dependent neuroprotector homeobox protein	0.79879	0.99481	0.709175	0.95162
A2BDX3	Mocs3	Adenylyltransferase and sulfurtransferase MOCS3;Molybdopterin-synthase adenylyltransferase;Molybdopterin-synthase sulfurtransferase	0.93812	0.97531	0.83889	1.00337
A2BE28	Las1l	Ribosomal biogenesis protein LAS1L	0.77998	1.12955	0.7971	1.0712
Q5U4F6	Wdr34	WD repeat-containing protein 34	0.65981	NaN	NaN	1.2247
A2BFF8	Dync1i2	Cytoplasmic dynein 1 intermediate chain 2	1.5283	1.0085	1.2485	0.960765
A2BGI8	Ppih	Peptidyl-prolyl cis-trans isomerase H	NaN	0.90299	0.65529	1.06966
A2CF65	Clec10a	C-type lectin domain family 10 member A	NaN	3.65	0.23356	0.70625
A2CG76	Ehmt2	Histone-lysine N-methyltransferase EHMT2	0.61757	0.67362	0.53873	0.92623
A2RSY1	Kansl3	KAT8 regulatory NSL complex subunit 3	NaN	0.85616	NaN	NaN
A2RSY6	Trmt1l	TRMT1-like protein	1.0672	1.0738	1.04295	0.988135
A2RTL5	Rsrc2	Arginine/serine-rich coiled-coil protein 2	NaN	0.840135	0.74675	0.85679
Q91YZ8	Pabpc4;Gm10110		0.99067	1.2107	1.0507	1.1191
A3KG44	Ikbkg	NF-kappa-B essential modulator	1.4098	NaN	1.2107	NaN
Q6ZQ88	Kdm1a	Lysine-specific histone demethylase 1A	NaN	0.888075	0.73557	0.931805
A3KGB4	Tbc1d8b	TBC1 domain family member 8B	NaN	NaN	1.9546	NaN
E9PYI3	Plcb2	1-phosphatidylinositol 4,5-bisphosphate phosphodiesterase beta-2	1.1213	0.83078	0.84222	0.89343
Q60952	Cep250	Centrosome-associated protein CEP250	NaN	1.1648	1.165	1.1368
E9Q2Z4	Gm16494;Hmgn2;Gm6594	Non-histone chromosomal protein HMG-17	0.667365	1.1501	NaN	NaN
Q9D898	Arpc5l	Actin-related protein 2/3 complex subunit 5-like protein	0.79737	0.87736	1.1003	1.0169
F7CGP0	Ralgapa2	Ral GTPase-activating protein subunit alpha-2	NaN	0.703145	1.3737	0.89865
A3KMP2	Ttc38	Tetratricopeptide repeat protein 38	NaN	0.70128	1.0482	1.2468
A4QPD3	Rel	Proto-oncogene c-Rel	NaN	1.53335	1.1151	0.852535
G3UZ30	Ppp1r11	Protein phosphatase 1 regulatory subunit 11	1.2442	NaN	1.1907	1.2485
A6H5X4	Phf11	PHD finger protein 11	5.7657	NaN	3.7923	NaN
A6H5Y3	Mtr	Methionine synthase	NaN	1.1439	0.6274	1.0928
A6H611	Mipep	Mitochondrial intermediate peptidase	NaN	0.879965	NaN	0.81163
A6H630		UPF0364 protein C6orf211 homolog	NaN	4.3821	1.10915	NaN
A6H8H2	Dennd4c	DENN domain-containing protein 4C	0.975315	1.208	0.93403	0.861655
A6PWE1	Coil	Coilin	NaN	1.0864	NaN	NaN
A6PWS5	Gsn		0.91552	0.62167	0.856065	0.6976
A6PWX7	Uqcc	Ubiquinol-cytochrome c reductase complex chaperone CBP3 homolog	1.0514	0.91809	0.85659	0.88486
A6ZI44	Aldoa	Fructose-bisphosphate aldolase	1.3635	NaN	1.3895	NaN
A8C756	Thada	Thyroid adenoma-associated protein homolog	0.85193	1.2689	0.90201	1.10485
E9Q223	Hbb-b1	Hemoglobin subunit beta-1	0.24499	NaN	NaN	NaN
A8Y5K6	Eif4enif1	Eukaryotic translation initiation factor 4E transporter	NaN	0.76421	0.62101	1.051
A8Y5P1	Slc31a1	High affinity copper uptake protein 1	1.1177	NaN	0.93934	NaN
Q8CFI5	Pars2	Probable proline--tRNA ligase, mitochondrial	0.70353	1.018	0.86301	NaN
A9C471	Naip2	Baculoviral IAP repeat-containing protein 1b	NaN	1.17505	1.94535	1.2485
A9Q751	Gm101	Primary ciliary dyskinesia protein 1	0.61903	0.98609	1.0228	0.996205
A9XX86	Mgl2		0.33391	4.3384	1.3352	NaN
B0QZT2	Dhrs13	Dehydrogenase/reductase SDR family member 13	NaN	0.93797	0.49456	NaN
Q8BVY4	Supt3		NaN	0.96337	0.79815	NaN
B1AQ75	Krt36	Keratin, type I cuticular Ha6	1.4738	0.740585	NaN	NaN
Q9D7X3	Dusp3	Dual specificity protein phosphatase 3	1.0362	1.05165	0.96925	1.08525
B1AQR8	Lgals9	Galectin-9	5.1221	1.6799	3.0577	0.98608
Q8CHH9	2013-09-08	Septin-8	1.1888	0.80778	1.274	1.02009
Q3TET1	Kif3a	Kinesin-like protein KIF3A	NaN	0.82796	1.5019	NaN
B1AR50	Gabarap	Gamma-aminobutyric acid receptor-associated protein	1.1072	NaN	NaN	NaN
B1ARA3	Rpl26	60S ribosomal protein L26	1.01515	1.072	0.98661	1.0512
B1ARD6	Slfn9		1.1947	0.94904	0.68634	0.4786
B1ARW4	Ndufs5	NADH dehydrogenase [ubiquinone] iron-sulfur protein 5;NADH dehydrogenase [ubiquinone] iron-sulfur protein 5, N-terminally processed	NaN	1.0434	0.82185	1.2071
E9Q9M4	1110065P20Rik	Uncharacterized protein C1orf122 homolog	NaN	NaN	1.3652	0.95672
Q9D186	Apoo	Apolipoprotein O	0.66556	0.91936	0.86921	0.87475
B1ASZ3	Gyk;Gk	Glycerol kinase	1.7156	1.23755	1.6461	1.228
Q9D0M1	Prpsap1	Phosphoribosyl pyrophosphate synthase-associated protein 1	0.971245	1.0239	0.78225	1.021
B1AT92	Grb2	Growth factor receptor-bound protein 2	1.1693	1.01795	1.1575	0.99889
M0QW74	Mtmr3	Myotubularin-related protein 3	NaN	0.76053	0.7203	NaN
P47740	Aldh3a2	Fatty aldehyde dehydrogenase	0.86427	0.93379	1.22995	0.89593
B1ATI9	Gas7	Growth arrest-specific protein 7	2.6557	0.45211	2.1384	0.86802
Q9WVD4	Clcn5	H(+)/Cl(-) exchange transporter 5	NaN	NaN	NaN	NaN
B1ATZ0	Hgs	Hepatocyte growth factor-regulated tyrosine kinase substrate	1.446	1.00385	1.27751	0.526775
B1AU25	Aifm1	Apoptosis-inducing factor 1, mitochondrial	0.88545	0.8806	0.981335	0.96903
Q9CWP6	Mospd2	Motile sperm domain-containing protein 2	1.55555	0.77009	1.048	0.69761
B1AU75	Nasp		0.66778	NaN	0.45415	NaN
B1AUB6	Nfia;Nfix	Nuclear factor 1	NaN	0.697815	0.935185	0.75646
B1AUE5	Pex10	Peroxisome biogenesis factor 10	NaN	0.91497	NaN	0.85764
B1AUN3	Eif2b3		0.97076	1.0861	1.0265	1.0702
Q8CAD1	Araf	Serine/threonine-protein kinase A-Raf	NaN	0.72118	NaN	NaN
Q61191	Hcfc1	Host cell factor 1;HCF N-terminal chain 1;HCF N-terminal chain 2;HCF N-terminal chain 3;HCF N-terminal chain 4;HCF N-terminal chain 5;HCF N-terminal chain 6;HCF C-terminal chain 1;HCF C-terminal chain 2;HCF C-terminal chain 3;HCF C-terminal chain 4;HCF C-terminal chain 5;HCF C-terminal chain 6	0.845965	0.9855	0.87713	0.998525
B1AUY8	Naa10	N-alpha-acetyltransferase 10	NaN	1.2259	NaN	NaN
Q6IE82	Phf16	Protein Jade-3	NaN	1.22545	NaN	NaN
B1AV57	Pithd1	PITH domain-containing protein 1	NaN	NaN	NaN	NaN
B1AV66	Yipf6	Protein YIPF6	NaN	NaN	1.01061	0.93849
Q8C0P5	Coro2a	Coronin-2A;Coronin	NaN	NaN	1.4322	0.15252
B1AVY7	Kif16b	Kinesin-like protein KIF16B	1.6428	0.99419	1.5416	1.0052
B1AVZ0	Uprt	Uracil phosphoribosyltransferase homolog	NaN	0.846725	1.0297	1.0799
B1AW21	Mtm1	Myotubularin	1.5397	1.3753	1.5301	1.01895
B1AWD1	Pde4b;Pde4a	cAMP-specific 3,5-cyclic phosphodiesterase 4A	NaN	NaN	1.1285	NaN
B1AWE0	Clta	Clathrin light chain A	1.3053	1.23925	1.23215	0.99278
Q99K51	Pls3	Plastin-3	2.1794	0.79834	2.16535	0.947965
B1AXN9	Rps6ka3	Ribosomal protein S6 kinase alpha-3	0.94643	0.87674	0.941315	0.87228
B1AY13	Usp24	Ubiquitin carboxyl-terminal hydrolase 24;Ubiquitin carboxyl-terminal hydrolase	0.72222	0.95076	1.109	0.97764
B1AYU7	Cwc22	Pre-mRNA-splicing factor CWC22 homolog	0.77505	0.92439	0.84236	0.784635
B1AZ41	Chmp6	Charged multivesicular body protein 6	NaN	1.0939	1.1277	1.09
B1AZ46	Baiap2	Brain-specific angiogenesis inhibitor 1-associated protein 2	1.5935	1.4328	1.2823	0.94797
B1AZI6	Thoc2	THO complex subunit 2	1.0726	1.0105	0.84065	1.0401
I1E4X0	Dlgap4	Disks large-associated protein 4	0.8015	1.97335	0.80446	2.2499
B1B0P8	Ppt1	Palmitoyl-protein thioesterase 1	NaN	0.84139	NaN	0.89396
B1B1D8	Mrpl2	39S ribosomal protein L2, mitochondrial	0.67262	0.8553	0.786045	0.907955
P42230	Stat5a	Signal transducer and activator of transcription 5A	NaN	NaN	0.48668	0.70482
Q9D9T8	Efhc1	EF-hand domain-containing protein 1	NaN	0.753535	1.2094	0.8799
B2KF67	Nudt3	Diphosphoinositol polyphosphate phosphohydrolase 1	0.76214	0.9408	0.76175	1.0137
B2KGE3	Bsdc1	BSD domain-containing protein 1	1.2519	NaN	NaN	NaN
Q8VEE0	Rpe	Ribulose-phosphate 3-epimerase	1.2056	0.96667	1.3456	1.079
Q8BQZ5	Cpsf4	Cleavage and polyadenylation specificity factor subunit 4	0.75099	1.05205	0.961675	1.0948
B2M1R6	Hnrnpk		NaN	0.733305	0.63837	0.84273
B2RPU8	2410018M08Rik;Chchd2	Coiled-coil-helix-coiled-coil-helix domain-containing protein 2, mitochondrial	0.96536	0.85778	1.0932	0.94333
G3UWQ2	Abl2	Abelson tyrosine-protein kinase 2	NaN	0.8439	0.78172	1.0011
E9QAI5	Cad		0.79382	1.0673	0.801215	1.03905
B2RQG2	Phf3		0.89583	NaN	NaN	NaN
B2RR83	Ythdc2	Probable ATP-dependent RNA helicase YTHDC2	NaN	1.03744	0.74794	NaN
E9Q405	Myo18a	Unconventional myosin-XVIIIa	1.1495	0.94674	1.1341	0.945875
B2RRE7	Otud4	OTU domain-containing protein 4	0.76864	1.1144	0.82825	1.0593
B2RRI2	Sbno1	Protein strawberry notch homolog 1	0.798185	1.00621	0.64425	0.929365
Q8C4Y1	Max	Protein max	1.0134	1.18305	0.87079	0.896605
B2RS91	Rrn3	RNA polymerase I-specific transcription initiation factor RRN3	NaN	1.0655	NaN	0.93739
B2RUJ8	Arhgap12	Rho GTPase-activating protein 12	NaN	1.75455	1.2947	1.04885
Q8C5L7	Rbm34	RNA-binding protein 34	0.76729	1.03581	0.771075	0.82059
B2RUR8	Otud7b	OTU domain-containing protein 7B	NaN	NaN	NaN	1.0524
E9PYJ8	Ep300	Histone acetyltransferase p300	0.75548	NaN	0.78907	0.67034
B2RXC1	Trappc11	Trafficking protein particle complex subunit 11	0.99297	0.95216	0.762865	1.0391
B2RXC6	Polr3a	DNA-directed RNA polymerase	0.87283	1.0427	0.83514	1.007
E9Q7H5	Gm8991;Gm6793;Gm9242		0.82912	0.95324	0.77186	1.0558
E9Q892	Lrch3	Leucine-rich repeat and calponin homology domain-containing protein 3	NaN	0.86403	0.686605	0.86071
B2RXS4	Plxnb2	Plexin-B2	0.915665	0.68189	0.86784	0.89085
B2RXW8	Ppfia1		1.34485	0.98278	0.94471	0.1169
B2RY04	Dock5	Dedicator of cytokinesis protein 5	0.93593	0.66484	NaN	0.975235
B2RY56	Rbm25	RNA-binding protein 25	0.897255	0.977895	0.90507	0.98371
B7FAU9	Flna	Filamin-A	1.7854	1.0673	1.9034	1.0908
D6REF6	Ankrd54	Ankyrin repeat domain-containing protein 54	0.71249	NaN	NaN	NaN
B7ZCU2	Abi1	Abl interactor 1	1.4688	0.7339	2.16035	0.9584
B7ZMP1	Xpnpep3	Probable Xaa-Pro aminopeptidase 3	0.70678	0.82658	0.73068	0.88005
E9QPT4	Phc3	Polyhomeotic-like protein 3	0.720175	NaN	0.84318	NaN
F8VQE6	Tatdn2		NaN	0.99112	0.68675	1.1218
B7ZNP3	Commd6	COMM domain-containing protein 6	NaN	1.04666	0.78998	0.975125
Q80TH2	Erbb2ip	Protein LAP2	1.03991	0.90292	0.77437	0.96279
B7ZP47	Wapal	Wings apart-like protein homolog	0.722685	0.93034	0.866545	0.93405
B7ZWL1	Cnot1	CCR4-NOT transcription complex subunit 1	0.946735	1.0986	0.92253	1.0342
Q8BJ37	Tdp1	Tyrosyl-DNA phosphodiesterase 1	0.76321	1.2059	0.73166	1.0848
B8ZXI1	Qtrtd1	Queuine tRNA-ribosyltransferase subunit QTRTD1	NaN	1.0229	0.920475	1.3194
B9EHT4	Clip3	CAP-Gly domain-containing linker protein 3	NaN	NaN	1.1776	1.1213
P23949	Zfp36l2	Zinc finger protein 36, C3H1 type-like 2	NaN	0.87411	0.79179	0.91132
B9EJ54	Nup205;Grm1	Metabotropic glutamate receptor 1	0.76247	1.1421	0.81205	1.06125
G3X9N6	Osbpl8	Oxysterol-binding protein	1.136	0.693925	1.098	0.8988
B9EJR8	Heatr2		NaN	1.1244	0.90403	1.1071
B9EKJ3	Mon2	Protein MON2 homolog	0.084029	1.0082	1.2815	1.0215
B9EKK6	Nxpe3		1.0131	NaN	NaN	NaN
D0QMC3	Mndal	Myeloid cell nuclear differentiation antigen-like protein	1.1642	1.24175	1.0511	0.83615
D3YTL6	Snrnp35;1700128F08Rik	U11/U12 small nuclear ribonucleoprotein 35 kDa protein	NaN	0.986105	0.62162	1.1092
Q9Z130	Hnrpdl	Heterogeneous nuclear ribonucleoprotein D-like	1.1993	1.04451	1.24145	1.5112
D3YTR5	Mbd3	Methyl-CpG-binding domain protein 3	0.68367	0.953445	0.711425	0.97725
D3YTR6	Spns1	Protein spinster homolog 1	0.714195	0.858825	0.74784	0.97433
D3YWT0	Sec11a	Signal peptidase complex catalytic subunit SEC11A	0.94552	1.0481	1.0369	1.0533
D3YTT7	Rpsa-ps10	40S ribosomal protein SA	NaN	NaN	NaN	NaN
D3YTU2	Ogfod1	2-oxoglutarate and iron-dependent oxygenase domain-containing protein 1	1.7051	0.924545	0.938775	0.97253
D3YTY6	Gm6096		NaN	NaN	NaN	0.83054
D3YU00	Stard5	StAR-related lipid transfer protein 5	1.9992	NaN	1.8679	1.0686
D3YU12	Nmral1	NmrA-like family domain-containing protein 1	0.70693	1.02892	0.73413	0.941765
D3YU17	Ncln	Nicalin	0.95206	0.92173	0.90381	0.94448
D3YU33	Mboat7	Lysophospholipid acyltransferase 7	NaN	NaN	0.88436	0.868435
E9QP59	Lemd3	Inner nuclear membrane protein Man1	0.95727	NaN	NaN	0.81172
D3YU60	Mgst1	Microsomal glutathione S-transferase 1	6.7433	0.878975	2.567	1.07364
D3YU78	Tmem9b	Transmembrane protein 9B	NaN	NaN	0.80259	NaN
D3YUG2	Dcun1d1	DCN1-like protein 1	NaN	3.6627	4.0364	2.4421
D3YUM1	Ndufv1	NADH dehydrogenase [ubiquinone] flavoprotein 1, mitochondrial	0.80601	1.187	0.86781	1.11785
Q9WVG6	Carm1	Histone-arginine methyltransferase CARM1	0.56407	1.07815	0.978105	0.989765
D3YYW4	Prkag2	5-AMP-activated protein kinase subunit gamma-2	NaN	0.88111	0.8891	1.0081
D3YUS2	6430548M08Rik;Kiaa0513	Uncharacterized protein KIAA0513	NaN	NaN	0.59712	NaN
D3YUT6	S100a1		1.07855	0.567445	0.81383	0.9015
D3Z448	Cln3	Battenin	NaN	0.84706	NaN	NaN
D3YUW6	Tuft1	Tuftelin	1.2039	1.05075	1.04462	1.0787
D3YUW8	Pogz	Pogo transposable element with ZNF domain	NaN	1.1267	1.13315	1.08185
D3YUY3	Pip5k1a	Phosphatidylinositol 4-phosphate 5-kinase type-1 alpha	1.3985	1.1298	1.1533	1.0736
D3YZL3	Zfp800;Znf800	Zinc finger protein 800	NaN	1.1537	0.96964	0.97821
D3YVF8	Zbtb7a	Zinc finger and BTB domain-containing protein 7A	NaN	0.85529	NaN	NaN
D3YVH7	Pa2g4		NaN	NaN	NaN	NaN
D3YVK0	Lpgat1	Acyl-CoA:lysophosphatidylglycerol acyltransferase 1	NaN	0.670725	NaN	0.98184
P23249	Mov10	Putative helicase MOV-10	1.386	1.1522	1.4457	0.7531
D3Z4L7	Bloc1s1	Biogenesis of lysosome-related organelles complex 1 subunit 1	NaN	NaN	0.82065	0.36337
G5E8M8	Lrif1	Ligand-dependent nuclear receptor-interacting factor 1	NaN	1.0416	NaN	NaN
D3YVU1	Usp16	Ubiquitin carboxyl-terminal hydrolase 16;Ubiquitin carboxyl-terminal hydrolase	NaN	1.1596	1.1529	1.0682
D3YVU8	Etv3	ETS translocation variant 3	NaN	1.4839	NaN	NaN
D3YVV1	Tmem30a	Cell cycle control protein 50A	NaN	0.60692	0.65689	NaN
D3YVV4	Fuca2	Plasma alpha-L-fucosidase	NaN	0.6224	0.78996	0.81418
Q8BXA1	Golim4	Golgi integral membrane protein 4	0.916735	1.0366	1.5801	1.1404
D6RFN5	Ninj1	Ninjurin-1	2.5097	NaN	3.0446	NaN
D3Z3R1	Gm5745;Rpl36;Rpl36-ps3	60S ribosomal protein L36	1.0977	1.0593	1.0417	1.03175
Q8VC31	Ccdc9	Coiled-coil domain-containing protein 9	NaN	1.1247	0.69402	0.82914
D3YW48	Capns1	Calpain small subunit 1	NaN	NaN	NaN	NaN
D3YW95	Itgal	Integrin alpha-L	NaN	NaN	0.74236	NaN
D3YWJ5	Tnfaip8	Tumor necrosis factor alpha-induced protein 8	NaN	1.18945	1.85235	0.91651
D3YWK1	Wipi2	WD repeat domain phosphoinositide-interacting protein 2	1.4357	1.08753	1.4238	0.972005
P62751	Rpl23a;Rpl23a-ps3;Gm10335;Gm3940	60S ribosomal protein L23a	1.0192	1.087	1.0368	1.0663
D3YWQ8	Prkch	Protein kinase C eta type	NaN	0.605905	0.47855	1.2314
D3YWR2	Blnk	B-cell linker protein	NaN	NaN	1.2326	0.84732
D3YWR7	Qdpr	Dihydropteridine reductase	0.954815	0.856385	0.98858	0.92057
D3YWS2	Eml2	Echinoderm microtubule-associated protein-like 2	NaN	0.95487	1.686	0.28796
D3YWX2	Ylpm1	YLP motif-containing protein 1	1.0218	0.99284	0.93904	1.0729
D3Z7P2	Tmem109	Transmembrane protein 109	NaN	NaN	0.81062	0.91776
D3YX27	Htra2	Serine protease HTRA2, mitochondrial	0.84664	0.63736	0.80967	0.92868
D3YX57	Fanci	Fanconi anemia group I protein homolog	1.3395	1.3196	1.4552	1.2038
D3YXD1	Ube2e2	Ubiquitin-conjugating enzyme E2 E2	3.0298	NaN	NaN	NaN
D3YXJ0	Dgkh		1.5042	NaN	NaN	NaN
D3YXK2	Safb	Scaffold attachment factor B1	0.87093	1.1092	0.75792	1.06245
D3YXP6	Pmvk	Phosphomevalonate kinase	0.792895	1.21175	0.90281	1.0557
D3Z3A6	Pml	Protein PML	1.3604	1.3814	0.872535	NaN
D3YXV0	Otof	Otoferlin	NaN	1.0814	NaN	1.0228
D3YXW1	Llph	Protein LLP homolog	NaN	1.17575	1.0826	1.0747
D3YXZ5	Rbm47	RNA-binding protein 47	1.1803	1.22045	1.2036	1.0406
D3YXZ7	Slc35a3	UDP-N-acetylglucosamine transporter	NaN	NaN	1.0186	NaN
F6T9K1	Drap1	Dr1-associated corepressor	NaN	1.06227	0.92077	1.10155
D3YYF2	Pbrm1	Protein polybromo-1	0.76054	0.87507	0.72319	1.00097
D3YYF6	Cnbp		NaN	0.97329	0.91281	NaN
D3YYK0	Abhd11	Alpha/beta hydrolase domain-containing protein 11	NaN	0.80716	0.9197	0.93102
D3YYK8	Mapre2	Microtubule-associated protein RP/EB family member 2	1.404	1.0417	1.0293	1.0459
D3YYL1	Bcl7b	B-cell CLL/lymphoma 7 protein family member B	0.97329	NaN	NaN	NaN
D3YYM6	Rps5	40S ribosomal protein S5;40S ribosomal protein S5, N-terminally processed	1.0337	1.0646	0.98086	1.0066
Q922P9	Glyr1	Putative oxidoreductase GLYR1	0.79538	0.82168	0.76031	0.94731
D3YYW8	Rbm42	RNA-binding protein 42	NaN	1.03828	0.630165	0.96474
D3YYZ2	Gm5239		NaN	1.2969	0.86861	NaN
D3YZ08	Terf2	Telomeric repeat-binding factor 2	NaN	0.60488	0.532335	0.94733
D3YZ09	Gar1	H/ACA ribonucleoprotein complex subunit 1	0.7993	1.06235	0.833785	1.0072
D3YZ19	Polr2j	DNA-directed RNA polymerase II subunit RPB11	NaN	NaN	NaN	NaN
D3YZ62	Myo5a	Unconventional myosin-Va	0.86931	0.75482	0.88879	0.86523
D3YZ98	Pik3c3	Phosphatidylinositol 3-kinase catalytic subunit type 3	1.1117	0.88813	NaN	1.05385
D3YZC9	Sf1	Splicing factor 1	0.90204	1.01695	0.90329	1.0312
D3YZN4	Spg7	Paraplegin	NaN	0.94114	1.0268	0.99529
D3YZP9	Ccdc6	Coiled-coil domain-containing protein 6	NaN	1.0632	0.86974	0.96903
D3Z282	Tarbp2	RISC-loading complex subunit TARBP2	NaN	0.44617	NaN	NaN
E9Q7G1	Tmed7		1.2074	0.957415	1.2084	1.0806
D3Z016	Psmg4	Proteasome assembly chaperone 4	0.313935	0.39123	0.5633	0.30412
D3Z019	Hvcn1	Voltage-gated hydrogen channel 1	1.5324	NaN	NaN	NaN
P41216	Acsl1	Long-chain-fatty-acid--CoA ligase 1	2.0738	1.1091	1.89965	0.915395
D3Z061	Uba6	Ubiquitin-like modifier-activating enzyme 6	1.0885	0.961845	1.0912	0.96705
O88848	Arl6	ADP-ribosylation factor-like protein 6	NaN	0.93826	1.2565	1.2639
D3Z2Q2	Stxbp5	Syntaxin-binding protein 5	NaN	0.54994	0.93419	0.248755
Q8CHP0	Zc3h3;Gm7353	Zinc finger CCCH domain-containing protein 3	NaN	0.73911	NaN	NaN
D3Z0A2	Prmt1	Protein arginine N-methyltransferase 1	0.88342	1.09525	0.88861	1.0551
D3Z0B9	Aldh16a1	Aldehyde dehydrogenase family 16 member A1	0.957035	0.96956	0.95677	0.99782
D3Z0F5	Cops6	COP9 signalosome complex subunit 6	0.97198	0.97173	0.88073	0.98905
D3Z0K6	Rsbn1l		NaN	0.7383	0.65513	0.7991
J3QMN4	Txnrd2	Thioredoxin reductase 2, mitochondrial	0.89448	0.98771	2.1281	0.72415
D3Z0K9	Iscu	Iron-sulfur cluster assembly enzyme ISCU, mitochondrial	0.896915	1.0362	1.33785	0.99381
D3Z0M4	Pex11b	Peroxisomal membrane protein 11B	NaN	0.93359	9.6662	1.0011
D3Z0M9	Ddx23		0.81095	0.87234	0.713715	1.0456
D3Z0T0	Taf6	Transcription initiation factor TFIID subunit 6	NaN	0.78547	NaN	0.97522
D3Z0V2	Arhgef7	Rho guanine nucleotide exchange factor 7	NaN	0.40214	0.74026	0.568625
D3Z125	Tpd52	Tumor protein D52	1.15995	0.590285	1.07975	0.97248
D3Z131	Thoc6	THO complex subunit 6 homolog	2.1345	1.059	0.99905	1.001
D3Z136	Elovl5	Elongation of very long chain fatty acids protein 5	NaN	1.0724	NaN	1.1436
D3Z1F9	Wdr59	WD repeat-containing protein 59	NaN	1.2148	NaN	NaN
Q6ZQI3	Mlec	Malectin	0.79491	0.995865	0.915585	1.0963
F6QL70	Gm17669;Rpl29;Gm10709	60S ribosomal protein L29	0.99931	1.052	NaN	1.0195
D3Z1R2	Mthfsd	Methenyltetrahydrofolate synthase domain-containing protein	NaN	0.89016	0.709095	NaN
D3Z1T8	Ttc33	Tetratricopeptide repeat protein 33	0.85047	0.861825	0.95276	NaN
D3Z1X8	Smarcc1	SWI/SNF complex subunit SMARCC1	0.71995	1.0142	0.70522	1.03585
D3Z285	Nfu1		NaN	0.99679	1.3995	NaN
D3Z286	Tmppe		NaN	0.86763	1.1	NaN
D3Z2E7	AI607873		1.1484	1.63655	1.244	1.11035
D3Z2E8	Calhm2	Calcium homeostasis modulator protein 2	NaN	0.7603	NaN	0.819955
E9Q8Z4	Ctnnd1	Catenin delta-1	1.2195	1.27775	1.1801	1.10095
D3Z2J4	Aktip	AKT-interacting protein	NaN	0.64107	0.895565	0.82079
D3Z2K2	Mrps14	28S ribosomal protein S14, mitochondrial	0.9633	NaN	2.3452	NaN
D3Z2V4	Scarb1	Scavenger receptor class B member 1	NaN	0.65417	0.488305	0.83376
D3Z2V8	Tango2	Transport and Golgi organization 2 homolog	NaN	0.967355	NaN	0.51532
D3Z3B6	Tnip1	TNFAIP3-interacting protein 1	NaN	1.1341	NaN	0.876285
Q922J3	Clip1	CAP-Gly domain-containing linker protein 1	0.76241	0.61509	0.96697	0.494395
D3Z390	Bicd2	Protein bicaudal D homolog 2	1.23285	0.7222	1.3853	NaN
D3Z3A0	Ppp1r2	Protein phosphatase inhibitor 2	1.103	0.8927	1.08595	1.086
D3Z3B2	Atp6v0c	V-type proton ATPase 16 kDa proteolipid subunit	1.4114	0.9888	1.2689	1.0796
D3Z3D2	Ncbp2	Nuclear cap-binding protein subunit 2	NaN	0.86859	0.78825	NaN
D3Z619	Fip1l1	Pre-mRNA 3-end-processing factor FIP1	1.0077	1.0493	1.0835	1.05865
D3Z3F8	Spg20	Spartin	0.76432	0.98371	0.85729	0.953025
Q63844	Mapk3	Mitogen-activated protein kinase 3	1.1381	NaN	1.1405	0.859225
Q9CXW4	Rpl11;Gm10288;Gm10036	60S ribosomal protein L11	1.0325	1.0776	0.96401	1.0878
D3Z3N0	Prmt1		NaN	NaN	0.76483	NaN
D3Z3S1	Preb	Prolactin regulatory element-binding protein	1.7391	0.89794	1.5195	1.1714
D3Z3X7	Gpn1	GPN-loop GTPase 1	0.55812	0.99138	0.73396	0.77041
D3Z456	Mrpl3	39S ribosomal protein L3, mitochondrial	0.734395	0.77956	0.73521	0.91098
Q9CWZ7	Napg	Gamma-soluble NSF attachment protein	NaN	0.6841	1.3596	0.84043
Q8CII5	Tia1	Nucleolysin TIA-1	NaN	1.23815	0.94841	1.1028
Q61333	Tnfaip2	Tumor necrosis factor alpha-induced protein 2	3.12305	1.0077	2.3414	1.2109
D3Z4W3	Akt1s1	Proline-rich AKT1 substrate 1	1.39915	1.1992	1.401	1.4187
Q9JIP3	Il17rb	Interleukin-17 receptor B	NaN	NaN	NaN	NaN
Q9R020	Zranb2	Zinc finger Ran-binding domain-containing protein 2	0.98217	1.01519	1.0085	1.1546
D3Z512	Dnase2a;Dnase2	Deoxyribonuclease-2-alpha	0.82961	0.851045	0.73513	0.96772
D3Z585	Rab3il1	Guanine nucleotide exchange factor for Rab-3A	0.37085	0.80588	0.51216	1.35515
D6RFV4	Sec11c	Signal peptidase complex catalytic subunit SEC11C	1.1182	0.903035	1.18705	0.939645
D3Z5I1	Zc3hav1	Zinc finger CCCH-type antiviral protein 1	1.5685	1.51895	1.1533	1.12735
D3Z5N5	Pikfyve	1-phosphatidylinositol 3-phosphate 5-kinase	1.2219	1.03145	0.94735	0.97075
Q61103	Dpf2	Zinc finger protein ubi-d4	NaN	1.06995	1.3024	1.07905
D3Z645	Vps29	Vacuolar protein sorting-associated protein 29	1.00064	0.921395	0.95966	1
Q8CHC4	Synj1	Synaptojanin-1	1.3146	NaN	1.1792	0.16869
D3Z669	Vill	Villin-like protein	NaN	NaN	NaN	NaN
D3Z6B9	Aldh1l2	Mitochondrial 10-formyltetrahydrofolate dehydrogenase	8.5343	0.9949	1.0232	0.91367
P97351	Rps3a;Rps3a2	40S ribosomal protein S3a	1.0258	1.07235	1.00995	1.0261
D3Z6I3	Lias	Lipoyl synthase, mitochondrial	NaN	1.1176	NaN	0.983705
D3Z6I4	Cryzl1	Quinone oxidoreductase-like protein 1	1.2942	1.3334	NaN	1.3535
D3Z6Q9	Bin2	Bridging integrator 2	0.8149	1.3914	0.970645	1.03865
D3Z6Z7	Rasal3	RAS protein activator like-3	NaN	0.911605	0.76111	0.94069
D3Z726	Foxp4	Forkhead box protein P4	NaN	1.0061	NaN	1.0651
D3Z774	Ezh2	Histone-lysine N-methyltransferase EZH2	0.5852	0.79408	NaN	1.1908
Q61749	Eif2b4	Translation initiation factor eIF-2B subunit delta	1.00479	1.0311	1.056	1.0568
D3Z792	Rtn4ip1	Reticulon-4-interacting protein 1, mitochondrial	NaN	0.89907	0.84515	0.94123
H7BWX9	Sumo2	Small ubiquitin-related modifier 2	0.80142	0.9058	0.90843	1.0654
Q8BWY9	Kiaa1524;C330027C09Rik	Protein CIP2A	NaN	1.0115	0.73282	NaN
D3Z7E5	Gsk3a	Glycogen synthase kinase-3 alpha	0.98757	0.84323	0.88048	0.83698
D3Z7M9	Anp32a	Acidic leucine-rich nuclear phosphoprotein 32 family member A	0.907955	0.85418	0.92872	0.943415
D3Z7P3	Gls	Glutaminase kidney isoform, mitochondrial	0.91083	1.06975	1.00516	1.1247
D3Z7P5	Gls		NaN	1.13295	1.0551	1.0542
G3X9Q3	Hmha1	Minor histocompatibility protein HA-1	0.60786	0.863905	0.86552	0.96143
D5MCW4	Cuta	Protein CutA	0.81437	0.85855	0.72778	0.91633
F6XV67	2410004B18Rik	UPF0690 protein C1orf52 homolog	NaN	0.9233	0.98087	0.96217
D6RCJ3	Trim5;Trim12c;Trim12a	Tripartite motif-containing protein 12A	1.8131	1.5271	NaN	0.92411
D6RGR2	Rabep2	Rab GTPase-binding effector protein 2	0.9814	0.982855	0.83555	1.262
D6RCW8	Alg3	Dol-P-Man:Man(5)GlcNAc(2)-PP-Dol alpha-1,3-mannosyltransferase	NaN	1.08645	NaN	0.97027
D6RCZ6	Parl	Presenilins-associated rhomboid-like protein, mitochondrial;P-beta	NaN	0.90737	0.84043	0.81109
D6RDC1	Tmem41b	Transmembrane protein 41B	1.2161	1.01345	1.138	1.0255
D6RE34	Cln6		NaN	0.75448	0.68314	0.8459
D6RET6	Gpatch1	G patch domain-containing protein 1	0.97299	NaN	NaN	NaN
D6RFU9	Sypl		0.97425	0.938635	0.887005	0.925885
D6RG49	Fam76b	Protein FAM76B	NaN	1.0567	NaN	1.2891
D6RG95	Ythdc1		0.95397	1.069	1.0965	1.0669
D6RG99	Timm10b	Mitochondrial import inner membrane translocase subunit Tim10 B	NaN	0.929	0.95756	NaN
D6RGA3	Lpcat3	Lysophospholipid acyltransferase 5	0.93566	1.118	0.71814	1.0262
Q9CR20	Ier3ip1;Hdhd2	Immediate early response 3-interacting protein 1	1.1425	0.93912	1.01176	1.0251
D6RIL8	Ccdc109b	Coiled-coil domain-containing protein 109B	NaN	0.820225	0.89952	0.99926
E0CX20	Bud31	Protein BUD31 homolog	0.91785	1.1666	0.902365	1.1745
E0CX79	Zfpl1	Zinc finger protein-like 1	1.2925	NaN	1.281	NaN
E0CYJ0	Mob4	MOB-like protein phocein	NaN	0.718915	1.0299	0.834875
E0CXE7	Ctc1	CST complex subunit CTC1	0.597575	0.8062	0.48997	0.892425
E0CY74	C130026I21Rik;A530032D15Rik;Sp140		5.16195	2.5413	4.9704	1.24035
E0CY01	Fam20c	Extracellular serine/threonine protein kinase FAM20C	NaN	NaN	1.4145	NaN
E0CY07	Tmem167;Tmem167a	Protein kish-A	NaN	0.93402	1.05155	0.92143
E0CY57	Nsmce4a		NaN	0.030744	NaN	0.99494
E0CY96	Tsen15		NaN	NaN	0.692345	NaN
F7B1A4	Mff	Mitochondrial fission factor	NaN	0.924475	0.79347	0.95853
F8WHW3	Tmem55b	Transmembrane protein 55B	1.00449	0.79816	NaN	0.813755
Q9ER69	Wtap	Pre-mRNA-splicing regulator WTAP	NaN	0.95855	0.89849	0.90146
E0CYH4	Wdr26	WD repeat-containing protein 26	1.04965	1.46325	0.975855	0.9136
Q6P6I8	Sirpa	Tyrosine-protein phosphatase non-receptor type substrate 1	1.1903	0.926	0.95807	0.88228
E0CYQ2	Nudcd2	NudC domain-containing protein 2	NaN	0.95306	0.87701	1.0861
P23506	Pcmt1	Protein-L-isoaspartate(D-aspartate) O-methyltransferase;Protein-L-isoaspartate O-methyltransferase	0.92279	0.841875	0.955845	0.952585
G3XA21	Mroh1		1.17605	0.72814	1.307	0.87498
E0CZ27	H3f3a;H3f3c	Histone H3;Histone H3.3;Histone H3.3C	0.71096	0.972855	0.81813	0.80744
P28740	Kif2a	Kinesin-like protein KIF2A	0.849115	0.90176	0.92568	0.85281
E0CZ78	Ppp3cb	Serine/threonine-protein phosphatase;Serine/threonine-protein phosphatase 2B catalytic subunit beta isoform	NaN	0.71777	0.17458	NaN
E0CZE0	Nae1	NEDD8-activating enzyme E1 regulatory subunit	0.95207	1.0142	1.09785	0.97423
F6U8X4	Sik3	Serine/threonine-protein kinase SIK3	1.3057	0.71239	1.085	NaN
E9PU93	Ash2l	Set1/Ash2 histone methyltransferase complex subunit ASH2	0.60193	0.77654	0.496005	NaN
Q571H0	Urb1	Nucleolar pre-ribosomal-associated protein 1	2.6786	1.1867	0.992165	1.0522
Q8C7X8	Bri3	Brain protein I3	NaN	0.69249	NaN	0.94205
Q2YDW2	Msto1	Protein misato homolog 1	0.83364	0.95631	0.81462	0.94515
E9PUD2	Dnm1l	Dynamin-1-like protein	1.0476	1.02	1.1	0.992345
E9PUE7	Abr	Active breakpoint cluster region-related protein	1.2799	0.78191	1.5769	0.99819
E9PUF4	Rbm26	RNA-binding protein 26	NaN	0.9437	0.98002	0.84864
Q61210	Arhgef1	Rho guanine nucleotide exchange factor 1	0.90689	0.96919	0.98812	1.02905
Q8C8I3	Eif2d	Eukaryotic translation initiation factor 2D	0.7671	1.1666	NaN	NaN
E9PUK3	Fnbp1l	Formin-binding protein 1-like	NaN	0.73731	NaN	0.93497
F6SMY7	Mycbp2	Probable E3 ubiquitin-protein ligase MYCBP2	1.93486	NaN	1.0573	NaN
Q921M4	Golga2	Golgin subfamily A member 2	1.27995	NaN	1.39305	NaN
Q3UYU2	Trmt2a	tRNA (uracil-5-)-methyltransferase homolog A	0.797075	0.986535	0.79966	1.00293
E9Q1M6	Ankhd1		0.26398	1.10521	0.78938	1.0198
E9QQ48	Dlgap5	Disks large-associated protein 5	NaN	0.082808	NaN	0.80324
Q9EPK7	Xpo7	Exportin-7	0.63992	0.95145	0.880755	0.94372
E9Q7A8	Eci2	Enoyl-CoA delta isomerase 2, mitochondrial	0.88986	1.102	1.3392	0.89691
Q9D5V5	Cul5	Cullin-5	1.0425	1.0089	0.953685	1.00223
F8WGT1	Ahcyl2	Adenosylhomocysteinase;Putative adenosylhomocysteinase 3	NaN	0.822895	0.63484	NaN
E9PV41	Diap1;Diaph1	Protein diaphanous homolog 1	1.4233	1.1241	1.5018	0.97004
E9PV60	Wdfy4		1.3283	0.86264	0.995285	1.05555
E9PV93	Ly9	T-lymphocyte surface antigen Ly-9	0.937865	0.74174	0.275415	0.914
Q9DB85	Rrp8	Ribosomal RNA-processing protein 8	NaN	1.0476	0.92468	1.0908
E9PVA8	Gcn1l1		0.97843	0.90846	0.93318	0.941865
E9Q9E1	Eif4g1	Eukaryotic translation initiation factor 4 gamma 1	1.0532	1.1603	0.99272	1.0556
P97820	Map4k4	Mitogen-activated protein kinase kinase kinase kinase 4	1.25835	0.82354	0.96653	1.1323
E9PVJ6	Ptpro	Receptor-type tyrosine-protein phosphatase O	NaN	1.24	NaN	0.97503
F8WJB9	Evl	Ena/VASP-like protein	1.45215	1.3321	1.48545	0.93398
E9PVS5	Immt		NaN	NaN	0.786055	NaN
E9PVX6	Mki67		0.22888	0.57009	0.29454	0.95003
E9PVZ3	Ccdc144b		1.03375	1.1002	NaN	1.0334
E9QAH1	Golgb1		1.5194	0.86911	1.4158	0.93014
E9PW03	Gpaa1	Glycosylphosphatidylinositol anchor attachment 1 protein	2.7627	0.93638	0.566265	0.832725
Q99LA2	Zfp207		0.93799	1.08095	0.934545	1.07915
E9PW15	Suz12	Polycomb protein Suz12	0.52624	0.92921	0.814255	1.01295
E9PW20	Chtop	Chromatin target of PRMT1 protein	0.96216	0.97662	1.0032	1.018
P28656	Nap1l1	Nucleosome assembly protein 1-like 1	0.8393	0.976155	0.83785	1.012
E9Q4G7	Csnk1a1	Casein kinase I isoform alpha	0.754625	0.850955	0.78734	0.90216
H3BKS8	Trmt1	tRNA (guanine(26)-N(2))-dimethyltransferase	0.9238	1.0838	0.82652	1.0419
E9PWD9	Polrmt	DNA-directed RNA polymerase;DNA-directed RNA polymerase, mitochondrial	0.919325	0.90264	0.923855	0.88518
E9PWG2	Trappc8		0.92434	0.805175	0.88796	1.04545
E9PWG6	Ncapg		0.4953	0.996415	0.62444	1.1303
E9PWK1	Ephx1	Epoxide hydrolase 1	0.649715	0.67726	0.70128	0.737995
F7CGG2	Trrap	Transformation/transcription domain-associated protein	0.97556	0.97931	0.84176	0.92976
E9PWV3	Rps6ka1	Ribosomal protein S6 kinase;Ribosomal protein S6 kinase alpha-1	1.05517	0.838835	0.929065	1.09
E9PWW9	Rsf1		0.904185	0.80758	1.0003	0.93953
E9PWY9	Farsa	Phenylalanine--tRNA ligase alpha subunit	0.93061	0.95594	0.872985	0.954305
E9PX53	Ppp4r1	Serine/threonine-protein phosphatase 4 regulatory subunit 1	1.1933	1.0767	1.1896	1.1164
Q69Z37	Samd9l	Sterile alpha motif domain-containing protein 9-like	5.0894	2.0243	NaN	NaN
E9Q585	Slc4a1ap		0.779015	0.94258	0.86434	0.97782
E9PXC2	Usf2;Usf1	Upstream stimulatory factor 1;Upstream stimulatory factor 2	NaN	0.816135	0.91147	0.96443
Q91ZU6	Dst	Dystonin	NaN	0.92896	2.63925	0.97529
E9PXG1	Slc6a12	Transporter;Sodium- and chloride-dependent betaine transporter	1.2285	NaN	NaN	NaN
E9PXG6	Rabl2		0.935675	1.2338	NaN	1.406
E9PXG9	Vps53	Vacuolar protein sorting-associated protein 53 homolog	0.92824	1.08435	0.86443	0.97325
Q9Z0F8	Adam17	Disintegrin and metalloproteinase domain-containing protein 17	NaN	NaN	NaN	0.79906
E9PXX7	Txndc5	Thioredoxin domain-containing protein 5	0.85031	0.96143	0.868005	1.00169
Q6A4J8	Usp7	Ubiquitin carboxyl-terminal hydrolase 7;Ubiquitin carboxyl-terminal hydrolase	0.99963	1.03025	0.925295	0.97371
E9PY16	Adap1;Adap2	Arf-GAP with dual PH domain-containing protein 2	NaN	0.77932	1.0443	1.08085
E9PY39	Gm20431;Ube2v1	Ubiquitin-conjugating enzyme E2 variant 1	0.98717	1.0059	0.9753	0.96842
E9PY55	Ncor2	Nuclear receptor corepressor 2	0.91104	0.75026	0.63862	0.86608
H3BK44	Ctage5	cTAGE family member 5	1.7705	0.94048	1.10505	1.03679
E9Q153	Plec	Plectin	1.34075	1.1238	1.4212	0.96965
E9PYA3	Hagh	Hydroxyacylglutathione hydrolase, mitochondrial	0.76389	0.77279	0.87604	0.93521
Q9ERD8	Parvg	Gamma-parvin	NaN	1.15025	2.00705	0.7567
E9PYG6	Rasa1		1.2889	1.0412	0.92507	1.0381
Q91V12	Acot7	Cytosolic acyl coenzyme A thioester hydrolase	1.1436	1.1245	1.37105	1.1211
E9PYI8	Usp14	Ubiquitin carboxyl-terminal hydrolase;Ubiquitin carboxyl-terminal hydrolase 14	1.0183	1.05325	1.04095	1.07325
Q8VCW4	Unc93b1	Protein unc-93 homolog B1	0.94416	0.61162	0.70292	0.74566
Q8R5M8	Cadm1	Cell adhesion molecule 1	0.680225	0.646475	0.67046	0.93108
E9PYP8	Crybb1	Beta-crystallin B1;Beta-crystallin B1B	0.8638	1.0619	NaN	NaN
P97393	Arhgap5	Rho GTPase-activating protein 5	0.80979	1.0401	0.988	1.0242
E9PYT3	Atl3	Atlastin-3	1.0413	0.85248	0.95898	0.92631
E9Q9N6	Mark2	Serine/threonine-protein kinase MARK2	0.86383	1.1753	0.80619	NaN
E9PYX5	Atp13a2	Probable cation-transporting ATPase 13A2	NaN	0.58285	NaN	0.77057
E9PZ00	Psap	Sulfated glycoprotein 1	0.93204	0.77936	1.0938	0.83054
E9PZ21	Rbms1	RNA-binding motif, single-stranded-interacting protein 1	1.1357	0.88442	1.0036	1.1405
E9PZ88	Man2c1	Alpha-mannosidase 2C1	NaN	0.9038	1.3651	0.87929
Q923D2	Blvrb	Flavin reductase (NADPH)	3.21845	0.86467	3.68815	1.0324
E9PZF0	Gm20390;Nme2	Nucleoside diphosphate kinase;Nucleoside diphosphate kinase B	1.0566	0.98466	1.1277	1.0153
E9QKG2	Katna1	Katanin p60 ATPase-containing subunit A1	1.0433	NaN	0.970305	NaN
E9PZJ8	Ascc3	Activating signal cointegrator 1 complex subunit 3	1.3714	1.1726	1.25695	0.906415
E9PZM7	Scaf11		0.873755	0.92713	0.75854	0.88172
Q8C163	Exog	Nuclease EXOG, mitochondrial	NaN	1.2531	1.2286	0.97713
Q61387	Cox7a2l	Cytochrome c oxidase subunit 7A-related protein, mitochondrial	0.73399	0.75568	0.71153	0.85266
E9PZW8	Myo9b	Unconventional myosin-IXb	1.2434	0.93722	1.0603	0.9876
E9Q9E4	Cdk4	Cyclin-dependent kinase 4	0.47707	0.9428	0.73828	1.0932
E9PZY1	Hps3	Hermansky-Pudlak syndrome 3 protein homolog	NaN	1.0984	NaN	1.06947
E9Q8D5	Cnot2	CCR4-NOT transcription complex subunit 2	0.87647	NaN	1.17141	NaN
E9Q035	Gm20425;Tf;Trf	Serotransferrin	1.2735	0.88942	1.263	0.946215
E9Q066	Larp4	La-related protein 4	0.835995	1.14825	0.811395	1.0801
E9Q0C1	Sh3kbp1	SH3 domain-containing kinase-binding protein 1	NaN	0.960965	NaN	0.98601
E9Q0T8	Dnahc7a		1.0012	NaN	NaN	0.9163
E9Q6F0	Fam3c	Protein FAM3C	NaN	0.39434	0.69575	0.979685
E9Q132	Rpl24	60S ribosomal protein L24	1.0848	1.10855	1.0374	1.0658
E9Q137	Tex264		1.0688	0.930485	0.84196	0.86348
F6UKB4	Slc6a8	Transporter;Sodium- and chloride-dependent creatine transporter 1	NaN	NaN	NaN	0.89226
Q9EP82	Wdr4	tRNA (guanine-N(7)-)-methyltransferase subunit WDR4	0.6059	1.386	3.7633	1.2205
E9Q166	Atad2b		NaN	0.9518	0.96921	1.08985
E9Q179	Grsf1	G-rich sequence factor 1	0.73447	1.0292	0.76302	1.0495
E9Q186	Fcf1	rRNA-processing protein FCF1 homolog	NaN	1.117	1.35191	1.0133
E9Q1G8	2013-09-07	Septin-7	1.0453	0.985035	1.03635	1.045
E9Q1J7	Pccb	Propionyl-CoA carboxylase beta chain, mitochondrial	NaN	0.97895	0.90186	0.99114
E9Q1P8	Irf2bp2	Interferon regulatory factor 2-binding protein 2	0.537635	0.90346	0.809295	1.08085
E9Q1S3	Sec23a	Protein transport protein Sec23A	1.2512	0.939	1.3123	0.991075
Q6PHZ2	Camk2d	Calcium/calmodulin-dependent protein kinase type II subunit delta	1.40305	0.876745	1.4756	0.9477
E9Q467	Abcc4		1.3061	1.0862	NaN	NaN
E9Q246	Dennd1b	DENN domain-containing protein 1B	1.0797	1.5146	NaN	NaN
E9Q265	Sumf1	Sulfatase-modifying factor 1	0.8379	NaN	NaN	NaN
E9Q2B2	Ncor1	Nuclear receptor corepressor 1	NaN	0.72771	NaN	0.84884
Q80TP3	Ubr5	E3 ubiquitin-protein ligase UBR5	0.93421	1.1148	0.77431	1.0408
E9Q2I4	Elmsan1		NaN	0.97042	0.5685	0.968515
Q9CR29	Ccdc43	Coiled-coil domain-containing protein 43	NaN	1.6116	3.87507	0.38966
E9Q2X6	Smc4	Structural maintenance of chromosomes protein;Structural maintenance of chromosomes protein 4	0.6063	0.89218	0.62591	0.97569
O55128	Sap18;Gm10094	Histone deacetylase complex subunit SAP18	1.0214	1.0406	0.7566	1.0291
E9Q361	Ints10	Integrator complex subunit 10	NaN	1.02694	0.8484	1.0724
E9Q368	Gm17296		2.0603	1.0888	0.695825	1.1334
Q69ZN7	Myof	Myoferlin	1.5602	0.762725	1.8916	0.92351
F6RPP1	Akap13		NaN	NaN	1.1018	NaN
E9Q3G8	Nup153		0.92475	1.0383	0.858165	1.02135
E9Q3K3	Agap1	Arf-GAP with GTPase, ANK repeat and PH domain-containing protein 1	NaN	0.85555	NaN	0.98312
E9Q3L2	Pi4ka		NaN	1.0206	0.75281	0.98199
E9Q586	Dctn1	Dynactin subunit 1	1.0848	0.88131	1.0235	0.91426
E9Q3N1	Slc7a1	High affinity cationic amino acid transporter 1	1.0778	1.5889	1.02137	1.1472
E9Q4G8	Alcam	CD166 antigen	2.3705	0.76625	2.0125	0.43199
E9Q3T3	Kif14		NaN	0.96521	0.32914	1.3612
E9Q3U1	Ube2h	Ubiquitin-conjugating enzyme E2 H	1.2617	1.00455	1.0939	1.0945
E9Q517	Slc6a9	Transporter;Sodium- and chloride-dependent glycine transporter 1	1.17045	NaN	NaN	NaN
Q9EQK5	Mvp	Major vault protein	2.41515	1.12815	2.1975	0.959345
E9Q3Y4	Lrba	Lipopolysaccharide-responsive and beige-like anchor protein	1.0456	NaN	1.6211	NaN
E9Q411	Nbas		NaN	0.942545	NaN	NaN
E9Q415	Fcgr2b;Fcgr2	Low affinity immunoglobulin gamma Fc region receptor II	1.8911	2.961	NaN	NaN
Q6P2K6	Smek1	Serine/threonine-protein phosphatase 4 regulatory subunit 3A	0.5925	1.0378	0.92423	1.03625
E9Q4F4	Snrpe	Small nuclear ribonucleoprotein E	0.94496	0.94055	0.840045	0.96052
P24288	Bcat1	Branched-chain-amino-acid aminotransferase, cytosolic;Branched-chain-amino-acid aminotransferase	1.2566	1.2307	1.1961	1.1094
E9Q4K7	Kif13b		10.414	0.721	1.93935	0.854085
P54310	Lipe	Hormone-sensitive lipase	NaN	1.1444	0.81754	1.0368
E9Q4M4	Chchd6	Coiled-coil-helix-coiled-coil-helix domain-containing protein 6, mitochondrial	NaN	0.985	1.2233	0.8812
E9Q4P1	Wdfy1		1.1133	0.96718	1.0368	0.959915
E9Q4P7	Rsl24d1	Probable ribosome biogenesis protein RLP24	0.957255	1.07385	NaN	0.96611
E9Q4Q8	Pfdn4		1.005	1.02152	1.1973	1.01585
O70566	Diaph2;Diap2	Protein diaphanous homolog 2	NaN	1.3098	1.55495	0.95085
H3BJG4	Trip11		NaN	0.93977	1.0025	1.202
E9Q555	Rnf213	E3 ubiquitin-protein ligase RNF213	3.00215	1.9629	2.4967	0.89237
E9Q557	Dsp	Desmoplakin	1.1693	NaN	NaN	0.1691
E9Q5C9	Nolc1		0.6731	1.0283	0.690855	1.0298
P69566	Ranbp9	Ran-binding protein 9	0.91459	1.0061	0.85926	1.0058
E9Q5E2	BC005561		NaN	1.2404	NaN	NaN
E9Q5F9	Setd2		0.69176	NaN	NaN	0.99447
E9Q5G3	Kif23		0.695955	0.71697	0.36599	0.95144
E9Q5I7	Eng	Endoglin	NaN	1.3041	NaN	NaN
F6YBY4	Itgam	Integrin alpha-M	1.8448	0.684805	0.68716	0.93629
E9Q5S9	Fcrl1	Fc receptor-like protein 1	0.9657	0.92278	NaN	1.0171
E9Q616	Ahnak		1.07775	1.3309	1.0034	0.75755
E9QA24	Zfp644		NaN	1.0513	NaN	0.974465
E9Q634	Myo1e	Unconventional myosin-Ie	1.00545	1.3885	0.99288	1.1074
E9Q6B2	Ccdc85c	Coiled-coil domain-containing protein 85C	NaN	0.063713	0.424585	NaN
Q3UIX4	Srsf11		0.98862	0.92703	0.854325	0.88541
E9Q6H7	Tmem181b-ps;Tmem181a		NaN	NaN	0.52432	NaN
E9Q6I9	Tmem40	Transmembrane protein 40	NaN	NaN	1.3803	NaN
E9Q6J5	Bod1l;Bod1	Biorientation of chromosomes in cell division protein 1	NaN	NaN	0.493783	NaN
E9Q6K1	Ercc2	TFIIH basal transcription factor complex helicase XPD subunit	0.81464	NaN	0.52413	NaN
J3QP81	Clasp1	CLIP-associating protein 1	2.1049	0.943435	1.0871	1.01315
E9Q6L4	Tbc1d1	TBC1 domain family member 1	NaN	1.22095	NaN	1.2631
E9Q6R7	Utrn		1.0078	1.1048	0.4998	1.028
E9Q6S0	Zfp597		0.87861	NaN	NaN	0.96053
E9Q717	Atxn3	Ataxin-3	0.9204	0.83196	0.581295	1.0831
E9Q735	Ube4a		NaN	1.09792	1.1689	0.81604
E9Q774	Akap11		NaN	NaN	0.54942	NaN
E9Q784	Zc3h13		1.0997	1.1704	0.76125	1.011
E9Q7C1	Med15	Mediator of RNA polymerase II transcription subunit 15	NaN	0.96621	NaN	0.97652
Q5UE59	Klc1	Kinesin light chain 1	1.0814	1.0557	1.0764	0.927835
E9Q7E2	Arid2		0.89526	0.90783	0.57421	1.026
E9Q7G0	Numa1		0.72674	0.89907	0.716175	0.991375
E9Q7G6	Rbms2	RNA-binding motif, single-stranded-interacting protein 2	NaN	NaN	0.92013	NaN
E9Q7H6	Tars2	Threonine--tRNA ligase, mitochondrial	1.7662	0.96326	0.91877	0.87234
E9Q7L0	Ogdhl		0.82945	0.805725	0.92598	0.905915
E9Q7L1	Urb2		0.94886	1.0926	0.77571	1.042
Q8C1C2	Gfm2	Ribosome-releasing factor 2, mitochondrial	0.95776	0.79555	NaN	0.96253
E9Q7N8	Zfp346;Znf346	Zinc finger protein 346	NaN	1.2186	0.92727	1.0849
E9Q7P6	Fmn1	Formin-1	NaN	NaN	1.2591	NaN
E9Q7Q3	Tpm3		1.15022	1.19855	1.0333	0.99599
E9Q7S1	Zfp106;Znf106	Zinc finger protein 106	NaN	0.66364	0.68138	0.87744
E9Q7W0	Rbpj;Rbpsuh-rs3	Recombining binding protein suppressor of hairless	1.3214	0.914195	1.311	1.10835
E9Q842	Nav2		NaN	NaN	0.83193	NaN
E9Q852	Mllt4	Afadin	NaN	1.4539	0.984515	0.979765
E9Q855	Scamp3	Secretory carrier-associated membrane protein 3	1.0303	0.90974	0.91397	0.92357
E9Q8D0	Dnajc21		NaN	1.02768	NaN	1.02174
E9Q8I7	Nfxl1		0.084951	NaN	1.5513	NaN
E9Q8I9	Fry	Protein furry homolog	NaN	NaN	NaN	1.2204
E9Q8K8	Zc3h4	Zinc finger CCCH domain-containing protein 4	0.81742	0.9369	0.736245	1.027
Q9D620	Rab11fip1	Rab11 family-interacting protein 1	4.6418	NaN	1.4227	1.0985
Q8BRT1	Clasp2	CLIP-associating protein 2	0.74072	0.80946	0.77676	1.0973
E9Q8V6	Dennd4a		NaN	1.2179	NaN	1.20435
E9Q912	Rap1gds1		1.04905	0.95681	1.12215	1.007
E9Q933	Tmem11	Transmembrane protein 11, mitochondrial	1.06	0.92867	1.0747	1.0194
E9Q9A9	Oas2	2-5-oligoadenylate synthase 2	NaN	1.4615	NaN	0.86934
E9Q9B7	Kidins220		0.97515	0.92629	0.97891	1.0191
Q6ZQA0	Nbeal2	Neurobeachin-like protein 2	NaN	0.78529	NaN	NaN
Q3V1L4	Nt5c2	Cytosolic purine 5-nucleotidase	1.0278	1.00358	0.982815	1.0491
E9Q9M5	Usp19	Ubiquitin carboxyl-terminal hydrolase	0.957	1.0373	1.0302	1.0379
E9Q9T6	Ddx55	ATP-dependent RNA helicase DDX55	NaN	1.2497	NaN	1.16375
E9QA47	Celf2	CUGBP Elav-like family member 2	0.53631	0.86905	0.58738	0.81658
E9QAC6	Pick1;Lgalsl	Galectin-related protein	NaN	0.67769	0.9519	NaN
E9QAE3	Btaf1		1.0496	1.1135	1.1017	1.0615
E9QAF9	Tanc1	Protein TANC1	NaN	0.9905	1.4392	0.77661
E9QAG2	Phf6	PHD finger protein 6	NaN	NaN	1.04009	NaN
E9QAJ9	Arhgap17	Rho GTPase-activating protein 17	0.811665	1.0323	0.82738	0.862945
E9QAN2	Papola	Poly(A) polymerase alpha	0.7507	1.02775	0.72174	1.08415
Q9WV60	Gsk3b	Glycogen synthase kinase-3 beta	1.10635	1.0889	1.10015	1.0631
E9QAQ7	Arid1a	AT-rich interactive domain-containing protein 1A	NaN	0.936325	0.67015	0.884435
E9QAS4	Chd4	Chromodomain-helicase-DNA-binding protein 4	0.77807	0.965955	0.780445	0.980915
E9QAT0	Fmr1	Fragile X mental retardation protein 1 homolog	NaN	0.99335	0.75148	0.96333
Q9CZM2	Rpl15;Gm10020	60S ribosomal protein L15;Ribosomal protein L15	1.05845	1.11875	1.0543	1.06945
Q68FL6	Mars	Methionine--tRNA ligase, cytoplasmic	0.90102	0.956005	0.825285	1.03165
Q80ZK0	Mrps10	28S ribosomal protein S10, mitochondrial	0.83325	NaN	0.72653	0.88605
Q3UMQ8	Naf1	H/ACA ribonucleoprotein complex non-core subunit NAF1	0.52501	0.937415	NaN	1.0048
P56376	Acyp1	Acylphosphatase-1;Acylphosphatase	0.71903	0.83872	0.716	0.82947
Q68ED3	Papd5	PAP-associated domain-containing protein 5	NaN	1.1389	3.6791	1.0813
Q9QXJ2	Stat2	Signal transducer and activator of transcription 2	2.323	2.74625	2.0949	1.0494
E9QK04	Neo1	Neogenin	NaN	0.51377	1.3996	1.08865
Q3U3T8	Wdr62	WD repeat-containing protein 62	1.0213	1.1907	NaN	1.30075
E9QK83	Utp20	Small subunit processome component 20 homolog	0.89543	1.1871	0.869305	1.1296
Q5PSV9	Mdc1	Mediator of DNA damage checkpoint protein 1	0.50413	0.952105	0.47095	0.9877
E9QKD1	Nol8	Nucleolar protein 8	NaN	1.1836	0.91141	1.13301
Q9DBA9	Gtf2h1	General transcription factor IIH subunit 1	NaN	1.37	NaN	1.5226
Q8BMG7	Rab3gap2	Rab3 GTPase-activating protein non-catalytic subunit	1.0072	0.96266	1.0349	0.951225
E9QKE9	Cux1	Homeobox protein cut-like 1	NaN	0.98676	0.81019	NaN
E9QKG6	Ankrd17	Ankyrin repeat domain-containing protein 17	1.2716	0.991845	0.94036	1.156
E9QKK8	Atp11c	Probable phospholipid-transporting ATPase 11C	NaN	1.01931	0.71503	0.9323
E9QKL6	Ifi204		3.9316	3.1692	3.3157	1.3867
Q9Z2Q2	Knop1	Lysine-rich nucleolar protein 1	0.98864	0.917885	0.773925	NaN
E9QKR1	Enah	Protein enabled homolog	NaN	1.57894	0.81302	1.3014
E9QKT1	Ube3a	Ubiquitin-protein ligase E3A	NaN	0.971025	0.90902	0.941855
Q8C0Y0	Ppp4r4	Serine/threonine-protein phosphatase 4 regulatory subunit 4	1.0719	1.3683	1.6566	NaN
E9QKX5	Vps13b	Vacuolar protein sorting-associated protein 13B	0.93325	1.0291	1.0053	0.97803
E9QKZ2	Ipo9	Importin-9	0.97784	0.94481	0.84494	0.91939
E9QKZ7	Zfml;Znf638	Zinc finger protein 638	0.851955	1.0793	1.03675	1.0572
Q8CIC2	Nupl2	Nucleoporin-like protein 2	0.73483	1.01879	0.65505	0.90078
E9QL65	Cog3	Conserved oligomeric Golgi complex subunit 3	NaN	1.1745	1.4909	0.9708
E9QLA5	Inf2	Inverted formin-2	0.94175	0.85671	0.98287	0.999865
E9QLB2	Lyplal1	Lysophospholipase-like protein 1	0.78136	0.798335	0.92763	0.976295
Q566J8	Adck4	Uncharacterized aarF domain-containing protein kinase 4	NaN	0.78365	1.3374	0.8978
Q8C3R1	Brat1	BRCA1-associated ATM activator 1	NaN	1.0736	NaN	0.97608
E9QM21	Bak1	Bcl-2 homologous antagonist/killer	1.04945	1.07155	0.96118	1.0746
F6U2C2	Atxn2	Ataxin-2	NaN	0.93019	0.91703	0.92859
E9QM90	2310035C23Rik;Kiaa1468	LisH domain and HEAT repeat-containing protein KIAA1468	NaN	0.77988	25.7508	0.85866
Q8BZN6	Dock10	Dedicator of cytokinesis protein 10	1.86835	1.18565	1.23895	0.90491
Q8CES0	Naa30	N-alpha-acetyltransferase 30	1.0308	1.0745	1.0795	0.936585
E9QMC5	Ptpmt1		NaN	0.918485	0.884135	0.943415
Q8K305	Nsl1	Kinetochore-associated protein NSL1 homolog	NaN	0.84001	NaN	NaN
E9QME5	Trim33	E3 ubiquitin-protein ligase TRIM33	NaN	0.96374	0.81152	1.1025
Q9DBZ1	Ikbip	Inhibitor of nuclear factor kappa-B kinase-interacting protein	0.77447	0.82315	NaN	0.848125
H3BKD4	Asap1	Arf-GAP with SH3 domain, ANK repeat and PH domain-containing protein 1	NaN	0.73024	0.91431	NaN
Q8BH86	9030617O03Rik	UPF0317 protein C14orf159 homolog, mitochondrial	0.6722	0.64408	0.83853	0.88681
Q8CHY6	Gatad2a	Transcriptional repressor p66 alpha	NaN	1.1309	0.80943	0.95218
Q4KML4	Abracl	Costars family protein ABRACL	1.3933	1.0555	1.3492	1.04235
Q8BLK9	Rps6kc1	Ribosomal protein S6 kinase delta-1	NaN	1.1401	NaN	1.1355
E9QMX7	Arhgap30	Rho GTPase-activating protein 30	1.0359	1.017	0.962595	0.88098
E9QN31	Nop2	Putative ribosomal RNA methyltransferase NOP2	0.93882	1.1407	0.93359	1.0723
E9QN37	Mpeg1	Macrophage-expressed gene 1 protein	3.5266	0.87121	2.3022	0.28231
E9QN39	Tmem40		0.853425	0.473985	0.96169	0.63035
Q3TQZ7	Mapk10;Mapk9	Mitogen-activated protein kinase 9;Mitogen-activated protein kinase 10	NaN	0.905235	NaN	0.984225
E9QN92	Steap3		NaN	1.0186	0.58	1.1083
E9QN99	Abhd14b		NaN	1.0134	5.077	0.87874
E9QND8	Atl2	Atlastin-2	NaN	0.9149	0.751655	1.6745
E9QNG1	Itsn2	Intersectin-2	1.1848	1.1955	0.753935	1.08795
Q5XG73	Acbd5	Acyl-CoA-binding domain-containing protein 5	NaN	NaN	1.69921	NaN
E9QNN1	Dhx9	ATP-dependent RNA helicase A	0.802805	0.982095	0.89452	1.04895
Q80YQ2	Med23	Mediator of RNA polymerase II transcription subunit 23	NaN	1.2011	1.0795	0.962095
Q91WH7	Atp4a	Potassium-transporting ATPase alpha chain 1	NaN	1.1307	NaN	NaN
E9QP00	Tra2a	Transformer-2 protein homolog alpha	1.1143	1.0744	0.97419	1.0504
E9QP49	Ehbp1l1	EH domain-binding protein 1-like protein 1	1.0803	1.1864	0.97412	1.1155
Q99JW4	Lims1	LIM and senescent cell antigen-like-containing domain protein 1	1.1321	1.2105	1.1047	1.066
P55937	Golga3	Golgin subfamily A member 3	2.2034	1.24035	1.3334	0.97709
F6S7U1	C030046E11Rik;Kiaa1432	Protein RIC1 homolog	NaN	1.35	NaN	0.88301
P59328	Wdhd1	WD repeat and HMG-box DNA-binding protein 1	0.66206	0.96053	0.55448	1.1046
G5E8R3	Pcx	Pyruvate carboxylase	1.43345	0.825755	1.5784	0.85333
E9QPE7	Myh11	Myosin-11	4.8818	NaN	NaN	0.98471
Q6A026	Pds5a	Sister chromatid cohesion protein PDS5 homolog A	0.77154	0.92042	0.71711	0.91347
Q8VE91	Fam134b	Protein FAM134B	NaN	NaN	NaN	NaN
Q9CXZ1	Ndufs4	NADH dehydrogenase [ubiquinone] iron-sulfur protein 4, mitochondrial	0.766835	1.0489	0.792625	1.0818
E9QQ10	Akap9	A-kinase anchor protein 9	NaN	1.0506	0.85943	1.0915
Q62407	Speg	Striated muscle-specific serine/threonine-protein kinase	1.515	0.74534	0.52149	0.95751
F2Z400	Pdpk1	3-phosphoinositide-dependent protein kinase 1	NaN	0.9582	0.846385	0.93244
F2Z3Y1	Mpg	DNA-3-methyladenine glycosylase	NaN	1.0124	NaN	NaN
F2Z470	Hmgcr	3-hydroxy-3-methylglutaryl-coenzyme A reductase	NaN	1.04	NaN	NaN
Q5U430	Ubr3	E3 ubiquitin-protein ligase UBR3	1.1261	1.0826	1.2574	1.1263
F6QCI0	Taf15		NaN	1.2689	0.934955	1.0403
F6QP10	Daglb	Sn1-specific diacylglycerol lipase beta	1.6604	0.81158	0.60699	0.88274
F6QX82	Drosha	Ribonuclease 3	1.1657	0.81733	1.1324	0.92721
F6RDM4	Gls		0.93932	0.96875	1.0496	1.0179
F6RJ39	Acin1	Apoptotic chromatin condensation inducer in the nucleus	0.84071	1.0481	0.81855	0.97269
F6RJV6	Lancl2	LanC-like protein 2	1.0041	0.99024	1.0157	1.0083
F6RPJ9	Ide	Insulin-degrading enzyme	0.911985	0.96216	0.91188	1.0173
F6RR02	Mtif2	Translation initiation factor IF-2, mitochondrial	NaN	0.89242	1.0122	NaN
F6SFF5	Coq9	Ubiquinone biosynthesis protein COQ9, mitochondrial	0.89532	0.938225	0.96784	0.938185
F6SQH7	Poldip2	Polymerase delta-interacting protein 2	0.78667	0.961185	0.858965	1.0207
F6SVV1	Gm9493;Rps7	40S ribosomal protein S7	1.00124	1.0258	0.96454	1.0171
F6T9H9	Mtmr1	Myotubularin-related protein 1	0.82683	NaN	NaN	NaN
Q60739	Bag1	BAG family molecular chaperone regulator 1	NaN	0.59753	0.7985	NaN
F6TLV3	Fndc3a	Fibronectin type-III domain-containing protein 3A	2.6515	1.1854	NaN	NaN
F6TQL3	Dnajc8	DnaJ homolog subfamily C member 8	0.79863	0.98747	0.768795	1.0067
F6TRM0	Gm9954		NaN	1.02115	0.95233	1.041
F6TWM7	Fxyd5	FXYD domain-containing ion transport regulator 5	0.83034	0.74447	0.62004	0.771515
F6TWX0	Nfya	Nuclear transcription factor Y subunit alpha	0.78071	1.0201	0.79426	1.0938
F6U840	Atf1	Cyclic AMP-dependent transcription factor ATF-1	NaN	1.067	0.72479	0.99783
F6UEA3	Qrich2		NaN	1.1108	1.0579	1.0668
F6UK66	Ccdc50	Coiled-coil domain-containing protein 50	0.762395	0.76797	0.8939	1.1212
P08103	Hck	Tyrosine-protein kinase HCK	NaN	NaN	2.353	NaN
F6V3Y9	Atg2a	Autophagy-related protein 2 homolog A	1.2545	NaN	NaN	NaN
F6V6T4	Tmed2	Transmembrane emp24 domain-containing protein 2	1.3208	0.871275	1.25465	0.95473
F6VG18	Lztfl1	Leucine zipper transcription factor-like protein 1	1.4341	NaN	1.4895	NaN
G3UVU9	Jmjd6	Bifunctional arginine demethylase and lysyl-hydroxylase JMJD6	1.0201	1.0791	0.838435	1.0389
P68254	Ywhaq	14-3-3 protein theta	0.90757	0.95314	0.9179	1.0279
F6W2Q5	Eps15	Epidermal growth factor receptor substrate 15	NaN	1.01844	1.1589	NaN
Q8R007	Pvrl4	Poliovirus receptor-related protein 4	NaN	NaN	NaN	NaN
F6WBP9	Stim2	Stromal interaction molecule 2	NaN	NaN	NaN	NaN
Q8VDQ9	Kri1	Protein KRI1 homolog	NaN	1.2853	0.891775	1.1677
F6WKY8	Pld1	Phospholipase D1	NaN	NaN	1.55715	NaN
F6WLY0	Lrmp	Lymphoid-restricted membrane protein;Processed lymphoid-restricted membrane protein	NaN	NaN	0.71579	NaN
Q8K4I3	Arhgef6	Rho guanine nucleotide exchange factor 6	2.1103	0.6764	1.52695	0.95707
F6WQ99	Mto1	Protein MTO1 homolog, mitochondrial	NaN	0.800245	NaN	0.92042
F6X2V9	Lsm14a	Protein LSM14 homolog A	0.96761	NaN	0.79776	NaN
Q8BVI5	Stx16	Syntaxin-16	NaN	0.83986	NaN	0.61773
F6XC25	Cc2d1b	Coiled-coil and C2 domain-containing protein 1B	0.987375	NaN	1.0051	NaN
F6XU64	Gpkow	G patch domain and KOW motifs-containing protein	NaN	0.893525	0.97396	0.80698
P61961	Ufm1	Ubiquitin-fold modifier 1	1.2607	1.01765	1.2906	1.07535
P01631	Igkv1-115	Ig kappa chain V-II region 26-10	NaN	NaN	NaN	0.099337
Q8VE62	Paip1	Polyadenylate-binding protein-interacting protein 1	0.96996	0.70164	3.74191	0.572905
F6YC07	Tor1aip1	Torsin-1A-interacting protein 1	1.48465	1.1147	1.2088	0.954885
F6YIY0	Yipf3	Protein YIPF3	NaN	0.94831	NaN	1.0156
P59997	Kdm2a	Lysine-specific demethylase 2A	NaN	1.01623	0.6677	1.00021
F6YTC4	Slc39a10	Zinc transporter ZIP10	NaN	0.80742	0.47541	0.71891
P62270	Rps18;Gm10260;Rps18-ps3	40S ribosomal protein S18	1.03445	1.0159	1.01485	0.98381
F6YX19	Pigx	Phosphatidylinositol-glycan biosynthesis class X protein	NaN	2.66893	NaN	NaN
G5E8J8	Wiz	Protein Wiz	NaN	0.92899	1.6492	0.90709
F6ZFT1	Ndufab1	Acyl carrier protein;Acyl carrier protein, mitochondrial	0.84037	0.92137	0.873095	0.96389
Q9D6Y9	Gbe1	1,4-alpha-glucan-branching enzyme	2.1328	0.72854	2.8585	NaN
F7AI87	Psmd4		NaN	NaN	0.973025	NaN
F7ARZ1	Mrps23	28S ribosomal protein S23, mitochondrial	0.85997	0.83963	0.77379	1.0565
F7B227	Ech1	Delta(3,5)-Delta(2,4)-dienoyl-CoA isomerase, mitochondrial	NaN	0.949275	NaN	0.92672
H7BX79	Ccdc162;Ccdc162p	Coiled-coil domain-containing protein 162	NaN	0.91596	NaN	NaN
F7BGR7	Rbm4;Rbm14	RNA-binding protein 4	0.96855	1.2376	0.927535	1.37205
F7BJB9	Morc3		0.57943	1.02783	0.96655	0.98232
F7BYG3	Sptbn5		NaN	NaN	0.82272	NaN
P47802	Mtx1	Metaxin-1	0.79023	0.97102	0.81429	1.1425
F7CVJ5	Ahnak2		2.7964	0.67235	3.38905	0.81314
F7DBB3	Ahnak2		3.2362	NaN	2.90305	NaN
P50096	Impdh1	Inosine-5-monophosphate dehydrogenase 1;Inosine-5-monophosphate dehydrogenase	1.13587	1.4799	1.8334	1.2322
F8VPK0	Ttc37		0.99062	0.95212	1.0047	0.98183
P70336	Rock2	Rho-associated protein kinase 2	0.88503	NaN	0.78783	0.99067
Q61194	Pik3c2a	Phosphatidylinositol 4-phosphate 3-kinase C2 domain-containing subunit alpha	NaN	0.90176	NaN	1.04885
Q99MI1	Erc1	ELKS/Rab6-interacting/CAST family member 1	1.3799	NaN	1.1694	NaN
F8VPN4	Agl		NaN	0.61257	1.6568	0.70884
F8VPP8	Zc3h7b		0.88092	0.90054	NaN	0.76809
P48725	Pcnt	Pericentrin	NaN	0.86537	0.7566	0.52969
F8VQ05	Fryl		0.75954	1.0534	1.1238	0.95488
Q8VI36	Pxn	Paxillin	1.2568	0.74274	1.35165	1.1021
F8VQ29	Iqgap3		NaN	1.003	1.09155	1.03721
F8VQ54	Dicer1	Endoribonuclease Dicer	0.98021	0.98989	NaN	1.1624
P97789	Xrn1	5-3 exoribonuclease 1	0.72989	0.92544	1.42474	0.71694
Q6Y685	Tacc1	Transforming acidic coiled-coil-containing protein 1	NaN	NaN	0.37791	1.1125
F8VQB6	Myo10	Unconventional myosin-X	NaN	NaN	0.89341	1.05935
F8VQC1	Srp72	Signal recognition particle subunit SRP72	1.0162	1.041	0.97933	1.0275
F8VQC7	Ktn1	Kinectin	1.12135	1.1455	1.1153	1.0565
F8VQC9	Slc4a7	Sodium bicarbonate cotransporter 3	2.0519	1.1236	1.3426	1.0855
Q8VHH5	Agap3	Arf-GAP with GTPase, ANK repeat and PH domain-containing protein 3	NaN	0.759765	0.75361	1.05
F8WGD9	Agpat5	1-acyl-sn-glycerol-3-phosphate acyltransferase epsilon	NaN	1.1037	1.0981	0.871155
F8WGL9	Cdv3		NaN	NaN	1.0954	NaN
F8WHZ9	Add1	Alpha-adducin	0.55706	0.940845	0.85897	1.3257
F8WGT2	Tmem209	Transmembrane protein 209	0.96748	1.1953	NaN	1.5491
F8WGW3	Srbd1	S1 RNA-binding domain-containing protein 1	1.2342	1.01133	0.91844	1.0175
Q6PNC0	Dmxl1	DmX-like protein 1	1.02908	0.95912	0.89709	1.05126
Q09014	Ncf1	Neutrophil cytosol factor 1	1.45125	0.72736	1.41995	1.0727
F8WHJ2	Gtpbp10	GTP-binding protein 10	NaN	0.95872	0.75099	0.98299
Q8CIE6	Copa	Coatomer subunit alpha;Xenin;Proxenin	1.189	0.99457	1.1554	0.99401
F8WHP8	Atp5j2	ATP synthase subunit f, mitochondrial	0.87025	0.90292	0.98118	0.94279
Q7TPM1	Prrc2b	Protein PRRC2B	NaN	NaN	NaN	0.78903
Q4VA53	Pds5b	Sister chromatid cohesion protein PDS5 homolog B	0.784145	0.89961	0.75163	0.936315
F8WHU9	Zfp259;Znf259	Zinc finger protein ZPR1	0.885095	1.0447	0.90514	1.0527
F8WHY8	Mta1	Metastasis-associated protein MTA1	0.73429	0.86226	0.725635	0.964875
F8WI22	Bclaf1	Bcl-2-associated transcription factor 1	0.91601	1.1166	0.861625	0.90134
F8WIE5	Hectd1	E3 ubiquitin-protein ligase HECTD1	1.3053	1.0616	1.11493	0.964315
Q9JIS8	Slc12a4	Solute carrier family 12 member 4	NaN	0.79948	1.2288	1.0384
P10923	Spp1	Osteopontin	1.0247	0.54375	0.98147	1.0867
F8WIT2	Anxa6	Annexin	1.3793	0.81669	1.37345	0.890975
H7BXB9	1700037H04Rik	UPF0687 protein C20orf27 homolog	0.95548	NaN	NaN	NaN
Q3T9X3	Dnm2	Dynamin-2	1.4216	1.0383	1.5226	1.0626
F8WJ72	Cdc45	Cell division control protein 45 homolog	0.440105	NaN	0.60821	1.0183
Q3UMY5	Eml4	Echinoderm microtubule-associated protein-like 4	NaN	1.044	0.733455	1.06405
Q9ESV0	Ddx24	ATP-dependent RNA helicase DDX24	1.2337	1.34605	1.0815	1.14855
Q80X82	Sympk	Symplekin	0.78935	0.97733	0.751955	1.0001
Q60710	Samhd1	SAM domain and HD domain-containing protein 1	2.00885	1.5841	1.7325	0.95022
F8WJG3	Tra2b	Transformer-2 protein homolog beta	0.83607	1.1518	0.78019	1.0229
F8WJI3	Ccdc58	Coiled-coil domain-containing protein 58	0.85084	1.04775	0.88307	1.0291
F8WJK8	St13	Hsc70-interacting protein	0.9728	0.988625	0.96268	0.98055
Q62203	Sf3a2	Splicing factor 3A subunit 2	0.92455	0.987715	0.79104	0.99693
P10852	Slc3a2	4F2 cell-surface antigen heavy chain	1.7554	1.17235	1.4752	1.1036
P62897	Cycs;Gm10108	Cytochrome c, somatic	1.176	0.990105	1.1131	0.8861
G3UWH9	Cog4	Conserved oligomeric Golgi complex subunit 4	NaN	0.84899	NaN	0.96266
G3UWL8	Tamm41	Mitochondrial translocator assembly and maintenance protein 41 homolog	NaN	0.84085	0.68387	0.95509
Q7TNP2	Ppp2r1b	Serine/threonine-protein phosphatase 2A 65 kDa regulatory subunit A beta isoform	0.857215	1.1028	0.81692	1.0621
G3UWX1	Rfc1	Replication factor C subunit 1	1.0333	0.838435	0.539945	0.89657
G3UWZ0	Baz1a	Bromodomain adjacent to zinc finger domain protein 1A	0.82825	1.1999	0.71231	0.98494
G3UX48	Prrc2a	Protein PRRC2A	1.015	0.79773	0.87879	0.999965
G3UX50	Daxx	Death domain-associated protein 6	2.0465	1.91125	1.4595	1.0922
G8JL74	Ptbp3	Polypyrimidine tract-binding protein 3	2.55195	0.95238	1.04385	0.99753
Q9D7G0	Prps1;Prps1l3	Ribose-phosphate pyrophosphokinase 1;Ribose-phosphate pyrophosphokinase	0.87809	1.04	0.81859	1.0478
Q8VCR0	Rxrb	Retinoic acid receptor RXR-beta	NaN	0.76667	NaN	0.958435
G3UXT7	Fus	RNA-binding protein FUS	0.890825	0.99337	0.87478	1.0153
G3UXW9	Gps1	COP9 signalosome complex subunit 1	0.93524	0.92765	0.887515	0.82384
G3UXZ5	Psme1	Proteasome activator complex subunit 1	1.5357	1.0464	1.3392	0.83924
Q8CCS6	Pabpn1;Gm20521	Polyadenylate-binding protein 2	1.08025	1.1759	0.86363	1.0431
G3UYD0	Gtf2i	General transcription factor II-I	0.50491	0.80786	0.55848	0.88886
G3UYF9	H2-Ke2;Pfdn6	Prefoldin subunit 6	0.64423	1.0165	0.74069	0.98436
G3UYG6	Gigyf2	PERQ amino acid-rich with GYF domain-containing protein 2	0.870655	0.9386	0.93545	0.91254
G3UYL4	Gpsm3	G-protein-signaling modulator 3	NaN	0.30724	NaN	0.36383
G3UYR8	Aldh7a1	Alpha-aminoadipic semialdehyde dehydrogenase	NaN	1.11825	1.0637	0.96399
G3UYU5	Rpp40	Ribonuclease P protein subunit p40	NaN	0.983515	0.73723	1.3754
G3UYV7	Rps28	40S ribosomal protein S28	1.0054	1.10635	1.0419	1.033
Q6VNB8	Wdfy3	WD repeat and FYVE domain-containing protein 3	0.9598	0.8674	NaN	0.90329
G3UYZ1	Igsf8	Immunoglobulin superfamily member 8	2.34935	NaN	NaN	NaN
G3UZ63	Klhdc4	Kelch domain-containing protein 4	0.919105	0.983085	0.776885	1.0519
G3UZY2	Txn2	Thioredoxin;Thioredoxin, mitochondrial	0.801015	0.754485	0.6851	0.699385
G3X8Q0	Sp1	Transcription factor Sp1	NaN	1.1862	NaN	NaN
G3X8R0	Reep5	Receptor expression-enhancing protein 5	1.2547	0.88459	1.0684	0.96184
G3X8R2	Sra1	Steroid receptor RNA activator 1	NaN	NaN	0.827	NaN
Q0P678	Zc3h18	Zinc finger CCCH domain-containing protein 18	0.67793	0.8725	0.69504	0.96213
P16675	Ctsa	Lysosomal protective protein;Lysosomal protective protein 32 kDa chain;Lysosomal protective protein 20 kDa chain	0.847435	0.6879	0.90345	0.8348
G3X8U3	2210016F16Rik		0.77544	0.87653	0.98116	0.89629
G3X8W7	Cdc23	Cell division cycle protein 23 homolog	NaN	NaN	0.763995	1.1134
G3X8X0	Dhx16		NaN	0.7741	NaN	0.92537
H9KUZ3	Siglec1	Sialoadhesin	2.6825	NaN	NaN	NaN
G3X8X7	Vps16	Vacuolar protein sorting-associated protein 16 homolog	0.911045	0.920525	0.977355	0.96686
G3X8Y3	Naa15	N-alpha-acetyltransferase 15, NatA auxiliary subunit	1.06105	1.1736	1.04725	1.1171
G3X8Y8	Tlr2	Toll-like receptor	1.8686	0.56929	1.7074	1.1385
G3X922	Dnajc13		0.95486	0.96135	1.02454	0.94974
G3X926	Rpf2	Ribosome production factor 2 homolog	1.005	1.0745	0.969195	0.98789
G3X928	Sec23ip	SEC23-interacting protein	1.15615	1.1336	1.19475	0.981735
Q8C0G2	Traf3ip3	TRAF3-interacting JNK-activating modulator	0.6895	0.870475	0.830545	0.93799
Q920B9	Supt16h;Supt16	FACT complex subunit SPT16	0.834155	1.0165	0.81	0.99945
G3X963	Atad2	ATPase family AAA domain-containing protein 2	0.57034	0.79935	0.80303	0.970685
G3X972	Sec24c		0.951485	0.98505	1.0857	0.988855
G3X9B1	Heatr1		0.91742	1.2608	0.87089	1.1253
Q9R1S3	Pign	GPI ethanolamine phosphate transferase 1	NaN	0.87044	0.57211	NaN
Q9JM52	Mink1	Misshapen-like kinase 1	NaN	NaN	1.0538	NaN
P42859	Htt	Huntingtin	NaN	0.83628	1.1332	1.02089
Q8R1S4	Mtss1	Metastasis suppressor protein 1	NaN	NaN	1.0107	1.06129
G3X9K3	Arfgef1	Brefeldin A-inhibited guanine nucleotide-exchange protein 1	NaN	0.973385	1.2678	1.23887
G3X9L6	Gm10250;Atp5h	ATP synthase subunit d, mitochondrial	0.89217	0.884625	0.9912	0.94746
Q9ER88	Dap3	28S ribosomal protein S29, mitochondrial	0.75326	0.88586	0.74939	0.9759
Q9JKP5	Mbnl1	Muscleblind-like protein 1	0.86519	0.9256	0.82533	1.06245
G3X9V0	Psme2	Proteasome activator complex subunit 2	2.0695	1.2027	1.8138	0.86819
G3X9Z4	Pcf11		NaN	1.11595	NaN	1.0852
G3XA09	Apaf1	Apoptotic protease-activating factor 1	1.07486	0.80309	0.882945	0.94329
G3XA17	Eif4g2	Eukaryotic translation initiation factor 4 gamma 2	1.3024	1.19385	1.2152	1.1036
G3XA22	Utp23	rRNA-processing protein UTP23 homolog	NaN	NaN	NaN	1.25135
Q9D8B4	Ndufa11	NADH dehydrogenase [ubiquinone] 1 alpha subcomplex subunit 11	0.95589	NaN	1.03608	NaN
G5E819	Ppp5c	Serine/threonine-protein phosphatase	0.8932	1.00266	1.039	1.011
G5E829	Atp2b1		0.91759	0.77555	0.9528	0.82355
G5E850	Cyb5;Cyb5a	Cytochrome b5	1.6688	0.87087	2.31685	0.99469
Q99NB9	Sf3b1	Splicing factor 3B subunit 1	0.858	0.98998	0.76009	1.024
G5E870	Trip12	E3 ubiquitin-protein ligase TRIP12	1.2361	1.144	1.0849	1.05815
G5E895	Akr1b10;Akr1b7	Aldose reductase-related protein 1	1.226	0.761945	1.16595	0.86263
G5E896	Edc4	Enhancer of mRNA-decapping protein 4	0.92598	1.00361	0.85575	0.97992
G5E897	Kdelc2		0.60388	0.81804	NaN	0.24157
Q8CI95	Osbpl11	Oxysterol-binding protein-related protein 11;Oxysterol-binding protein	NaN	0.855345	0.59817	0.526088
G5E8B9	Rpl24		NaN	NaN	0.87942	NaN
Q8BRH0	Tmtc3	Transmembrane and TPR repeat-containing protein 3	0.77921	0.79664	NaN	0.8714
Q8C9X3	Ikzf1	DNA-binding protein Ikaros	NaN	NaN	0.35684	NaN
Q8CGZ0	Cherp	Calcium homeostasis endoplasmic reticulum protein	0.848715	1.0867	0.932305	1.12765
Q8K1X1	Wdr11	WD repeat-containing protein 11	0.91111	0.996575	0.91886	0.923715
G5E8J9	Scyl2	SCY1-like protein 2	1.1265	0.85221	1.11525	0.94682
P06151	Ldha	L-lactate dehydrogenase A chain;L-lactate dehydrogenase	1.09775	0.83322	1.11735	0.92981
Q9JLV6	Pnkp	Bifunctional polynucleotide phosphatase/kinase;Polynucleotide 3-phosphatase;Polynucleotide 5-hydroxyl-kinase	NaN	0.91254	NaN	0.92403
G5E8R2	Tpm1		1.3037	0.843705	1.4834	0.46694
Q922D4	Ppp6r3	Serine/threonine-protein phosphatase 6 regulatory subunit 3	0.87467	1.1393	0.7831	1.1845
G5E8R8	Ubxn7	UBX domain-containing protein 7	1.0951	0.892955	0.99907	0.99787
G5E8V8	Phax	Phosphorylated adapter RNA export protein	0.739895	1.0046	0.73752	1.0074
G5E8V9	Arfip1		0.90707	0.80422	0.93747	NaN
G5E924	Hnrnpl		0.578645	NaN	NaN	NaN
G8JL51	Polr1e	DNA-directed RNA polymerase I subunit RPA49	NaN	0.96337	0.68624	1.0351
Q3V209	Tmub2	Transmembrane and ubiquitin-like domain-containing protein 2	1.2392	1.3017	1.06495	1.04895
H3BIX9	Lrch4	Leucine-rich repeat and calponin homology domain-containing protein 4	1.2226	0.76354	1.2656	0.81449
H3BJ02	Stx5a;Stx5	Syntaxin-5	1.2088	0.93629	1.4343	1.08032
H3BJ26	Cux1	Protein CASP	0.852045	NaN	NaN	NaN
Q6NVF9	Cpsf6	Cleavage and polyadenylation specificity factor subunit 6	0.95284	1.03315	0.89636	1.0234
H3BJU7	Arhgef2	Rho guanine nucleotide exchange factor 2	1.1139	1.1518	1.0347	1.106
H3BJ49	Cers5	Ceramide synthase 5	0.96584	0.86902	0.90032	0.918955
H3BJ51	Retsat	All-trans-retinol 13,14-reductase	0.49882	0.84815	0.545755	0.970055
H3BJ53	Arhgef6		NaN	0.63584	NaN	NaN
H3BJJ6	Apobec3		NaN	NaN	NaN	1.1606
H3BJP9	Atpaf1	ATP synthase mitochondrial F1 complex assembly factor 1	NaN	0.831635	1.0433	0.93459
H3BK73	Tor2a	Torsin-2A	NaN	0.85811	0.64287	0.98017
Q9R0P3	Esd	S-formylglutathione hydrolase	2.9265	0.96816	4.2287	1.0593
H3BKM2	Zc3hc1	Nuclear-interacting partner of ALK	0.802175	0.97688	1.0986	0.83336
O08784	Tcof1	Treacle protein	0.97417	1.32845	0.91071	0.94867
H3BL40	Rgsl1		0.76001	NaN	NaN	NaN
Q8C8T8	Tsr2	Pre-rRNA-processing protein TSR2 homolog	NaN	1.013	0.85501	NaN
P58281	Opa1	Dynamin-like 120 kDa protein, mitochondrial;Dynamin-like 120 kDa protein, form S1	0.76706	0.92464	0.94373	0.93222
H7BX14	Tsen34	tRNA-splicing endonuclease subunit Sen34	NaN	0.78839	0.91824	0.962035
H7BX26	Cep170	Centrosomal protein of 170 kDa	1.3748	1.10505	1.12675	0.993775
H7BX32	Pom121	Nuclear envelope pore membrane protein POM 121	0.72743	0.776515	0.682665	0.86229
Q9WU56	Pus1	tRNA pseudouridine synthase A, mitochondrial;tRNA pseudouridine synthase	0.830625	1.1225	0.8182	1.0605
Q6PDM2	Srsf1	Serine/arginine-rich splicing factor 1	0.83957	1.0582	0.922855	1.1781
H9H9R4	0610031J06Rik	Lysosomal protein NCU-G1	1.31995	0.84717	1.1034	0.95594
H9KUX8	Birc6	Baculoviral IAP repeat-containing protein 6	0.90359	1.0271	1.04355	1.01895
H9KV00	Son	Protein SON	0.83043	0.97532	0.77116	1.00605
Q99JN2	Klhl22	Kelch-like protein 22	0.7099	1.11221	0.786865	NaN
Q9D924	Isca1;AK157302	Iron-sulfur cluster assembly 1 homolog, mitochondrial	NaN	1.206	NaN	1.10435
I6L974	Tbc1d17	TBC1 domain family member 17	NaN	0.668465	0.939415	0.83612
I7HIK9	Trp53;Tp53	Cellular tumor antigen p53	0.2997	0.72059	0.44331	0.97738
I7HLV2	Rpl10	60S ribosomal protein L10	1.0689	1.06685	0.98644	1.0464
J3JS94	Lage3	L antigen family member 3	0.62638	NaN	0.589755	NaN
Q9D4G9	Rmi1;Gm20775	RecQ-mediated genome instability protein 1	NaN	NaN	NaN	0.95622
Q9CYI0	5730455P16Rik	Protein Njmu-R1	NaN	0.96714	0.96664	0.80554
J3QK23	Gm9825;Rnps1	RNA-binding protein with serine-rich domain 1	0.77991	0.933005	0.84639	0.97825
J3QK48	Lypla1	Acyl-protein thioesterase 1	0.963265	0.888525	0.9331	0.86362
J3QK52	Noc2l	Nucleolar complex protein 2 homolog	1.0582	1.2196	1.0955	1.1179
J3QM35	Gm5283		NaN	NaN	1.2002	NaN
Q80UU1	Ankzf1	Ankyrin repeat and zinc finger domain-containing protein 1	0.99944	4.1222	NaN	NaN
Q60931	Vdac3;Vdac3-ps1	Voltage-dependent anion-selective channel protein 3	1.15705	0.99012	1.2805	0.96538
J3QN06	Carkd	ATP-dependent (S)-NAD(P)H-hydrate dehydratase	NaN	1.0152	0.95294	NaN
J3QMX0	Rpp14		0.8751	NaN	0.853265	0.80299
Q8BJM5	Slc30a6	Zinc transporter 6	NaN	0.838895	0.84914	0.812005
P28650	Adssl1	Adenylosuccinate synthetase isozyme 1	0.74683	0.52402	0.735775	0.91085
Q3TJ22	Aamp		1.10415	1.56425	1.031	1.1202
Q6ZQ58	Larp1	La-related protein 1	1.1082	1.07965	1.0153	1.03445
J3QNT2	Gm5435;Gtf2a1	Transcription initiation factor IIA subunit 1;Transcription initiation factor IIA alpha chain;Transcription initiation factor IIA beta chain	1.54749	1.01845	0.941195	1.0762
Q4FCQ7	Ate1	Arginyl-tRNA--protein transferase 1	0.84529	0.85059	0.887405	0.81859
Q8BWG8	Arrb1	Beta-arrestin-1	0.80662	NaN	0.909475	NaN
Q3TIR1	Trappc13	Trafficking protein particle complex subunit 13	0.80197	NaN	NaN	NaN
Q9QY30	Abcb11	Bile salt export pump	1.154	0.84363	NaN	NaN
J3QP31	Gm9476		NaN	NaN	1.0557	NaN
Q9CQL7	Mrfap1;Gm5814	MORF4 family-associated protein 1	0.49979	1.2284	0.59528	1.1492
Q9CR86	Carhsp1;Gm9791	Calcium-regulated heat stable protein 1	NaN	1.2389	NaN	0.89584
Q80SZ7	Gng5;Gm3150	Guanine nucleotide-binding protein G(I)/G(S)/G(O) subunit gamma-5;Guanine nucleotide-binding protein subunit gamma	0.898535	NaN	0.73298	NaN
J3QPY0	1600014C10Rik	Protein C19orf12 homolog	5.0004	1.00951	1.723	1.7455
J3QPZ6	Gm21884;Gm21911		NaN	0.98547	NaN	NaN
J3QQ22	Smg1	Serine/threonine-protein kinase SMG1	1.229	NaN	1.0537	NaN
Q6P4S8	Ints1	Integrator complex subunit 1	0.88933	1.0153	1.01485	1.0124
Q8CFE3	Rcor1	REST corepressor 1	NaN	0.85885	0.79018	0.91676
K3W4Q8	Bsg	Basigin	0.89305	1.1907	0.84178	0.90547
K3W4R5	Ckap5	Cytoskeleton-associated protein 5	0.716795	0.939455	0.72646	0.96251
K3W4T3	Atp6v0a1	V-type proton ATPase 116 kDa subunit a isoform 1	0.996005	1.0288	0.88637	0.94251
Q3UC82	Lig3	DNA ligase;DNA ligase 3	0.84524	1.0804	0.79005	0.996315
Q9D8M7	Phf10	PHD finger protein 10	NaN	1.0417	NaN	NaN
Q6ZQK0	Ncapd3	Condensin-2 complex subunit D3	NaN	0.86972	0.46999	1.0285
Q5ND34	Wdr81	WD repeat-containing protein 81	1.0889	0.98909	1.2323	0.90249
Q000W5	Gbp10;Gbp6		NaN	NaN	4.5999	NaN
P12970	Rpl7a;Rpl7a-ps10;Rpl7a-ps3;Rpl7a-ps5;Gm17415;Rpl7a-ps8;Gm4978;Gm4877	60S ribosomal protein L7a	1.0327	1.0781	1.01235	1.0594
Q80SU7	Gvin1	Interferon-induced very large GTPase 1	3.1779	2.3844	3.0114	1.21585
M0QWG6	Pde6d	Retinal rod rhodopsin-sensitive cGMP 3,5-cyclic phosphodiesterase subunit delta	NaN	0.85442	1.23535	0.9327
M0QWR5	Clec7a	C-type lectin domain family 7 member A	NaN	1.4866	0.984925	0.99219
M0QWX3			NaN	0.90644	0.87641	0.84211
O08528	Hk2	Hexokinase-2	1.2557	0.91658	1.30025	1.0392
Q6P1B9	Bin1	Myc box-dependent-interacting protein 1	1.1957	0.891845	1.149	1.1315
O08547	Sec22b	Vesicle-trafficking protein SEC22b	1.1971	0.97309	1.1263	1.12555
O08553	Dpysl2	Dihydropyrimidinase-related protein 2	1.0739	0.90894	1.09535	0.916465
O08579	Emd	Emerin	0.93125	0.93945	0.84469	1.105
O08582	Gtpbp1	GTP-binding protein 1	0.6051	0.89994	0.65364	1.00515
O08583	Alyref	THO complex subunit 4	0.798485	1.0843	0.76178	1.051
O08599	Stxbp1	Syntaxin-binding protein 1	1.4478	0.85718	1.3787	0.90542
O08600	Endog	Endonuclease G, mitochondrial	NaN	1.215	0.59608	1.2799
O08663	Metap2	Methionine aminopeptidase 2;Methionine aminopeptidase	0.77301	0.8533	0.77285	0.9257
O08715	Akap1	A-kinase anchor protein 1, mitochondrial	0.58624	0.85699	0.710525	0.80737
O08738	Casp6	Caspase-6;Caspase-6 subunit p18;Caspase-6 subunit p11	NaN	2.3849	NaN	0.89575
O08739	Ampd3	AMP deaminase 3	7.4935	NaN	2.4577	0.74483
O08749	Dld	Dihydrolipoyl dehydrogenase, mitochondrial	1.1713	0.94349	1.0813	0.96518
O08795	Prkcsh	Glucosidase 2 subunit beta	1.0386	0.983765	1.1355	0.93971
O08800	Serpinb8	Serpin B8	NaN	NaN	NaN	0.83099
O08804	Serpinb6b		2.1705	2.0633	1.58605	1.1077
O08807	Prdx4	Peroxiredoxin-4	0.94366	0.821165	0.97837	0.892615
O08810	Eftud2	116 kDa U5 small nuclear ribonucleoprotein component	0.760755	1.0443	0.753325	1.0472
O08848	Trove2	60 kDa SS-A/Ro ribonucleoprotein	NaN	0.79352	1.3772	1.1539
O08856	Ell	RNA polymerase II elongation factor ELL	1.0093	NaN	0.99181	NaN
O08908	Pik3r2	Phosphatidylinositol 3-kinase regulatory subunit beta	NaN	0.67091	0.749735	0.880195
O08915	Aip	AH receptor-interacting protein	1.11325	0.91671	1.0394	1.119
Q3TMX0	Sdcbp	Syntenin-1	1.2567	1.1052	1.16775	0.88701
O08997	Atox1	Copper transport protein ATOX1	1.12095	1.0269	1.6968	1.0267
O09005	Degs1	Sphingolipid delta(4)-desaturase DES1	1.0396	0.75755	0.89218	0.914815
O09044	Snap23	Synaptosomal-associated protein 23;Synaptosomal-associated protein	1.0495	1.04074	1.20065	1.02575
O09061	Psmb1	Proteasome subunit beta type-1	1.07615	0.947805	1.1221	0.97017
O09106	Hdac1	Histone deacetylase 1	0.85735	0.97154	0.84174	1.0077
O09110	Map2k3	Dual specificity mitogen-activated protein kinase kinase 3	NaN	1.19056	0.75472	1.106
O09111	Ndufb11	NADH dehydrogenase [ubiquinone] 1 beta subcomplex subunit 11, mitochondrial	0.86628	0.93727	0.92529	NaN
O09117	Sypl1	Synaptophysin-like protein 1	NaN	NaN	NaN	NaN
O09131	Gsto1	Glutathione S-transferase omega-1	0.93455	0.940895	1.0495	0.97632
O09159	Man2b1	Lysosomal alpha-mannosidase	0.63938	0.687035	0.74498	0.80988
Q9CQM8	Rpl21	60S ribosomal protein L21	1.0725	1.0854	1.00207	1.0761
O09172	Gclm	Glutamate--cysteine ligase regulatory subunit	2.9785	1.2437	4.92645	1.1484
O35075	Dscr3	Down syndrome critical region protein 3 homolog	0.9793	0.84462	0.89314	0.85033
O35114	Scarb2	Lysosome membrane protein 2	1.0028	0.75333	0.806385	0.6989
O35129	Phb2	Prohibitin-2	0.84539	0.97007	0.88207	0.967905
O35130	Emg1	Ribosomal RNA small subunit methyltransferase NEP1	1.1167	1.0323	0.9286	0.978145
O35134	Polr1a	DNA-directed RNA polymerase I subunit RPA1	0.789825	1.0253	0.80027	1.0034
O35207	Cdk2ap1	Cyclin-dependent kinase 2-associated protein 1	0.57645	0.79413	0.64505	1.0308
O35215	Ddt	D-dopachrome decarboxylase	1.3942	0.857705	1.41455	0.94056
O35218	Cpsf2	Cleavage and polyadenylation specificity factor subunit 2	0.91744	1.07755	0.66202	0.97936
O35226	Psmd4	26S proteasome non-ATPase regulatory subunit 4	1.1125	1.0226	1.02835	1.06865
O35286	Dhx15	Putative pre-mRNA-splicing factor ATP-dependent RNA helicase DHX15	0.90352	1.02585	0.769745	1.02995
O35295	Purb	Transcriptional activator protein Pur-beta	0.93761	0.86576	0.89739	0.95941
O35309	Nmi	N-myc-interactor	2.0945	1.8481	1.6672	0.96626
O35316	Slc6a6	Sodium- and chloride-dependent taurine transporter	0.437555	0.74345	0.46217	1.51824
O35326	Srsf5	Serine/arginine-rich splicing factor 5	0.955855	1.09565	0.88558	1.2622
O35343	Kpna4	Importin subunit alpha-4	1.2037	1.1909	1.1796	1.0296
O35344	Kpna3	Importin subunit alpha-3	1.1592	1.0276	0.98713	1.0353
Q4FJZ2	Kpna6	Importin subunit alpha;Importin subunit alpha-7	1.05715	1.0748	0.89344	1.0866
O35350	Capn1	Calpain-1 catalytic subunit	0.82034	0.86887	1.2642	0.940385
O35372	Cnih	Protein cornichon homolog	NaN	NaN	0.97389	NaN
O35375	Nrp2	Neuropilin-2	NaN	0.8559	0.646155	0.82715
O35379	Abcc1	Multidrug resistance-associated protein 1	1.12871	0.76657	1.8915	0.92561
O35382	Exoc4	Exocyst complex component 4	0.927455	0.898535	1.0265	0.94528
O35385	Ppef2	Serine/threonine-protein phosphatase with EF-hands 2	NaN	NaN	NaN	NaN
O35387	Hax1	HCLS1-associated protein X-1	0.940585	0.93998	0.9656	1.1005
O35405	Pld3	Phospholipase D3	NaN	0.89336	1.0203	NaN
O35427	Crcp	DNA-directed RNA polymerase III subunit RPC9	0.64172	1.1835	0.8704	1.0932
O35435	Dhodh	Dihydroorotate dehydrogenase (quinone), mitochondrial	0.74444	0.9533	0.80354	0.98011
O35465	Fkbp8	Peptidyl-prolyl cis-trans isomerase FKBP8	1.0113	0.82565	0.99559	0.93694
O35492	Clk3	Dual specificity protein kinase CLK3	NaN	1.10555	0.92726	0.88187
O35493	Clk4	Dual specificity protein kinase CLK4	NaN	0.80234	NaN	0.86154
O35551	Rabep1	Rab GTPase-binding effector protein 1	1.17202	1.10679	0.864105	0.99932
O35593	Psmd14	26S proteasome non-ATPase regulatory subunit 14	1.1354	1.0699	1.11705	1.0761
O35598	Adam10	Disintegrin and metalloproteinase domain-containing protein 10	0.761595	0.89287	NaN	1.112
O35601	Fyb	FYN-binding protein	1.90565	0.588185	2.1481	1.1564
O35604	Npc1	Niemann-Pick C1 protein	1.5999	0.86362	1.0422	0.814955
O35621	Pmm1	Phosphomannomutase 1	NaN	NaN	0.10764	NaN
O35638	Stag2	Cohesin subunit SA-2	0.76175	0.96668	0.73535	1.0317
O35639	Anxa3	Annexin A3	1.2353	0.92112	1.2326	0.9994
O35643	Ap1b1	AP-1 complex subunit beta-1	0.86875	1.0326	0.97434	0.98914
O35654	Pold2	DNA polymerase delta subunit 2	NaN	1.14975	0.75786	1.0695
O35682	Myadm	Myeloid-associated differentiation marker	NaN	NaN	1.4978	NaN
O35683	Ndufa1	NADH dehydrogenase [ubiquinone] 1 alpha subcomplex subunit 1	NaN	0.97294	0.83606	1.0176
O35685	Nudc	Nuclear migration protein nudC	0.871625	0.96809	0.810435	1.004
O35691	Pnn	Pinin	0.76921	1.0084	0.7356	1.08775
O35704	Sptlc1	Serine palmitoyltransferase 1	0.98449	0.97137	2.70035	0.080905
O35737	Hnrnph1	Heterogeneous nuclear ribonucleoprotein H;Heterogeneous nuclear ribonucleoprotein H, N-terminally processed	0.83642	1.02825	0.833	1.1056
O35841	Api5	Apoptosis inhibitor 5	0.87428	0.95521	0.87333	0.991455
O35855	Bcat2	Branched-chain-amino-acid aminotransferase, mitochondrial;Branched-chain-amino-acid aminotransferase	0.967095	0.77366	0.90603	0.887535
O35857	Timm44	Mitochondrial import inner membrane translocase subunit TIM44	0.8644	0.98075	0.90687	0.9604
O35864	Cops5	COP9 signalosome complex subunit 5	0.97085	0.988255	0.95856	1.02625
Q5SSP3	Slc1a4	Neutral amino acid transporter A	0.63705	NaN	0.58714	NaN
O35887	Calu	Calumenin	0.85589	NaN	2.0447	NaN
O35900	Lsm2	U6 snRNA-associated Sm-like protein LSm2	1.35125	1.09698	0.79428	1.16575
O35943	Fxn	Frataxin, mitochondrial;Frataxin intermediate form;Frataxin mature form	0.78871	0.75956	0.81376	0.97764
O35955	Psmb10	Proteasome subunit beta type-10	1.16865	1.86165	0.54214	0.95046
O35969	Gamt	Guanidinoacetate N-methyltransferase	NaN	0.72774	0.7479	0.80802
O35972	Mrpl23	39S ribosomal protein L23, mitochondrial	0.85071	0.917405	0.88551	1.0216
O54692	Zw10	Centromere/kinetochore protein zw10 homolog	0.58774	1.2009	0.7888	0.92053
O54734	Ddost	Dolichyl-diphosphooligosaccharide--protein glycosyltransferase 48 kDa subunit	0.95599	0.906935	0.971435	0.93739
O54774	Ap3d1	AP-3 complex subunit delta-1	1.2336	0.9205	1.1031	0.899895
O54781	Srpk2	SRSF protein kinase 2;SRSF protein kinase 2 N-terminal;SRSF protein kinase 2 C-terminal	NaN	0.95891	0.87105	1.14475
O54782	Man2b2	Epididymis-specific alpha-mannosidase	2.78235	2.1073	3.4789	0.900925
O54825	Bysl	Bystin	0.88299	0.96258	0.87891	1.0036
O54833	Csnk2a2	Casein kinase II subunit alpha	1.0389	1.0463	1.0151	0.927425
O54885	Tyrobp	TYRO protein tyrosine kinase-binding protein	0.78756	NaN	0.73176	NaN
O54918	Bcl2l11	Bcl-2-like protein 11	NaN	2.4813	1.37462	0.87695
O54941	Smarce1	SWI/SNF-related matrix-associated actin-dependent regulator of chromatin subfamily E member 1	0.79464	0.984815	0.75216	0.94192
O54946	Dnajb6	DnaJ homolog subfamily B member 6	NaN	0.827155	NaN	NaN
O54950	Prkag1	5-AMP-activated protein kinase subunit gamma-1	NaN	0.93053	1.0223	0.94447
O54956	Pole2	DNA polymerase epsilon subunit 2	NaN	1.0672	NaN	1.02668
O54962	Banf1	Barrier-to-autointegration factor	0.897045	1.0548	0.872755	1.0663
O54984	Asna1	ATPase Asna1	0.97041	0.96387	0.9462	0.990085
O54988	Slk	STE20-like serine/threonine-protein kinase	0.82592	0.85509	0.78918	0.98161
O55013	Trappc3	Trafficking protein particle complex subunit 3	0.98464	1.0047	0.94937	1.0054
O55022	Pgrmc1	Membrane-associated progesterone receptor component 1	1.1726	0.91847	1.7439	0.96903
O55029	Copb2	Coatomer subunit beta	1.15055	1.0007	1.17685	0.939625
O55091	Impact	Protein IMPACT	1.0489	NaN	2.6385	NaN
O55100	Syngr1	Synaptogyrin-1	0.876475	0.928515	0.70773	0.92101
O55106	Strn	Striatin	NaN	1.07615	0.95704	0.77151
O55125	Nipsnap1	Protein NipSnap homolog 1	0.76818	0.7615	0.981085	0.95322
Q7TMG8	Gbas	Protein NipSnap homolog 2	0.87816	0.665785	0.93363	0.537975
O55135	Eif6	Eukaryotic translation initiation factor 6	1.4371	1.24325	1.4365	1.1177
O55142	Rpl35a	60S ribosomal protein L35a	1.0872	1.1004	1.0724	1.1438
O55143	Atp2a2	Sarcoplasmic/endoplasmic reticulum calcium ATPase 2	1.07485	0.93567	0.99951	0.97246
Q5SQB4	Tlx3	T-cell leukemia homeobox protein 3	0.89291	1.0279	0.73226	1.0275
O55176	Pja1	E3 ubiquitin-protein ligase Praja-1	NaN	0.69561	NaN	NaN
O55201	Supt5h	Transcription elongation factor SPT5	0.73824	0.90694	0.83118	0.99775
O55222	Ilk	Integrin-linked protein kinase	1.0878	1.2385	0.985635	1.1041
O55229	Chkb	Choline/ethanolamine kinase	0.76436	0.747025	0.85626	0.58728
O55234	Psmb5	Proteasome subunit beta type-5	0.95412	0.97832	1.00216	1.0983
Q9DCC1	Rngtt	mRNA-capping enzyme;Polynucleotide 5-triphosphatase;mRNA guanylyltransferase	NaN	0.92197	0.71616	1.0317
O70126	Aurkb	Aurora kinase B	1.02895	0.81449	0.50656	0.80647
O70145	Ncf2	Neutrophil cytosol factor 2	1.3702	0.732735	1.4396	1.07055
O70152	Dpm1	Dolichol-phosphate mannosyltransferase	1.2097	0.90779	1.1548	1.0347
Q3V3P1	Top3a	DNA topoisomerase;DNA topoisomerase 3-alpha	NaN	1.0413	NaN	1.0389
O70172	Pip4k2a	Phosphatidylinositol 5-phosphate 4-kinase type-2 alpha	NaN	0.96862	NaN	0.868355
O70194	Eif3d	Eukaryotic translation initiation factor 3 subunit D	1.05615	1.118	1.00764	1.0388
O70230	Znf143	Zinc finger protein 143	NaN	NaN	0.58154	NaN
O70251	Eef1b	Elongation factor 1-beta	1.0087	1.0246	1.0209	1.045
O70252	Hmox2	Heme oxygenase 2	1.3596	0.927495	1.2592	0.896025
O70310	Nmt1	Glycylpeptide N-tetradecanoyltransferase 1	1.2061	1.0703	1.2797	1.0167
O70318	Epb41l2	Band 4.1-like protein 2	0.63275	0.97171	0.6526	0.96436
O70370	Ctss	Cathepsin S	0.95005	0.71987	0.69757	0.825865
O70378	Emc8	ER membrane protein complex subunit 8	0.79188	0.97036	0.7528	0.94229
O70404	Vamp8	Vesicle-associated membrane protein 8	1.0315	0.88307	0.83634	0.939695
O70422	Gtf2h4	General transcription factor IIH subunit 4	NaN	1.0718	3.8186	0.64227
O70435	Psma3	Proteasome subunit alpha type-3	1.179	0.96257	1.0907	1.0083
Q8BH40	Stx7	Syntaxin-7	0.95495	1.258	1.14263	1.45
O70456	Sfn	14-3-3 protein sigma	NaN	NaN	NaN	0.0944865
O70475	Ugdh	UDP-glucose 6-dehydrogenase	0.85863	0.58032	0.85144	0.78095
Q8BSN6	Vamp4	Vesicle-associated membrane protein 4	0.96394	0.96542	1.34325	1.0562
O70481	Ubr1	E3 ubiquitin-protein ligase UBR1	NaN	1.1481	0.70375	NaN
Q78ZM0	Snx3	Sorting nexin-3	0.81857	0.96139	0.84539	0.99812
Q6ZWQ5	Snx12	Sorting nexin-12	1.1316	0.9483	1.0698	1.00643
O70494	Sp3	Transcription factor Sp3	0.69007	1.6635	0.67767	NaN
O70496	Clcn7	H(+)/Cl(-) exchange transporter 7	1.1194	NaN	1.0731	0.79419
O70503	Hsd17b12	Estradiol 17-beta-dehydrogenase 12	1.2607	0.93573	1.2517	0.98622
O70551	Srpk1	SRSF protein kinase 1	0.72643	1.18275	0.72654	0.9829
O70579	Slc25a17	Peroxisomal membrane protein PMP34	NaN	0.959335	1.2897	1.157
O70591	Pfdn2	Prefoldin subunit 2	0.84766	1.00447	0.90017	1.0463
O88188	Ly86	Lymphocyte antigen 86	NaN	0.75891	0.819075	0.86759
O88271	Cfdp1	Craniofacial development protein 1	0.79563	1.0312	0.76247	1.005
O88291	Znf326	DBIRD complex subunit ZNF326	0.70494	0.96472	0.7642	1.0583
O88307	Sorl1	Sortilin-related receptor	NaN	0.76126	0.6376	0.960105
O88325	Naglu		0.79084	0.71856	0.690565	0.72408
O88342	Wdr1	WD repeat-containing protein 1	1.37895	0.93076	1.38565	1.011
Q5D0E0	Ikbkb	Inhibitor of nuclear factor kappa-B kinase subunit beta	1.2992	1.06917	NaN	1.0582
O88396	Grpel2	GrpE protein homolog 2, mitochondrial	NaN	NaN	NaN	1.1309
O88441	Mtx2	Metaxin-2	0.95868	0.99491	0.94922	0.92781
O88455	Dhcr7	7-dehydrocholesterol reductase	0.94559	0.87721	0.70375	0.96989
O88508	Dnmt3a	DNA (cytosine-5)-methyltransferase 3A	0.777385	0.825315	0.707645	0.865375
O88512	Ap1g2	AP-1 complex subunit gamma-like 2	0.84628	1.197	NaN	0.99903
O88520	Shoc2	Leucine-rich repeat protein SHOC-2	0.89938	0.80281	0.83616	1.32865
O88532	Zfr	Zinc finger RNA-binding protein	0.99486	0.940185	1.0059	0.87483
O88543	Cops3	COP9 signalosome complex subunit 3	0.99614	0.95713	0.96482	0.95678
O88544	Cops4	COP9 signalosome complex subunit 4	0.98091	0.90717	0.92638	0.92066
O88554	Parp2	Poly [ADP-ribose] polymerase 2	NaN	1.01144	NaN	1.01974
O88569	Hnrnpa2b1	Heterogeneous nuclear ribonucleoproteins A2/B1	0.91232	1.01285	0.92196	1.0339
O88587	Comt	Catechol O-methyltransferase	1.0489	0.85737	0.757695	0.9512
O88630	Gosr1	Golgi SNAP receptor complex member 1	1.0278	0.94283	1.05705	0.95516
O88653	Lamtor3	Ragulator complex protein LAMTOR3	0.869005	0.93594	0.91075	1.00862
O88665	Brd7	Bromodomain-containing protein 7	0.89368	0.95177	0.58189	0.85096
O88668	Creg1	Protein CREG1	1.0223	0.726065	0.79898	0.839385
O88696	Clpp	Putative ATP-dependent Clp protease proteolytic subunit, mitochondrial	0.9482	1.0147	1.2466	0.92177
O88712	Ctbp1	C-terminal-binding protein 1	0.85206	NaN	0.88013	1.698
O88736	Hsd17b7	3-keto-steroid reductase	NaN	1.166	0.87312	1.10242
O88746	Tom1	Target of Myb protein 1	1.0357	0.89055	1.0243	0.91789
O88796	Rpp30	Ribonuclease P protein subunit p30	0.89185	0.95877	0.82705	1.0303
O88811	Stam2	Signal transducing adapter molecule 2	0.75026	1.1379	0.869355	NaN
O88839	Adam15	Disintegrin and metalloproteinase domain-containing protein 15	NaN	0.83671	NaN	1.1235
O88843	Cradd	Death domain-containing protein CRADD	NaN	NaN	NaN	NaN
O88844	Idh1	Isocitrate dehydrogenase [NADP] cytoplasmic	1.105	1.0206	1.147	0.944175
O88845	Akap10	A-kinase anchor protein 10, mitochondrial	0.94402	0.93909	0.92035	1.0389
O88852	Tspyl1	Testis-specific Y-encoded-like protein 1	NaN	NaN	0.69277	NaN
O88874	Ccnk	Cyclin-K	0.86041	1.0119	0.74717	0.891015
O88895	Hdac3	Histone deacetylase 3;Histone deacetylase	0.68939	0.90968	0.685725	0.99967
O88907	Pias1	E3 SUMO-protein ligase PIAS1	0.63889	NaN	0.52819	0.39612
O88952	Lin7c	Protein lin-7 homolog C	0.92393	0.924035	0.78001	0.78615
O88958	Gnpda1	Glucosamine-6-phosphate isomerase 1	0.87706	0.792475	0.86951	0.90506
O88967	Yme1l1	ATP-dependent zinc metalloprotease YME1L1	0.918465	0.886415	1.0621	0.62621
O88983	Stx8	Syntaxin-8	NaN	0.85786	1.0989	1.17979
O88986	Gcat	2-amino-3-ketobutyrate coenzyme A ligase, mitochondrial	0.72919	0.94343	0.63217	1.0428
O89001	Cpd	Carboxypeptidase D	0.982732	0.5325	1.9342	NaN
O89017	Lgmn	Legumain	0.66625	0.70024	0.83516	0.91203
O89023	Tpp1	Tripeptidyl-peptidase 1	0.605245	0.7197	0.58766	0.86751
O89032	Sh3pxd2a	SH3 and PX domain-containing protein 2A	NaN	NaN	NaN	0.88419
O89050	Mkln1	Muskelin	1.03235	1.5027	0.8412	1.1318
O89053	Coro1a	Coronin-1A	1.3142	0.76786	1.3225	1.1042
O89079	Cope	Coatomer subunit epsilon	1.1778	0.94647	1.11195	0.9746
O89086	Rbm3	Putative RNA-binding protein 3	1.1889	1.1668	1.2058	1.26
O89110	Casp8	Caspase-8;Caspase-8 subunit p18;Caspase-8 subunit p10	1.3864	1.22065	1.5626	0.865845
O89112	Lancl1	LanC-like protein 1	1.14123	0.89522	0.18697	NaN
Q7JCZ3	mt-Cytb;Mt-Cyb	Cytochrome b	NaN	1.03	NaN	0.91656
P00375	Dhfr	Dihydrofolate reductase	0.69722	0.968505	0.65888	1.0558
Q9MD68	mt-Co1;Mtco1	Cytochrome c oxidase subunit 1	0.9065	0.83351	0.62377	0.79128
Q7JCZ1	mt-Co2;Mtco2	Cytochrome c oxidase subunit 2	1.0945	0.73022	0.54124	0.86111
Q7JCX7	mt-Co3;Mtco3	Cytochrome c oxidase subunit 3	NaN	NaN	NaN	0.92632
P00493	Hprt1	Hypoxanthine-guanine phosphoribosyltransferase	0.95192	0.88437	1.0788	1.0247
P01027	C3	Complement C3;Complement C3 beta chain;Complement C3 alpha chain;C3a anaphylatoxin;Acylation stimulating protein;Complement C3b alpha chain;Complement C3c alpha chain fragment 1;Complement C3dg fragment;Complement C3g fragment;Complement C3d fragment;Complement C3f fragment;Complement C3c alpha chain fragment 2	NaN	4.1701	NaN	0.34401
P01831	Thy1	Thy-1 membrane glycoprotein	0.17393	NaN	NaN	NaN
P01887	B2m	Beta-2-microglobulin	1.72135	1.3529	1.2134	0.97915
P01899	H2-D1	H-2 class I histocompatibility antigen, D-B alpha chain	2.16715	1.5469	1.586	0.830145
P01900	H2-D1;H2-T23	H-2 class I histocompatibility antigen, D-D alpha chain;H-2 class I histocompatibility antigen, alpha chain;H-2 class I histocompatibility antigen, D-37 alpha chain	NaN	2.3561	NaN	NaN
P01901	H2-K1	H-2 class I histocompatibility antigen, K-B alpha chain;H-2 class I histocompatibility antigen, K-K alpha chain	1.92715	1.5474	1.5861	0.6592
P03888	Mtnd1	NADH-ubiquinone oxidoreductase chain 1	0.71663	1.06855	0.77102	1.2383
Q7GIP5	mt-Nd3;Mtnd3	NADH-ubiquinone oxidoreductase chain 3	NaN	0.902135	0.78299	1.00133
Q9MD82	mt-Nd5;Mtnd5	NADH-ubiquinone oxidoreductase chain 5	NaN	NaN	0.6858	NaN
Q7JCZ0	mt-Atp8;Mtatp8	ATP synthase protein 8	NaN	NaN	NaN	NaN
P03975	Iap	IgE-binding protein	1.1462	0.83057	NaN	0.914815
P04117	Fabp4	Fatty acid-binding protein, adipocyte	1.35705	1.30525	1.0799	0.88186
P04184	Tk1	Thymidine kinase, cytosolic	NaN	0.32904	NaN	1.2214
P04202	Tgfb1	Transforming growth factor beta-1;Latency-associated peptide	NaN	0.986635	0.91258	0.969105
P04441	Cd74	H-2 class II histocompatibility antigen gamma chain	1.8072	6.5219	1.6696	0.95802
P05063	Aldoc	Fructose-bisphosphate aldolase C	0.97599	0.62139	0.927355	0.79333
P05064	Aldoa	Fructose-bisphosphate aldolase A;Fructose-bisphosphate aldolase	1.1283	0.68152	1.2298	0.8422
P05132	Prkaca	cAMP-dependent protein kinase catalytic subunit alpha	NaN	0.66615	0.74462	0.79709
P05201	Got1	Aspartate aminotransferase, cytoplasmic	1.06155	0.887075	1.0353	0.99141
P05202	Got2	Aspartate aminotransferase, mitochondrial	0.955205	0.872185	1.0345	0.96258
P06745	Gpi	Glucose-6-phosphate isomerase	0.997025	0.88155	1.1508	0.95299
P06795	Abcb1b	Multidrug resistance protein 1B	0.76219	0.861525	0.73996	0.980315
P06797	Ctsl1	Cathepsin L1;Cathepsin L1 heavy chain;Cathepsin L1 light chain	0.94131	1.2961	1.20705	1.1859
P06800	Ptprc	Receptor-type tyrosine-protein phosphatase C	1.29655	0.92047	1.1002	0.94206
P06801	Me1	NADP-dependent malic enzyme	1.7192	0.83061	2.0949	1.0333
P06869	Plau	Urokinase-type plasminogen activator;Urokinase-type plasminogen activator long chain A;Urokinase-type plasminogen activator short chain A;Urokinase-type plasminogen activator chain B	NaN	1.0702	0.685775	NaN
P07091	S100a4	Protein S100-A4	0.72757	0.840275	1.0249	0.96864
P07356	Anxa2	Annexin A2	2.2227	0.89822	2.6902	0.723
P07607	Tyms	Thymidylate synthase	NaN	0.95531	0.514825	0.877345
P07742	Rrm1	Ribonucleoside-diphosphate reductase large subunit	0.35231	0.905665	0.31954	1.0636
P07901	Hsp90aa1	Heat shock protein HSP 90-alpha	1.1798	0.94368	1.2306	0.97519
P08003	Pdia4	Protein disulfide-isomerase A4	0.99737	1.3355	1.0285	0.96709
P08030	Aprt	Adenine phosphoribosyltransferase	1.01154	0.90447	1.02815	0.99571
P08113	Hsp90b1	Endoplasmin	1.0937	0.96949	1.1092	0.95413
P08226	Apoe	Apolipoprotein E	0.462065	0.44869	0.378835	0.76205
P08228	Sod1	Superoxide dismutase [Cu-Zn]	1.1102	0.784965	1.24895	0.95533
P08249	Mdh2	Malate dehydrogenase, mitochondrial	1.001	0.891545	1.12605	0.91175
P08508	Fcgr3	Low affinity immunoglobulin gamma Fc region receptor III	NaN	1.1914	NaN	NaN
Q9D091	Nras	GTPase NRas	1.1431	0.93618	1.0036	1.0383
P08752	Gnai2	Guanine nucleotide-binding protein G(i) subunit alpha-2	1.0229	0.84671	0.969265	0.96862
P08775	Polr2a	DNA-directed RNA polymerase II subunit RPB1	0.72203	0.952605	0.80603	1.0049
P08905	Lyz2	Lysozyme C-2	NaN	0.19303	1.11065	0.80602
P09041	Pgk2	Phosphoglycerate kinase 2	NaN	0.832305	1.4407	0.883215
P09055	Itgb1	Integrin beta-1	1.33245	0.99474	1.01305	0.982445
P09103	P4hb	Protein disulfide-isomerase	1.1864	0.92492	1.2394	0.93954
P09242	Alpl	Alkaline phosphatase, tissue-nonspecific isozyme	0.38761	0.90964	1.9211	1.0015
P09405	Ncl	Nucleolin	0.995175	1.1048	0.99926	1.0462
P09411	Pgk1	Phosphoglycerate kinase 1	1.3597	0.75721	1.4749	0.89525
P09528	Fth1	Ferritin heavy chain	3.7817	0.96134	6.4267	0.55805
P09581	Csf1r	Macrophage colony-stimulating factor 1 receptor	0.60435	0.432445	0.632645	0.75641
P09671	Sod2	Superoxide dismutase [Mn], mitochondrial	3.1419	1.1566	4.5945	1.0956
P09926	Surf2	Surfeit locus protein 2	NaN	1.0918	0.84228	0.92995
P0C028	Nudt11;Nudt10;Nudt4	Diphosphoinositol polyphosphate phosphohydrolase 3-beta;Diphosphoinositol polyphosphate phosphohydrolase 3-alpha;Diphosphoinositol polyphosphate phosphohydrolase 2	NaN	0.95775	0.57748	1.131
Q3THW5	H2afv;H2afz	Histone H2A.V;Histone H2A.Z;Histone H2A	0.62255	0.818855	0.62205	0.96455
P0DJF2	Pet117	Protein PET117 homolog, mitochondrial	NaN	1.014	NaN	0.95075
P10107	Anxa1	Annexin A1	1.01541	0.9346	1.5471	0.9508
P10126	Eef1a1	Elongation factor 1-alpha 1	1.0615	1.06725	1.01885	1.0146
P10400	Pol	Retrovirus-related Pol polyprotein;Reverse transcriptase;Endonuclease	NaN	0.554085	NaN	0.89083
P10404		MLV-related proviral Env polyprotein;Surface protein;Transmembrane protein	NaN	NaN	0.65487	0.94328
P10518	Alad	Delta-aminolevulinic acid dehydratase	NaN	1.1011	0.922035	0.857995
P10605	Ctsb	Cathepsin B;Cathepsin B light chain;Cathepsin B heavy chain	2.11745	1.0759	2.4014	1.3389
P10639	Txn	Thioredoxin	1.234	0.91651	1.354	0.99899
P10649	Gstm1	Glutathione S-transferase Mu 1	1.3295	0.69457	1.6098	0.79366
P10711	Tcea1	Transcription elongation factor A protein 1	1.0793	1.1382	1.0371	1.0539
P10810	Cd14	Monocyte differentiation antigen CD14	5.2652	0.23744	3.9338	1.07725
Q8CGP2	Hist1h2bp;Hist1h2bk;Hist1h2bb;Hist1h2bf;Gm13646;Hist3h2ba;Hist3h2bb;Hist1h2ba	Histone H2B type 1-P;Histone H2B type 1-K;Histone H2B type 1-B;Histone H2B type 1-F/J/L;Histone H2B;Histone H2B type 3-A;Histone H2B type 3-B;Histone H2B type 1-A	0.54672	NaN	NaN	NaN
Q6ZWY9	Hist1h2bc;Hist2h2bb;Hist1h2bh;Hist1h2bm	Histone H2B type 1-C/E/G;Histone H2B type 2-B;Histone H2B type 1-H;Histone H2B type 1-M	0.59714	NaN	NaN	NaN
P10922	H1f0	Histone H1.0	1.4731	0.898435	0.968615	0.91121
P10925	Zfy1	Zinc finger Y-chromosomal protein 1	NaN	0.92473	NaN	0.535269
P11031	Sub1	Activated RNA polymerase II transcriptional coactivator p15	0.918005	0.93823	0.941325	0.85013
P11152	Lpl	Lipoprotein lipase	0.70514	1.029	0.68044	0.98767
P11157	Rrm2	Ribonucleoside-diphosphate reductase subunit M2	0.32953	0.643455	0.66002	1.06
P11370	Fv4;BC035947	Retrovirus-related Env polyprotein from Fv-4 locus	NaN	NaN	0.52887	NaN
P11438	Lamp1	Lysosome-associated membrane glycoprotein 1	0.81621	0.76863	0.72878	0.87097
P11440	Cdk1	Cyclin-dependent kinase 1	0.358895	0.87447	0.42062	1.05505
P11499	Hsp90ab1	Heat shock protein HSP 90-beta	1.0531	1.1098	1.0033	1.0272
P11688	Itga5	Integrin alpha-5;Integrin alpha-5 heavy chain;Integrin alpha-5 light chain	3.6652	1.63495	2.95805	1.0795
Q542I8	Itgb2	Integrin beta;Integrin beta-2	0.717285	0.65798	0.55382	0.846485
P11881	Itpr1	Inositol 1,4,5-trisphosphate receptor type 1	NaN	NaN	NaN	0.873995
P11928	Oas1a	2-5-oligoadenylate synthase 1A	1.9148	1.4415	2.10305	0.73619
P11930	Nudt19	Nucleoside diphosphate-linked moiety X motif 19, mitochondrial	NaN	0.9538	0.99674	0.93484
P11983	Tcp1	T-complex protein 1 subunit alpha	1.0017	1.0091	0.93327	1.0205
P12265	Gusb	Beta-glucuronidase	1.0229	0.79275	0.92871	0.89932
P12382	Pfkl	6-phosphofructokinase, liver type	1.00306	0.711215	1.1837	0.85818
P12787	Cox5a	Cytochrome c oxidase subunit 5A, mitochondrial	0.9438	0.808455	0.76619	0.90626
P12815	Pdcd6	Programmed cell death protein 6	0.979995	0.98986	0.97371	0.976005
P13011	Scd2	Acyl-CoA desaturase 2	0.49607	0.859135	0.6211	1.01359
P13020	Gsn	Gelsolin	0.9798	0.66846	1.0724	0.757145
P13439	Umps	Uridine 5-monophosphate synthase;Orotate phosphoribosyltransferase;Orotidine 5-phosphate decarboxylase	0.76836	0.99252	0.79067	1.0448
P13597	Icam1	Intercellular adhesion molecule 1	3.4744	1.9708	2.5493	1.36435
P13864	Dnmt1	DNA (cytosine-5)-methyltransferase 1	0.5166	0.945205	0.54281	1.039
P14106	C1qb	Complement C1q subcomponent subunit B	NaN	1.128	0.50407	1.16185
P14115	Rpl27a	60S ribosomal protein L27a	1.0475	1.0511	1.0453	1.021
P14131	Rps16	40S ribosomal protein S16	1.0446	1.05205	0.99358	1.0182
P14148	Rpl7	60S ribosomal protein L7	1.0409	1.0735	1.018	1.04805
P14152	Mdh1	Malate dehydrogenase, cytoplasmic	0.876385	0.734785	0.92237	0.92916
P14206	Rpsa	40S ribosomal protein SA	1.2992	1.1038	0.95093	1.10595
P14211	Calr	Calreticulin	1.0734	0.924695	1.1497	0.91572
P14576	Srp54	Signal recognition particle 54 kDa protein	1.05705	1.0384	0.973115	1.0066
P14685	Psmd3	26S proteasome non-ATPase regulatory subunit 3	1.17165	1.0538	1.0959	1.0327
P14733	Lmnb1	Lamin-B1	0.565475	1.0474	0.56671	1.06755
P14869	Rplp0	60S acidic ribosomal protein P0	1.0283	1.0301	1.0198	1.0277
P14901	Hmox1	Heme oxygenase 1	4.1615	0.93683	6.4082	1.06445
P15066	Jund	Transcription factor jun-D	NaN	NaN	NaN	1.0463
P15532	Nme1	Nucleoside diphosphate kinase A	0.96434	0.83154	1.0129	1.0255
P15864	Hist1h1c	Histone H1.2	0.48211	1.00408	0.45876	1.05255
P15920	Atp6v0a2	V-type proton ATPase 116 kDa subunit a isoform 2	NaN	0.72835	NaN	NaN
P16045	Lgals1	Galectin-1	0.900165	0.91785	0.99555	1.0636
Q8C253	Lgals3	Galectin-3	1.3016	1.0768	1.2964	0.86907
P16254	Srp14	Signal recognition particle 14 kDa protein;Signal recognition particle 14 kDa protein, N-terminally processed	0.97354	0.92023	1.1527	0.957395
P16330	Cnp	2,3-cyclic-nucleotide 3-phosphodiesterase	NaN	1.0342	NaN	NaN
P16332	Mut	Methylmalonyl-CoA mutase, mitochondrial	NaN	0.80153	0.80577	1.05205
P16858	Gapdh;Gm7293;Gm6316	Glyceraldehyde-3-phosphate dehydrogenase	1.1499	0.86838	1.2454	0.948115
P16879	Fes	Tyrosine-protein kinase Fes/Fps	0.696495	0.69519	0.67413	0.89591
P17047	Lamp2	Lysosome-associated membrane glycoprotein 2	1.06825	0.79251	0.98381	0.865445
P17095	Hmga1	High mobility group protein HMG-I/HMG-Y	0.95966	0.829	0.894555	0.8748
P17182	Eno1	Alpha-enolase	1.0124	0.813245	1.10135	0.95158
P17426	Ap2a1	AP-2 complex subunit alpha-1	1.1341	0.94353	1.1498	0.939175
P17427	Ap2a2	AP-2 complex subunit alpha-2	0.91287	1.0069	0.90914	0.893545
P17433	Spi1	Transcription factor PU.1	NaN	NaN	0.72664	0.83739
P17439	Gba	Glucosylceramidase	1.0992	0.76312	0.964405	0.82916
Q63836	Selenbp2;Selenbp1	Selenium-binding protein 2;Selenium-binding protein 1	0.63808	0.54393	0.59577	0.62288
P17710	Hk1	Hexokinase-1	1.40765	0.715975	1.54195	0.911155
P17742	Ppia	Peptidyl-prolyl cis-trans isomerase A	1.013	0.94766	1.0354	1.02905
P17751	Tpi1	Triosephosphate isomerase	1.0006	0.676685	1.041	0.830105
P17809	Slc2a1	Solute carrier family 2, facilitated glucose transporter member 1	1.1725	0.73328	1.0814	0.86907
P17918	Pcna	Proliferating cell nuclear antigen	0.63491	0.8759	0.654445	0.98839
P18155	Mthfd2	Bifunctional methylenetetrahydrofolate dehydrogenase/cyclohydrolase, mitochondrial;NAD-dependent methylenetetrahydrofolate dehydrogenase;Methenyltetrahydrofolate cyclohydrolase	1.1627	1.18025	1.2657	1.11535
P18181	Cd48	CD48 antigen	0.92256	0.88277	0.80867	0.63272
P18242	Ctsd	Cathepsin D	1.31715	0.58139	1.56665	0.9705
P18760	Cfl1	Cofilin-1	1.1195	0.95115	1.08495	1.0191
P19096	Fasn	Fatty acid synthase;[Acyl-carrier-protein] S-acetyltransferase;[Acyl-carrier-protein] S-malonyltransferase;3-oxoacyl-[acyl-carrier-protein] synthase;3-oxoacyl-[acyl-carrier-protein] reductase;3-hydroxyacyl-[acyl-carrier-protein] dehydratase;Enoyl-[acyl-carrier-protein] reductase;Oleoyl-[acyl-carrier-protein] hydrolase	0.769955	1.0868	0.69169	1.04225
P19157	Gstp1	Glutathione S-transferase P 1	1.062	0.88242	0.99874	0.99635
P19182	Ifrd1	Interferon-related developmental regulator 1	3.515	2.1958	2.2737	1.44395
P19253	Rpl13a;Rpl13a-ps1	60S ribosomal protein L13a	1.0431	1.0805	1.097	1.0623
P19426	Nelfe	Negative elongation factor E	25.4255	0.838145	0.7428	0.869525
P19536	Cox5b	Cytochrome c oxidase subunit 5B, mitochondrial	0.99187	0.77229	0.55164	0.86701
P19783	Cox4i1	Cytochrome c oxidase subunit 4 isoform 1, mitochondrial	0.90863	0.78791	0.63191	0.83936
P19973	Lsp1	Lymphocyte-specific protein 1	0.325475	NaN	0.46809	NaN
P20029	Hspa5	78 kDa glucose-regulated protein	1.5067	1.1037	1.5648	0.97219
P20060	Hexb	Beta-hexosaminidase subunit beta	0.67012	0.89801	0.50092	0.74178
P20108	Prdx3	Thioredoxin-dependent peroxide reductase, mitochondrial	0.91935	0.963905	0.9743	0.95351
P20152	Vim	Vimentin	2.2167	1.0748	2.11765	0.89974
P20491	Fcer1g	High affinity immunoglobulin epsilon receptor subunit gamma	1.4676	0.81923	2.29375	0.8885
P20664	Prim1	DNA primase small subunit	0.52704	1.0806	0.599755	1.1913
P21126	Ubl4a	Ubiquitin-like protein 4A	1.08505	1.0069	1.0683	1.0174
P21278	Gna11;Gna14	Guanine nucleotide-binding protein subunit alpha-11;Guanine nucleotide-binding protein subunit alpha-14	NaN	1.044	NaN	NaN
P21279	Gnaq	Guanine nucleotide-binding protein G(q) subunit alpha	0.56653	0.60531	0.898975	0.47634
P21460	Cst3	Cystatin-C	0.49702	0.70938	0.40845	0.76956
P21550	Eno3	Beta-enolase	0.675835	0.817175	0.649375	0.96445
P21619	Lmnb2	Lamin-B2	0.64993	0.916655	0.74991	0.937515
P21956	Mfge8	Lactadherin	1.118	0.38992	0.60298	0.68237
Q3TBA3	Tap1	Antigen peptide transporter 1	3.38185	2.4241	2.1065	1.052
P21995	Emb	Embigin	0.93871	0.726305	0.81266	0.97562
P22366	Myd88	Myeloid differentiation primary response protein MyD88	NaN	1.1022	0.94108	1.0306
P22437	Ptgs1	Prostaglandin G/H synthase 1	0.571185	1.63645	0.5695	1.03585
P22682	Cbl	E3 ubiquitin-protein ligase CBL	1.4632	1.4365	1.3897	0.92913
P22892	Ap1g1	AP-1 complex subunit gamma-1	1.1657	0.97787	1.0861	0.9639
P22907	Hmbs	Porphobilinogen deaminase	0.91612	0.929725	0.86289	0.96093
P23116	Eif3a	Eukaryotic translation initiation factor 3 subunit A	1.05535	1.1128	1.00495	1.06335
P23475	Xrcc6	X-ray repair cross-complementing protein 6	NaN	0.724215	1.0983	0.84587
Q543K9	Pnp	Purine nucleoside phosphorylase	2.0395	1.5049	1.4879	1.0766
P23591	Tsta3	GDP-L-fucose synthase	1.1291	0.860315	1.12855	0.94493
P23780	Glb1	Beta-galactosidase	NaN	0.75476	0.84225	0.8337
P24270	Cat	Catalase	2.5328	0.858615	2.6461	0.96956
P24369	Ppib	Peptidyl-prolyl cis-trans isomerase B	1.10245	0.92591	1.0593	0.88202
P24527	Lta4h	Leukotriene A-4 hydrolase	0.84664	0.874655	0.99554	0.99049
P24547	Impdh2	Inosine-5-monophosphate dehydrogenase 2	0.715705	1.09145	0.695215	1.0561
P24638	Acp2	Lysosomal acid phosphatase	1.5247	0.93951	1.29165	0.85825
P24668	M6pr	Cation-dependent mannose-6-phosphate receptor	1.3438	0.894615	1.1905	0.95084
P24788	Cdk11b	Cyclin-dependent kinase 11B	1.0601	1.0936	1.0162	1.0228
P24860	Ccnb1	G2/mitotic-specific cyclin-B1	0.27968	0.74136	0.5295	0.8205
P25206	Mcm3	DNA replication licensing factor MCM3	0.57447	1.0016	0.60214	1.0621
P25444	Rps2;Rps2-ps6;Gm5786;Gm18025;Gm6576	40S ribosomal protein S2	1.02815	1.0272	1.01	1.00675
P25799	Nfkb1	Nuclear factor NF-kappa-B p105 subunit;Nuclear factor NF-kappa-B p50 subunit	1.7655	1.4229	1.8445	0.97205
P25911	Lyn	Tyrosine-protein kinase Lyn	2.381	0.50152	NaN	1.0803
P26039	Tln1	Talin-1	1.3305	0.95663	1.3014	1.0007
P26040	Ezr	Ezrin	1.6155	1.066	1.4038	1.17215
P26041	Msn	Moesin	2.04145	1.218	1.7948	1.0082
P26043	Rdx	Radixin	0.964065	0.96813	0.83171	1.0103
P26151	Fcgr1	High affinity immunoglobulin gamma Fc receptor I	1.1209	0.83888	0.782665	1.0023
P26231	Ctnna1	Catenin alpha-1	NaN	1.2258	2.6188	1.3994
P26323	Fli1	Friend leukemia integration 1 transcription factor	0.50041	0.766955	0.585565	0.92939
P26350	Ptma	Prothymosin alpha;Thymosin alpha	0.76344	0.98142	0.7136	1.0159
P26369	U2af2	Splicing factor U2AF 65 kDa subunit	0.87473	1.00383	0.822635	1.0172
P26443	Glud1	Glutamate dehydrogenase 1, mitochondrial	0.93102	0.98321	0.9634	1.0083
P26450	Pik3r1	Phosphatidylinositol 3-kinase regulatory subunit alpha	NaN	0.87923	1.0681	1.0581
P26516	Psmd7	26S proteasome non-ATPase regulatory subunit 7	1.072	0.97752	1.085	1.0159
P26638	Sars	Serine--tRNA ligase, cytoplasmic	1.44165	0.94817	1.331	0.96811
P26645	Marcks	Myristoylated alanine-rich C-kinase substrate	1.7197	1.3584	1.3759	0.868525
P26883	Fkbp1a	Peptidyl-prolyl cis-trans isomerase FKBP1A	1.0267	0.92359	1.026	0.96941
P27046	Man2a1	Alpha-mannosidase 2	2.0239	0.93061	0.9372	0.960615
P27048	Snrpb;Snrpn	Small nuclear ribonucleoprotein-associated protein B;Small nuclear ribonucleoprotein-associated protein N	0.8875	1.04345	0.874405	1.04355
P27512	Cd40	Tumor necrosis factor receptor superfamily member 5	7.3322	3.44725	9.261	NaN
P27546	Map4	Microtubule-associated protein 4;Microtubule-associated protein	1.2037	0.95974	1.1918	0.941975
P27601	Gna13	Guanine nucleotide-binding protein subunit alpha-13	1.20695	0.90579	1.076	0.865665
P27612	Plaa	Phospholipase A-2-activating protein	1.1323	1.0161	1.1256	0.95916
P27641	Xrcc5	X-ray repair cross-complementing protein 5	0.83035	0.74301	1.0555	0.888935
P27659	Rpl3	60S ribosomal protein L3	1.06195	1.0859	1.0399	1.06805
P27773	Pdia3	Protein disulfide-isomerase A3	1.06235	0.92107	1.15405	0.93269
P27808	Mgat1	Alpha-1,3-mannosyl-glycoprotein 2-beta-N-acetylglucosaminyltransferase	NaN	1.37625	0.775345	0.91147
P27870	Vav1	Proto-oncogene vav	1.46795	0.91589	1.585	1.02705
P28033	Cebpb	CCAAT/enhancer-binding protein beta	1.54315	1.2816	1.64695	1.41715
P28063	Psmb8	Proteasome subunit beta type-8	1.26995	1.0004	1.3289	0.921525
P28271	Aco1	Cytoplasmic aconitate hydratase	0.956495	0.93246	0.97344	0.95884
P28352	Apex1	DNA-(apurinic or apyrimidinic site) lyase;DNA-(apurinic or apyrimidinic site) lyase, mitochondrial	0.83932	1.0793	0.81619	0.97928
P28474	Adh5	Alcohol dehydrogenase class-3	0.92461	0.971545	1.0216	1.0739
P28658	Atxn10	Ataxin-10	0.661565	0.84433	0.67256	0.947135
P28659	Celf1	CUGBP Elav-like family member 1	0.90626	1.0546	0.91364	0.945725
P28667	Marcksl1	MARCKS-related protein	3.3201	1.39	3.4636	0.78302
P28798	Grn	Granulins;Acrogranin;Granulin-1;Granulin-2;Granulin-3;Granulin-4;Granulin-5;Granulin-6;Granulin-7	0.81515	0.92602	0.75792	0.91244
P28867	Prkcd	Protein kinase C delta type;Protein kinase C delta type regulatory subunit;Protein kinase C delta type catalytic subunit	1.6003	1.3466	1.3223	1.0106
P29341	Pabpc1	Polyadenylate-binding protein 1	1.03785	1.071	0.88269	1.012
P29351	Ptpn6	Tyrosine-protein phosphatase non-receptor type 6	0.88675	0.84581	0.9035	0.9487
P29416	Hexa	Beta-hexosaminidase subunit alpha	0.84891	0.67275	0.62122	0.716485
P29452	Casp1	Caspase-1;Caspase-1 subunit p20;Caspase-1 subunit p10	2.0454	1.2722	2.04635	1.0118
P29477	Nos2	Nitric oxide synthase, inducible	5.2867	NaN	NaN	1.1661
P29595	Nedd8	NEDD8	0.84752	0.94934	1.1328	1.026
P29758	Oat	Ornithine aminotransferase, mitochondrial	0.77947	0.97985	0.84693	0.99424
P30204	Msr1	Macrophage scavenger receptor types I and II	2.943	NaN	1.8947	NaN
P30355	Alox5ap	Arachidonate 5-lipoxygenase-activating protein	1.0333	0.6788	1.17045	0.98151
P30412	Ppic	Peptidyl-prolyl cis-trans isomerase C	NaN	0.82995	1.6601	0.94117
P30416	Fkbp4	Peptidyl-prolyl cis-trans isomerase FKBP4;Peptidyl-prolyl cis-trans isomerase FKBP4, N-terminally processed	0.81191	0.99102	0.75179	0.9736
P30658	Cbx2	Chromobox protein homolog 2	NaN	NaN	0.51422	NaN
P30681	Hmgb2	High mobility group protein B2	0.62617	0.96976	0.59106	1.0263
P30730	Lhcgr	Lutropin-choriogonadotropic hormone receptor	NaN	NaN	NaN	0.72776
P31041	Cd28	T-cell-specific surface glycoprotein CD28	NaN	0.862555	0.57249	NaN
P31230	Aimp1	Aminoacyl tRNA synthase complex-interacting multifunctional protein 1;Endothelial monocyte-activating polypeptide 2	0.97968	1.0324	0.99041	1.032
P31324	Prkar2b	cAMP-dependent protein kinase type II-beta regulatory subunit	1.1229	NaN	1.6556	1.1099
P31750	Akt1	RAC-alpha serine/threonine-protein kinase	0.766105	0.88413	0.65792	1.01085
P31786	Dbi	Acyl-CoA-binding protein	0.8374	0.84514	0.854495	0.939085
P31938	Map2k1	Dual specificity mitogen-activated protein kinase kinase 1	1.49785	0.86936	1.2701	0.924735
P31996	Cd68	Macrosialin	0.85726	0.67547	0.751275	0.86212
P32020	Scp2	Non-specific lipid-transfer protein	0.8675	0.74263	0.86261	0.922325
P32067	Ssb	Lupus La protein homolog	0.883605	0.98918	0.865715	0.98401
P32233	Drg1	Developmentally-regulated GTP-binding protein 1	0.87238	0.882875	0.75959	0.94599
P32921	Wars	Tryptophan--tRNA ligase, cytoplasmic;T1-TrpRS;T2-TrpRS	1.5528	1.049	1.3878	0.97014
P33174	Kif4	Chromosome-associated kinesin KIF4	0.360085	1.086	0.35775	1.0235
P33215	Nedd1	Protein NEDD1	NaN	0.94909	NaN	0.96031
P33609	Pola1	DNA polymerase alpha catalytic subunit	0.541265	0.91436	0.57095	0.958405
P33610	Prim2	DNA primase large subunit	0.44251	1.0022	0.39489	1.0165
Q8C2T6	Pola2	DNA polymerase alpha subunit B	0.51383	1.07315	0.71221	1.1383
P34022	Ranbp1	Ran-specific GTPase-activating protein	0.92034	1.0028	0.89933	1.0232
P34152	Ptk2	Focal adhesion kinase 1	NaN	NaN	NaN	1.02763
P34884	Mif	Macrophage migration inhibitory factor	0.93738	0.79779	1.07475	0.954625
P35123	Usp4	Ubiquitin carboxyl-terminal hydrolase 4	1.31505	0.96346	1.42095	0.92325
P35235	Ptpn11	Tyrosine-protein phosphatase non-receptor type 11	0.99205	0.92334	1.00977	0.95796
P35278	Rab5c	Ras-related protein Rab-5C	1.2955	1.1717	1.1682	0.93819
P35279	Rab6a	Ras-related protein Rab-6A	1.21085	1.0313	1.2419	0.948655
P35282	Rab21	Ras-related protein Rab-21	1.2163	0.97248	1.0229	0.864175
P35290	Rab24	Ras-related protein Rab-24	NaN	NaN	1.40325	0.67707
P35293	Rab18	Ras-related protein Rab-18	1.4857	1.09075	1.3607	1.083
P35486	Pdha1	Pyruvate dehydrogenase E1 component subunit alpha, somatic form, mitochondrial	0.94679	0.97507	1.0046	0.985295
P35550	Fbl	rRNA 2-O-methyltransferase fibrillarin	0.92167	1.0948	0.90853	1.03735
P35564	Canx	Calnexin	1.0408	0.96951	0.98795	0.9338
P35585	Ap1m1	AP-1 complex subunit mu-1	1.0811	0.94788	1.1216	0.93925
P35700	Prdx1	Peroxiredoxin-1	2.94	0.83129	4.04135	1.0006
P35761	Ttk	Dual specificity protein kinase TTK	7.0993	0.65879	0.52613	1.01245
P35762	Cd81	CD81 antigen	0.72797	NaN	0.55873	NaN
P35821	Ptpn1	Tyrosine-protein phosphatase non-receptor type 1	1.1676	1.1911	1.476	1.02545
P35831	Ptpn12	Tyrosine-protein phosphatase non-receptor type 12	NaN	0.79822	1.7713	0.92347
P35951	Ldlr	Low-density lipoprotein receptor	1.7589	1.4245	1.8615	1.1339
P35979	Rpl12	60S ribosomal protein L12	1.0299	1.05425	1.0273	1.0333
P35980	Rpl18	60S ribosomal protein L18	1.13365	1.0909	1.0151	1.07995
P35991	Btk	Tyrosine-protein kinase BTK	0.81682	1.1477	0.900425	1.0871
P36371	Tap2	Antigen peptide transporter 2	2.538	0.95561	1.5612	NaN
P36552	Cpox	Coproporphyrinogen-III oxidase, mitochondrial	1.346	0.81277	0.87059	NaN
P36916	Gnl1	Guanine nucleotide-binding protein-like 1	NaN	0.9543	1.2707	0.98529
P37040	Por	NADPH--cytochrome P450 reductase	1.657	0.764925	1.7551	0.94005
P38060	Hmgcl	Hydroxymethylglutaryl-CoA lyase, mitochondrial	0.98886	0.78889	1.0408	0.87462
P38647	Hspa9	Stress-70 protein, mitochondrial	1.1973	1.1022	1.1897	1.0187
P39098	Man1a2	Mannosyl-oligosaccharide 1,2-alpha-mannosidase IB	0.786005	0.86727	0.79756	0.89064
P39429	Traf2	TNF receptor-associated factor 2	NaN	1.2224	NaN	1.0153
P40124	Cap1	Adenylyl cyclase-associated protein 1	1.1112	0.81761	1.12695	1.0485
P40142	Tkt	Transketolase	1.02455	0.894415	1.0433	0.95432
P40201	Chd1	Chromodomain-helicase-DNA-binding protein 1	0.71012	1.0957	0.68637	NaN
P40237	Cd82	CD82 antigen	2.2953	NaN	NaN	0.7902
P40240	Cd9	CD9 antigen	0.85646	0.67974	0.95486	0.815635
P40336	Vps26a	Vacuolar protein sorting-associated protein 26A	1.1578	1.0417	1.10485	0.96756
P40630	Tfam	Transcription factor A, mitochondrial	NaN	1.0536	NaN	NaN
P41105	Rpl28	60S ribosomal protein L28	1.03615	1.06465	0.90694	1.02925
P41230	Kdm5c	Lysine-specific demethylase 5C	0.060829	1.228	NaN	0.81174
P41233	Abca1	ATP-binding cassette sub-family A member 1	1.6458	0.78346	NaN	0.803825
P41241	Csk	Tyrosine-protein kinase CSK	NaN	1.04575	0.78984	1.02765
P41251	Slc11a1	Natural resistance-associated macrophage protein 1	NaN	NaN	NaN	NaN
P41731	Cd63	CD63 antigen	1.1149	0.74845	0.81617	0.74028
P42082	Cd86	T-lymphocyte activation antigen CD86	NaN	0.83157	1.0302	NaN
P42125	Eci1	Enoyl-CoA delta isomerase 1, mitochondrial	0.78377	0.95001	0.868245	0.93975
P42128	Foxk1	Forkhead box protein K1	0.83184	0.94324	NaN	NaN
P42208	2013-09-02	Septin-2	0.97866	0.90998	0.9098	0.95274
P42227	Stat3	Signal transducer and activator of transcription 3	1.2157	1.0143	1.08255	1.41325
P42669	Pura	Transcriptional activator protein Pur-alpha	0.91386	0.93937	0.91505	0.947825
P42932	Cct8	T-complex protein 1 subunit theta	1.0383	1.04315	0.99004	1.0261
P43024	Cox6a1	Cytochrome c oxidase subunit 6A1, mitochondrial;Cytochrome c oxidase subunit 6A, mitochondrial	NaN	NaN	0.41579	NaN
P43247	Msh2	DNA mismatch repair protein Msh2	0.62476	0.850475	0.71693	1.05915
P43274	Hist1h1e	Histone H1.4	0.55	0.88311	0.605035	1.0217
P43276	Hist1h1b	Histone H1.5	0.46484	0.98258	0.53893	1.0545
P43277	Hist1h1d	Histone H1.3	0.48964	0.84671	0.39076	1.0231
P45376	Akr1b1	Aldose reductase	0.99193	0.88744	1.1131	0.989225
P45377	Akr1b8	Aldose reductase-related protein 2	1.1954	NaN	1.5402	NaN
P45591	Cfl2	Cofilin-2	1.1032	0.88817	1.19815	0.757265
P45878	Fkbp2	Peptidyl-prolyl cis-trans isomerase FKBP2	0.80578	0.92573	0.78538	0.928445
P45952	Acadm	Medium-chain specific acyl-CoA dehydrogenase, mitochondrial	0.77623	1.22785	0.79503	0.901355
P46061	Rangap1	Ran GTPase-activating protein 1	0.6986	1.14835	0.71153	1.14685
P46460	Nsf	Vesicle-fusing ATPase	1.0174	1.04825	1.0135	1.0439
P46467	Vps4b	Vacuolar protein sorting-associated protein 4B	1.22105	1.05585	1.03105	1.0727
P46471	Psmc2	26S protease regulatory subunit 7	1.17695	1.0226	1.0915	1.0355
P46638	Rab11b	Ras-related protein Rab-11B	1.1126	0.87864	1.1215	0.86685
P46664	Adss	Adenylosuccinate synthetase isozyme 2	0.95514	1.04695	1.0541	0.97837
P46718	Pdcd2	Programmed cell death protein 2	NaN	1.2964	0.79126	1.3183
P46737	Brcc3	Lys-63-specific deubiquitinase BRCC36	1.0981	0.84158	0.92828	0.953865
P46978	Stt3a	Dolichyl-diphosphooligosaccharide--protein glycosyltransferase subunit STT3A	1.08615	0.9026	1.0431	0.95081
P47199	Cryz	Quinone oxidoreductase	0.910875	0.77589	0.939375	0.90538
P47713	Pla2g4a	Cytosolic phospholipase A2;Phospholipase A2;Lysophospholipase	0.91787	1.1535	1.07775	1.2024
P47738	Aldh2	Aldehyde dehydrogenase, mitochondrial	0.82449	0.707	0.97546	0.89759
Q5RKN9	Capza1	F-actin-capping protein subunit alpha-1	0.996185	0.85737	0.97717	0.933715
P47754	Capza2	F-actin-capping protein subunit alpha-2	1.12895	1.0033	1.0431	0.928465
P47757	Capzb	F-actin-capping protein subunit beta	1.1927	NaN	NaN	NaN
P47791	Gsr	Glutathione reductase, mitochondrial	1.8791	0.957405	2.27985	1.1204
P47809	Map2k4	Dual specificity mitogen-activated protein kinase kinase 4	1.1335	1.23215	1.18	1.04925
P47811	Mapk14	Mitogen-activated protein kinase 14	0.968615	0.86695	0.987545	1.00434
P47856	Gfpt1	Glutamine--fructose-6-phosphate aminotransferase [isomerizing] 1	1.633	0.9594	1.4928	1.022
P47857	Pfkm	6-phosphofructokinase, muscle type	0.65811	0.740105	0.81642	0.883235
P47911	Rpl6	60S ribosomal protein L6	1.0361	1.0903	1.0009	1.0642
P47941	Crkl	Crk-like protein	1.0147	0.93688	0.982925	0.99662
P47955	Rplp1	60S acidic ribosomal protein P1	1.0059	1.10225	1.0859	0.98048
P47962	Rpl5	60S ribosomal protein L5	1.0386	1.0873	1.03025	1.0455
P47963	Rpl13	60S ribosomal protein L13	1.0339	1.0618	1.0504	1.0495
P47968	Rpia	Ribose-5-phosphate isomerase	0.73192	1.1807	0.807895	0.97742
P48024	Eif1	Eukaryotic translation initiation factor 1	1.20185	1.1479	1.3955	1.1336
P48025	Syk	Tyrosine-protein kinase SYK	2.6506	0.70315	2.4365	0.89039
P48036	Anxa5	Annexin A5	1.598	0.75796	1.72195	0.9389
P48377	Rfx1	MHC class II regulatory factor RFX1	0.84501	1.1572	1.1856	1.0226
P48410	Abcd1	ATP-binding cassette sub-family D member 1	NaN	0.75314	1.00455	0.14579
P48428	Tbca	Tubulin-specific chaperone A	1.054	0.99243	0.97066	1.0006
P48678	Lmna	Prelamin-A/C;Lamin-A/C	0.84336	1.13605	0.8303	1.0088
P48722	Hspa4l	Heat shock 70 kDa protein 4L	NaN	NaN	1.79025	NaN
P48758	Cbr1	Carbonyl reductase [NADPH] 1	0.843805	0.82287	0.89029	1.0184
P48760	Fpgs	Folylpolyglutamate synthase, mitochondrial	NaN	1.1764	0.55489	1.1589
P48771	Cox7a2	Cytochrome c oxidase subunit 7A2, mitochondrial	0.982355	0.72783	0.50696	0.888205
P48962	Slc25a4	ADP/ATP translocase 1	0.96014	0.965435	1.06105	0.994635
P49138	Mapkapk2	MAP kinase-activated protein kinase 2	1.3613	0.919065	1.2168	1.107
P49282	Slc11a2	Natural resistance-associated macrophage protein 2	4.7894	0.81064	4.52985	NaN
P49312	Hnrnpa1	Heterogeneous nuclear ribonucleoprotein A1	0.912045	1.0779	0.788775	1.0596
P49443	Ppm1a	Protein phosphatase 1A	0.803295	0.98098	0.90777	0.95734
P49586	Pcyt1a	Choline-phosphate cytidylyltransferase A	1.0857	0.9991	0.93679	NaN
P49615	Cdk5	Cyclin-dependent kinase 5	0.76811	0.91091	1.24405	0.95885
P49710	Hcls1	Hematopoietic lineage cell-specific protein	2.13545	0.83746	2.31445	1.03
P49717	Mcm4	DNA replication licensing factor MCM4	0.62028	0.93659	0.65886	1.02635
P49722	Psma2	Proteasome subunit alpha type-2	1.08325	0.97627	1.106	0.98351
P49935	Ctsh	Pro-cathepsin H;Cathepsin H mini chain;Cathepsin H;Cathepsin H heavy chain;Cathepsin H light chain	0.69636	0.71065	0.78943	0.81418
P50247	Ahcy	Adenosylhomocysteinase	0.84223	1.1905	0.8037	1.02065
P50396	Gdi1	Rab GDP dissociation inhibitor alpha	1.4673	0.93238	1.74575	0.69546
P50427	Sts	Steryl-sulfatase	1.3065	0.56662	0.96519	0.85314
P50429	Arsb	Arylsulfatase B	0.695165	0.70758	0.67037	0.86093
P50431	Shmt1	Serine hydroxymethyltransferase, cytosolic;Serine hydroxymethyltransferase	0.730295	1.1415	0.79844	1.0761
P50516	Atp6v1a	V-type proton ATPase catalytic subunit A	1.2359	0.98543	1.245	0.90814
P50518	Atp6v1e1	V-type proton ATPase subunit E 1	1.27615	0.85118	1.2025	0.91961
P50543	S100a11	Protein S100-A11	1.4141	0.85155	2.2221	0.9911
P50544	Acadvl	Very long-chain specific acyl-CoA dehydrogenase, mitochondrial	0.91254	0.91198	1.2759	1.04275
P50580	Pa2g4	Proliferation-associated protein 2G4	0.99513	1.03395	0.93375	1.03095
Q8CE80	Cast	Calpastatin	1.53875	0.60241	1.79045	NaN
P51150	Rab7a	Ras-related protein Rab-7a	1.1044	0.88191	0.987885	0.96518
P51163	Uros	Uroporphyrinogen-III synthase	NaN	NaN	1.6183	NaN
P51174	Acadl	Long-chain specific acyl-CoA dehydrogenase, mitochondrial	1.024	0.80957	1.0883	0.837435
P51175	Ppox	Protoporphyrinogen oxidase	0.75216	0.57587	NaN	0.716745
P51410	Rpl9	60S ribosomal protein L9	1.0143	1.0991	0.98909	1.0774
P51432	Plcb3	1-phosphatidylinositol 4,5-bisphosphate phosphodiesterase beta-3	NaN	0.88456	0.91177	0.92475
P51569	Gla	Alpha-galactosidase A	0.952825	0.786725	1.07	0.95787
P51660	Hsd17b4	Peroxisomal multifunctional enzyme type 2;(3R)-hydroxyacyl-CoA dehydrogenase;Enoyl-CoA hydratase 2	0.861715	0.84764	0.904745	0.9369
P51807	Dynlt1	Dynein light chain Tctex-type 1	1.4515	0.815785	1.2332	0.868235
P51855	Gss	Glutathione synthetase	1.2768	0.97046	1.23255	1.07226
P51859	Hdgf	Hepatoma-derived growth factor	0.828655	0.92896	0.861455	0.99239
P51863	Atp6v0d1	V-type proton ATPase subunit d 1	1.2591	0.84207	1.17	0.889185
P51881	Slc25a5	ADP/ATP translocase 2	0.96752	0.971945	0.971805	0.99551
P51943	Ccna2	Cyclin-A2	NaN	1.0859	0.51534	1.2933
P51949	Mnat1	CDK-activating kinase assembly factor MAT1	0.69801	1.0984	0.827135	1.0942
P52019	Sqle	Squalene monooxygenase	NaN	0.97895	0.83162	0.908775
P52293	Kpna2	Importin subunit alpha-2	0.31032	0.81195	0.48361	1.0448
P52431	Pold1	DNA polymerase delta catalytic subunit	0.891505	1.677	0.567775	1.1346
P52432	Polr1c	DNA-directed RNA polymerases I and III subunit RPAC1	0.90241	1.16905	0.989895	1.15195
P52479	Usp10	Ubiquitin carboxyl-terminal hydrolase 10	0.74858	1.1297	0.7468	1.1035
P52480	Pkm	Pyruvate kinase isozymes M1/M2	1.2619	0.75467	1.4355	0.922675
P52482	Ube2e1	Ubiquitin-conjugating enzyme E2 E1	0.66909	1.14525	0.75852	1.1467
P52483	Ube2e3	Ubiquitin-conjugating enzyme E2 E3	NaN	NaN	0.41305	1.0396
P52503	Ndufs6	NADH dehydrogenase [ubiquinone] iron-sulfur protein 6, mitochondrial	0.93884	0.51214	0.80961	NaN
P52633	Stat6	Signal transducer and transcription activator 6	0.814955	0.85844	0.7537	0.95325
P52760	Hrsp12	Ribonuclease UK114	0.7963	0.67635	1.37545	0.94159
P52825	Cpt2	Carnitine O-palmitoyltransferase 2, mitochondrial	0.957255	0.84635	0.750155	0.87898
P52875	Tmem165	Transmembrane protein 165	NaN	0.76089	1.0399	0.91858
P52927	Hmga2	High mobility group protein HMGI-C	NaN	0.706	1.2615	1.14306
P53026	Rpl10a	60S ribosomal protein L10a	1.0995	NaN	0.99914	NaN
P53395	Dbt	Lipoamide acyltransferase component of branched-chain alpha-keto acid dehydrogenase complex, mitochondrial	0.982195	0.98504	0.97613	0.95521
P53568	Cebpg	CCAAT/enhancer-binding protein gamma	NaN	NaN	NaN	NaN
P53569	Cebpz	CCAAT/enhancer-binding protein zeta	0.80606	1.057	0.848975	0.96049
P53702	Hccs	Cytochrome c-type heme lyase	0.86825	1.10035	1.0474	1.07665
P53798	Fdft1	Squalene synthase	NaN	1.0715	1.1556	1.0021
P53810	Pitpna	Phosphatidylinositol transfer protein alpha isoform	1.24475	1.0007	1.151	1.00862
P53811	Pitpnb	Phosphatidylinositol transfer protein beta isoform	0.88697	0.98719	0.817625	1.1339
P53986	Slc16a1	Monocarboxylate transporter 1	0.74919	0.95946	0.67949	1.0532
P53994	Rab2a	Ras-related protein Rab-2A	1.0747	0.98343	1.17865	0.95908
P53995	Anapc1	Anaphase-promoting complex subunit 1	0.612205	0.90272	0.63667	1.0324
P53996	Cnbp	Cellular nucleic acid-binding protein	0.909115	1.2012	0.76415	1.2116
P54071	Idh2	Isocitrate dehydrogenase [NADP], mitochondrial	0.78156	0.87452	0.780905	0.94564
P54103	Dnajc2	DnaJ homolog subfamily C member 2	0.74495	1.1001	0.77692	1.0289
P54116	Stom	Erythrocyte band 7 integral membrane protein	1.212	0.604655	0.927605	0.84819
P54227	Stmn1	Stathmin	0.51642	0.83781	0.480375	0.81759
P54276	Msh6	DNA mismatch repair protein Msh6	0.58906	0.87608	0.61388	0.9433
Q3TN85	Rad23a	UV excision repair protein RAD23 homolog A	0.84441	NaN	0.72376	NaN
P54728	Rad23b	UV excision repair protein RAD23 homolog B	0.93733	0.954985	1.0257	1.0321
P54729	Nub1	NEDD8 ultimate buster 1	1.9808	1.6192	1.8849	1.1181
P54731	Faf1	FAS-associated factor 1	NaN	1.053	0.94928	0.41823
P54775	Psmc4	26S protease regulatory subunit 6B	1.1485	0.92692	1.0911	1.00032
P54822	Adsl	Adenylosuccinate lyase	0.88639	1.095	0.94042	1.0423
P54823	Ddx6	Probable ATP-dependent RNA helicase DDX6	1.25415	0.9475	1.1176	0.94085
P54841	Mafb	Transcription factor MafB	NaN	0.95555	NaN	0.80259
P54923	Adprh	[Protein ADP-ribosylarginine] hydrolase	1.5031	0.90202	1.3695	0.88078
P54987	Irg1	Immune-responsive gene 1 protein	18.1535	6.2832	40.667	2.615
P55096	Abcd3	ATP-binding cassette sub-family D member 3	1.1794	0.93972	1.2143	0.897025
P55097	Ctsk	Cathepsin K	1.0757	0.5518	1.5017	0.73846
P55258	Rab8a	Ras-related protein Rab-8A	NaN	0.96754	0.803525	1.0237
P55264	Adk	Adenosine kinase	0.851095	0.89783	0.82477	0.95783
P55302	Lrpap1	Alpha-2-macroglobulin receptor-associated protein	1.1731	0.997145	1.2633	0.94456
P56183	Rrp1	Ribosomal RNA processing protein 1 homolog A	0.87813	1.1371	0.86374	1.072
P56212	Arpp19	cAMP-regulated phosphoprotein 19	0.81842	0.86336	0.806115	0.93563
P56213	Gfer	FAD-linked sulfhydryl oxidase ALR	0.845	0.92217	NaN	NaN
P56380	Nudt2	Bis(5-nucleosyl)-tetraphosphatase [asymmetrical]	1.204	1.3697	0.93506	0.90001
P56391	Cox6b1	Cytochrome c oxidase subunit 6B1	0.918175	0.71265	0.46588	0.91053
Q3U4W8	Usp5	Ubiquitin carboxyl-terminal hydrolase;Ubiquitin carboxyl-terminal hydrolase 5	0.99218	0.91531	1.0658	0.97876
P56477	Irf5	Interferon regulatory factor 5	NaN	1.1359	1.2473	1.1057
P56480	Atp5b	ATP synthase subunit beta, mitochondrial	0.91341	0.90731	1.0078	0.93304
P56812	Pdcd5	Programmed cell death protein 5	1.02541	1.0434	0.89478	0.983525
P56873	Sssca1	Sjoegren syndrome/scleroderma autoantigen 1 homolog	0.86272	0.95499	1.8637	1.2193
P56960	Exosc10	Exosome component 10	0.74336	0.98936	0.696535	1.0068
P57080	Usp25	Ubiquitin carboxyl-terminal hydrolase 25	1.6844	1.17545	1.767	NaN
P57716	Ncstn	Nicastrin	1.1726	0.87295	1.1269	0.8465
P57746	Atp6v1d	V-type proton ATPase subunit D	1.28565	0.91175	1.2451	0.93528
P57759	Erp29	Endoplasmic reticulum resident protein 29	0.73812	0.786775	0.69783	0.87042
P57780	Actn4	Alpha-actinin-4	0.967	0.89086	0.97695	0.966015
P57784	Snrpa1	U2 small nuclear ribonucleoprotein A	0.85112	0.98775	0.78925	1.008
P57787	Slc16a3	Monocarboxylate transporter 4	1.2778	0.67006	1.0915	0.8511
P57791	Rce1	CAAX prenyl protease 2	NaN	0.966965	1.1172	0.93636
P58021	Tm9sf2	Transmembrane 9 superfamily member 2	0.73751	0.72178	0.83955	0.88709
P58044	Idi1	Isopentenyl-diphosphate Delta-isomerase 1	0.827175	1.5477	0.766965	1.3176
P58058	Nadk	NAD kinase	2.2828	1.3237	1.2458	1.1274
P58059	Mrps21	28S ribosomal protein S21, mitochondrial	0.76207	1.9331	NaN	0.95244
P58064	Mrps6	28S ribosomal protein S6, mitochondrial	NaN	1.0039	0.67553	0.99265
Q8BZR4	Acot8	Acyl-coenzyme A thioesterase 8	NaN	0.777665	0.89523	NaN
P58242	Smpdl3b	Acid sphingomyelinase-like phosphodiesterase 3b	1.3643	0.84332	1.11725	0.91466
P58252	Eef2	Elongation factor 2	1.1207	1.0277	1.0613	1.0163
P58389	Ppp2r4	Serine/threonine-protein phosphatase 2A activator	0.74574	0.948935	0.80548	1.05065
P58468	Fam207a	Protein FAM207A	0.930035	1.0158	0.85442	1.1767
P58501	Paxbp1	PAX3- and PAX7-binding protein 1	0.57638	1.2033	0.78036	1.2552
P58681	Tlr7	Toll-like receptor 7	0.51433	0.65059	0.502215	0.86365
P58742	Aaas	Aladin	1.2635	0.9956	0.73542	1.0251
P59016	Vps33b	Vacuolar protein sorting-associated protein 33B	NaN	1.0138	0.83974	1.1325
P59017	Bcl2l13	Bcl-2-like protein 13	0.85526	0.87787	0.79344	0.837545
P59108	Cpne2	Copine-2	NaN	1.10176	1.8916	1.0026
P59235	Nup43	Nucleoporin Nup43	NaN	1.064	0.782235	1.0237
P59325	Eif5	Eukaryotic translation initiation factor 5	1.2447	1.4706	1.25425	1.26115
P59598	Asxl1	Putative Polycomb group protein ASXL1	0.68455	NaN	NaN	NaN
P59708	Sf3b14	Pre-mRNA branch site protein p14	0.83063	1.0653	0.76158	1.06475
P59764	Dock4	Dedicator of cytokinesis protein 4	0.83644	1.3789	1.14375	NaN
P59999	Arpc4	Actin-related protein 2/3 complex subunit 4	1.1893	0.962095	1.19185	1.0485
P60003	Elof1	Transcription elongation factor 1 homolog	NaN	NaN	0.692895	1.2112
P60060	Sec61g	Protein transport protein Sec61 subunit gamma	1.2102	NaN	NaN	NaN
P60122	Ruvbl1	RuvB-like 1	0.78786	1.06795	0.78876	1.0131
P60202	Plp1	Myelin proteolipid protein	0.18858	NaN	NaN	NaN
P60229	Eif3e	Eukaryotic translation initiation factor 3 subunit E	1.0289	1.1263	1.02455	1.0779
P60330	Espl1	Separin	1.1568	0.45208	0.34838	1.0847
P60335	Pcbp1	Poly(rC)-binding protein 1	0.90669	1.00335	0.80737	0.99933
P60521	Gabarapl2	Gamma-aminobutyric acid receptor-associated protein-like 2	NaN	0.92281	0.76989	1.00005
P60603	Romo1	Reactive oxygen species modulator 1	0.644335	0.74268	1.0578	1.00315
P60605	Ube2g2	Ubiquitin-conjugating enzyme E2 G2	0.766425	0.83814	0.8477	0.96562
P60670	Nploc4	Nuclear protein localization protein 4 homolog	1.4448	0.99541	1.28405	1.1756
P60762	Morf4l1	Mortality factor 4-like protein 1	NaN	1.0449	0.66037	1.0212
P60766	Cdc42	Cell division control protein 42 homolog	1.08	0.90056	0.993375	0.95106
P60840	Ensa	Alpha-endosulfine	NaN	6.8012	NaN	16.945
P60843	Eif4a1	Eukaryotic initiation factor 4A-I	1.0565	1.21465	0.989735	1.1463
P60867	Rps20	40S ribosomal protein S20	1.024	1.00915	1.0175	0.994205
P60898	Polr2i	DNA-directed RNA polymerase II subunit RPB9	0.76832	NaN	0.99548	NaN
P60904	Dnajc5	DnaJ homolog subfamily C member 5	1.7045	0.83762	1.19462	1.24157
P61021	Rab5b	Ras-related protein Rab-5B	NaN	0.84156	1.1584	0.90123
P61025	Cks1b;Gm6531	Cyclin-dependent kinases regulatory subunit 1	NaN	0.97265	0.40471	1.2777
P61027	Rab10	Ras-related protein Rab-10	1.564	0.94804	1.78525	0.96675
P61028	Rab8b	Ras-related protein Rab-8B	4.2665	2.12875	1.3934	1.117
P62838	Ube2d2;Ube2d3	Ubiquitin-conjugating enzyme E2 D2;Ubiquitin-conjugating enzyme E2 D3	1.1007	1.14795	1.0432	1.0862
P61082	Ube2m	NEDD8-conjugating enzyme Ubc12	1.1389	0.94834	1.0555	1.00302
P61087	Ube2k	Ubiquitin-conjugating enzyme E2 K	0.93269	0.941605	0.970295	1.0717
P61089	Ube2n	Ubiquitin-conjugating enzyme E2 N	0.9148	0.93127	0.90208	0.98785
P61161	Actr2	Actin-related protein 2	1.16085	0.94264	1.08685	1.0153
P61164	Actr1a	Alpha-centractin	1.12275	0.74551	0.8691	0.87787
P61202	Cops2	COP9 signalosome complex subunit 2	0.974685	0.94231	0.89148	0.97385
P61211	Arl1	ADP-ribosylation factor-like protein 1	1.40025	1.1139	1.34635	1.2454
P61222	Abce1	ATP-binding cassette sub-family E member 1	1.00675	1.4894	1.0422	1.24025
P61226	Rap2b	Ras-related protein Rap-2b	0.8346	0.83312	0.731065	0.84673
P61290	Psme3	Proteasome activator complex subunit 3	0.88795	1.0751	0.80306	1.0601
P61327	Magoh	Protein mago nashi homolog	0.8924	1.05675	0.88987	1.0367
P61358	Rpl27	60S ribosomal protein L27	1.04635	1.0795	1.0353	1.0401
P61514	Rpl37a	60S ribosomal protein L37a	1.0437	1.1206	1.0073	1.0666
P61600	Naa20	N-alpha-acetyltransferase 20	1.1094	0.64928	1.1549	0.982095
P61620	Sec61a1	Protein transport protein Sec61 subunit alpha isoform 1	1.1561	0.982945	1.0484	0.98588
P61750	Arf4	ADP-ribosylation factor 4	1.0541	1.01668	1.0115	1.0153
P61759	Vbp1	Prefoldin subunit 3	0.89706	1.04315	0.95117	1.0859
P61804	Dad1	Dolichyl-diphosphooligosaccharide--protein glycosyltransferase subunit DAD1	1.03781	0.763925	0.92349	0.95206
P61924	Copz1	Coatomer subunit zeta-1	1.01387	1.0486	1.16255	1.0433
P61965	Wdr5	WD repeat-containing protein 5	0.705595	0.85872	0.68132	0.86567
P61967	Ap1s1	AP-1 complex subunit sigma-1A	0.97108	1.1029	0.94631	1.0254
P61971	Nutf2	Nuclear transport factor 2	0.90461	1.00413	0.974205	1.0286
P61979	Hnrnpk;Gm7964	Heterogeneous nuclear ribonucleoprotein K	0.83426	0.86087	0.86923	0.96874
P61982	Ywhag	14-3-3 protein gamma;14-3-3 protein gamma, N-terminally processed	1.29855	1.0275	1.3066	1.01315
P62073	Timm10	Mitochondrial import inner membrane translocase subunit Tim10	NaN	NaN	0.97473	NaN
P62075	Timm13	Mitochondrial import inner membrane translocase subunit Tim13	0.90169	0.95417	0.93908	1.0302
P62077	Timm8b	Mitochondrial import inner membrane translocase subunit Tim8 B	NaN	0.68567	0.86555	NaN
P62137	Ppp1ca	Serine/threonine-protein phosphatase PP1-alpha catalytic subunit	0.92752	0.94353	0.90601	0.97688
P62141	Ppp1cb	Serine/threonine-protein phosphatase PP1-beta catalytic subunit	0.9443	0.979915	0.7898	0.99568
P62192	Psmc1	26S protease regulatory subunit 4	1.1999	1.0587	1.207	1.07025
P62196	Psmc5	26S protease regulatory subunit 8	1.1732	1.0122	1.1482	0.988775
P62204	Calm1;Calml3	Calmodulin;Calmodulin-like protein 3	1.30925	NaN	1.446	NaN
P62242	Rps8	40S ribosomal protein S8	1.0197	1.0308	1.0213	1.0152
P62245	Rps15a	40S ribosomal protein S15a	1.0395	1.0533	0.99645	1.0505
P62259	Ywhae	14-3-3 protein epsilon	1.0485	0.98843	1.0133	0.990745
P62264	Rps14	40S ribosomal protein S14	1.05095	1.1347	0.96962	0.99508
P62267	Rps23	40S ribosomal protein S23	0.96234	0.98449	1.021	0.9768
P62281	Rps11	40S ribosomal protein S11	1.0422	1.0682	0.98639	1.0002
P62301	Rps13	40S ribosomal protein S13	1.00625	1.0379	1.00345	1.0164
P62307	Snrpf	Small nuclear ribonucleoprotein F	0.84374	0.98909	0.767655	1.0463
P62309	Snrpg	Small nuclear ribonucleoprotein G	0.82238	1.0216	0.85188	0.99925
P62311	Lsm3	U6 snRNA-associated Sm-like protein LSm3	0.71675	1.00934	0.88321	1.0315
P62313	Lsm6	U6 snRNA-associated Sm-like protein LSm6	0.67277	1.0836	1.0972	1.0536
P62315	Snrpd1	Small nuclear ribonucleoprotein Sm D1	0.844995	0.96715	0.8719	0.96259
P62317	Snrpd2	Small nuclear ribonucleoprotein Sm D2	0.82294	1.0505	0.82181	1.0591
P62320	Snrpd3	Small nuclear ribonucleoprotein Sm D3	0.85997	1.0617	0.85279	1.029
P62322	Lsm5	U6 snRNA-associated Sm-like protein LSm5	NaN	NaN	NaN	NaN
P62331	Arf6	ADP-ribosylation factor 6	1.1096	1.0312	0.98877	0.95798
P62334	Psmc6	26S protease regulatory subunit 10B	1.1134	1.0387	1.0901	1.0266
P62342	Selt	Selenoprotein T	NaN	NaN	1.6051	NaN
P62482	Kcnab2	Voltage-gated potassium channel subunit beta-2	1.2758	1.0809	1.37025	1.0689
P62488	Polr2g	DNA-directed RNA polymerase II subunit RPB7	0.66571	0.84819	0.732775	0.883195
P62627	Dynlrb1	Dynein light chain roadblock-type 1	1.1308	0.90382	1.1962	0.97643
P62702	Rps4x	40S ribosomal protein S4, X isoform	1.01815	1.0377	0.98034	1.0005
P62717	Rpl18a	60S ribosomal protein L18a	1.07435	1.1383	1.0341	1.06505
P62746	Rhob	Rho-related GTP-binding protein RhoB	NaN	1.29235	1.0813	1.03091
P62748	Hpcal1	Hippocalcin-like protein 1	0.99723	0.93432	1.04925	0.907425
P62754	Rps6	40S ribosomal protein S6	1.0741	1.0367	1.00047	1.0262
P62774	Mtpn	Myotrophin	1.5881	1.09005	1.3988	1.01485
P62806	Hist1h4a	Histone H4	0.578785	0.915595	0.57837	0.962725
P62814	Atp6v1b2	V-type proton ATPase subunit B, brain isoform	1.1663	0.984945	1.11275	0.92134
P62821	Rab1A	Ras-related protein Rab-1A	NaN	NaN	NaN	NaN
P62827	Ran	GTP-binding nuclear protein Ran	0.99964	1.0353	0.88353	1.00845
P62830	Rpl23	60S ribosomal protein L23	1.0313	1.08245	1.0045	1.0142
P62835	Rap1a	Ras-related protein Rap-1A	0.966305	0.95258	0.89028	0.91055
P62843	Rps15	40S ribosomal protein S15	1.013	1.03785	0.99922	1.033
P62849	Rps24	40S ribosomal protein S24	1.0376	1.098	0.991325	1.047
P62852	Rps25	40S ribosomal protein S25	1.06685	1.0229	0.99337	0.99862
P62855	Rps26	40S ribosomal protein S26	1.1022	1.05555	1.0936	1.0665
P62862	Fau	40S ribosomal protein S30	0.99319	1.0143	1.0395	0.98701
P62869	Tceb2	Transcription elongation factor B polypeptide 2	1.00815	0.96002	1.044	0.984215
P62874	Gnb1	Guanine nucleotide-binding protein G(I)/G(S)/G(T) subunit beta-1	1.0434	1.039	0.99043	0.96544
P62880	Gnb2	Guanine nucleotide-binding protein G(I)/G(S)/G(T) subunit beta-2	1.10005	0.89658	0.92808	0.992235
P62889	Rpl30	60S ribosomal protein L30	1.0067	1.06615	0.97502	1.0211
P62892	Rpl39	60S ribosomal protein L39	1.1213	1.089	1.2072	1.0701
P62900	Rpl31	60S ribosomal protein L31	1.0192	1.0761	1.042	1.05445
P62908	Rps3	40S ribosomal protein S3	1.0392	1.04555	0.98639	1.00535
P62911	Rpl32	60S ribosomal protein L32	1.0254	1.0249	1.0159	0.988605
P62915	Gtf2b	Transcription initiation factor IIB	0.792075	0.91496	0.759395	1.0713
P62918	Rpl8	60S ribosomal protein L8	1.034	1.0596	0.96283	1.0386
P62960	Ybx1	Nuclease-sensitive element-binding protein 1	1.12195	1.0485	0.931035	0.95319
P62983	Rps27a	Ubiquitin-40S ribosomal protein S27a;Ubiquitin;40S ribosomal protein S27a	1.0519	1.0567	1.02726	1.0264
P63001	Rac1	Ras-related C3 botulinum toxin substrate 1	0.73751	0.80128	0.728025	0.86166
P63005	Pafah1b1	Platelet-activating factor acetylhydrolase IB subunit alpha	1.31785	1.0144	1.2436	0.934405
P63017	Hspa8	Heat shock cognate 71 kDa protein	0.98687	1.0797	0.980865	1.0254
P63024	Vamp3	Vesicle-associated membrane protein 3	1.0799	0.965635	1.0493	0.92991
P63028	Tpt1	Translationally-controlled tumor protein	0.97216	1.01095	0.89557	1.015
P63037	Dnaja1	DnaJ homolog subfamily A member 1	0.85175	1.22665	0.83405	1.0546
P63038	Hspd1	60 kDa heat shock protein, mitochondrial	0.89775	1.0248	0.964125	0.98715
P63073	Eif4e	Eukaryotic translation initiation factor 4E	0.88754	1.0159	0.90243	1.0022
P63085	Mapk1	Mitogen-activated protein kinase 1	0.963915	1.03455	0.973805	1.06195
P63087	Ppp1cc	Serine/threonine-protein phosphatase PP1-gamma catalytic subunit	0.771585	1.0009	0.76209	1.0533
P63094	Gnas	Guanine nucleotide-binding protein G(s) subunit alpha isoforms short;Guanine nucleotide-binding protein G(s) subunit alpha isoforms XLas	1.0988	0.949595	1.0687	0.97949
P63101	Ywhaz	14-3-3 protein zeta/delta	1.17785	1.0331	1.12995	1.0211
P63154	Crnkl1	Crooked neck-like protein 1	NaN	1.08215	0.74753	1.1152
P63158	Hmgb1	High mobility group protein B1	0.68813	1.001	0.634395	1.0378
P63166	Sumo1	Small ubiquitin-related modifier 1	1.04555	0.97193	0.88394	0.99545
P63168	Dynll1	Dynein light chain 1, cytoplasmic	1.0842	1.2104	1.2326	0.95752
P63213	Gng2	Guanine nucleotide-binding protein G(I)/G(S)/G(O) subunit gamma-2	0.93296	0.72544	1.0206	0.99222
P63242	Eif5a	Eukaryotic translation initiation factor 5A-1	1.0204	1.1219	0.980575	1.0567
P63260	Actg1	Actin, cytoplasmic 2;Actin, cytoplasmic 2, N-terminally processed	1.3289	0.98249	1.754	1.1038
P63276	Rps17	40S ribosomal protein S17	1.0133	1.0366	0.981965	0.99588
P63280	Ube2i	SUMO-conjugating enzyme UBC9	0.850385	0.91082	0.81887	0.94362
P63325	Rps10	40S ribosomal protein S10	0.96734	1.005	0.960045	1.00376
P63328	Ppp3ca	Serine/threonine-protein phosphatase 2B catalytic subunit alpha isoform	0.84014	0.74215	0.83707	0.89641
P63330	Ppp2ca	Serine/threonine-protein phosphatase 2A catalytic subunit alpha isoform	1.1684	1.0174	1.035	1.0309
P67778	Phb	Prohibitin	0.84361	0.985675	0.86483	0.95775
P67871	Csnk2b	Casein kinase II subunit beta	0.891545	0.978145	0.94988	0.99402
P67984	Rpl22	60S ribosomal protein L22	1.0037	0.981	0.99209	0.99444
P68134	Acta1;Actc1;Acta2	Actin, alpha skeletal muscle;Actin, alpha cardiac muscle 1;Actin, aortic smooth muscle	1.2258	1.0518	1.3175	1.0319
P68037	Ube2l3	Ubiquitin-conjugating enzyme E2 L3	1.00515	0.830175	1.071	0.97217
P68040	Gnb2l1	Guanine nucleotide-binding protein subunit beta-2-like 1	1.03325	1.0487	0.99565	1.0241
P68181	Prkacb	cAMP-dependent protein kinase catalytic subunit beta	NaN	0.90318	0.97693	1.0881
P68368	Tuba4a	Tubulin alpha-4A chain	NaN	0.98983	NaN	NaN
P68372	Tubb4b;Tubb4b-ps1	Tubulin beta-4B chain	0.8977	0.95292	0.86417	1.0557
P68373	Tuba1c	Tubulin alpha-1C chain	1.39135	0.973005	1.3828	0.99874
P68433	Hist1h3a	Histone H3.1	NaN	0.947375	0.63507	0.920595
P68510	Ywhah	14-3-3 protein eta	1.25865	0.96807	1.2236	1.03225
P70122	Sbds	Ribosome maturation protein SBDS	1.2897	1.2159	1.3775	1.0539
P70168	Kpnb1	Importin subunit beta-1	0.92651	1.0531	0.85167	1.0342
P70188	Kifap3	Kinesin-associated protein 3	NaN	NaN	0.86705	0.38539
P70195	Psmb7	Proteasome subunit beta type-7	1.05675	0.98912	1.0979	1.0252
P70202	Lxn	Latexin	1.1949	0.8548	1.4304	0.96013
P70227	Itpr3	Inositol 1,4,5-trisphosphate receptor type 3	0.80034	0.67678	0.715665	0.939705
P70245	Ebp	3-beta-hydroxysteroid-Delta(8),Delta(7)-isomerase	0.72649	0.83524	0.783235	0.952085
P70261	Pald1	Paladin	NaN	1.03852	11.3053	1.02578
P70268	Pkn1	Serine/threonine-protein kinase N1	0.986545	0.88861	1.16015	0.970995
P70279	Surf6	Surfeit locus protein 6	0.96499	0.981355	0.89161	1.0245
P70280	Vamp7	Vesicle-associated membrane protein 7	1.0413	1.1437	1.3234	0.98028
P70288	Hdac2	Histone deacetylase 2	0.67105	0.96407	0.72818	0.981385
P70290	Mpp1	55 kDa erythrocyte membrane protein	1.4321	0.85559	1.24165	0.91861
P70295	Aup1	Ancient ubiquitous protein 1	0.79308	0.753215	0.75634	0.875405
P70296	Pebp1	Phosphatidylethanolamine-binding protein 1;Hippocampal cholinergic neurostimulating peptide	0.922845	0.88168	1.055	1.0072
P70303	Ctps2	CTP synthase 2	0.95543	0.70532	0.882655	0.87294
P70315	Was	Wiskott-Aldrich syndrome protein homolog	0.931285	0.96499	0.94687	0.78834
P70333	Hnrnph2	Heterogeneous nuclear ribonucleoprotein H2	1.2945	0.952145	1.1524	0.97333
P70349	Hint1	Histidine triad nucleotide-binding protein 1	0.946725	0.83351	1.015	1.0399
P70362	Ufd1l	Ubiquitin fusion degradation protein 1 homolog	1.1392	0.94075	1.1819	0.99872
P70372	Elavl1	ELAV-like protein 1	0.939535	1.0293	0.85421	1.0627
P70387	Hfe	Hereditary hemochromatosis protein homolog	NaN	1.9922	NaN	NaN
Q5SV02	Rad50	DNA repair protein RAD50	0.88602	1.08165	0.715865	0.95571
Q4FE56	Usp9x	Ubiquitin carboxyl-terminal hydrolase;Probable ubiquitin carboxyl-terminal hydrolase FAF-X	1.0147	1.1445	1.12775	0.99141
P70404	Idh3g	Isocitrate dehydrogenase [NAD] subunit gamma 1, mitochondrial	0.84403	0.87782	0.8894	0.991785
P70441	Slc9a3r1	Na(+)/H(+) exchange regulatory cofactor NHE-RF1	1.4003	0.86856	1.1745	0.88473
P70444	Bid	BH3-interacting domain death agonist;BH3-interacting domain death agonist p15;BH3-interacting domain death agonist p13;BH3-interacting domain death agonist p11	1.2936	1.05265	1.2741	0.95106
P70452	Stx4	Syntaxin-4	0.92036	NaN	0.964025	NaN
P70460	Vasp	Vasodilator-stimulated phosphoprotein	2.0953	1.1377	2.0779	1.16885
P70665	Siae	Sialate O-acetylesterase;Sialate O-acetylesterase small subunit;Sialate O-acetylesterase large subunit	NaN	0.80144	NaN	NaN
P70670	Naca	Nascent polypeptide-associated complex subunit alpha, muscle-specific form	0.985205	1.0697	0.877795	1.01939
P70671	Irf3	Interferon regulatory factor 3	NaN	0.99544	1.05145	1.0897
P70677	Casp3	Caspase-3;Caspase-3 subunit p17;Caspase-3 subunit p12	1.12915	1.0675	0.75549	1.0572
P70697	Urod	Uroporphyrinogen decarboxylase	0.80539	0.84728	0.81995	0.90679
P70698	Ctps1	CTP synthase 1	0.940475	1.1035	0.89237	1.1043
P70699	Gaa	Lysosomal alpha-glucosidase	1.2476	0.7843	1.1864	0.88125
P70700	Polr1b	DNA-directed RNA polymerase I subunit RPA2	0.801085	1.0948	0.7943	1.1051
P80313	Cct7	T-complex protein 1 subunit eta	1.0236	1.0455	0.983975	1.0478
P80314	Cct2	T-complex protein 1 subunit beta	1.0777	1.0537	0.98943	1.0207
P80315	Cct4	T-complex protein 1 subunit delta	1.0308	1.04695	0.97382	1.003
P80316	Cct5	T-complex protein 1 subunit epsilon	1.009	1.04315	0.9382	1.0435
P80317	Cct6a	T-complex protein 1 subunit zeta	1.00305	1.0396	0.95944	1.0102
P80318	Cct3	T-complex protein 1 subunit gamma	1.0393	1.0638	0.959445	1.0263
P81117	Nucb2	Nucleobindin-2;Nesfatin-1	1.463	0.79229	1.7396	0.93266
P82343	Renbp	N-acylglucosamine 2-epimerase	1.01835	0.89758	1.05475	0.87558
P83741	Wnk1	Serine/threonine-protein kinase WNK1	0.90621	1.7548	6.13573	5.8867
P83870	Phf5a	PHD finger-like domain-containing protein 5A	0.76755	0.972925	0.81618	1.11965
P83882	Rpl36a	60S ribosomal protein L36a	1.0978	1.1283	1.0614	1.0555
P83887	Tubg1	Tubulin gamma-1 chain	0.76847	0.880195	0.72741	0.941805
P83917	Cbx1	Chromobox protein homolog 1	NaN	0.93587	0.975145	NaN
P83940	Tceb1	Transcription elongation factor B polypeptide 1	0.97037	0.92774	0.94393	0.97307
P84078	Arf1	ADP-ribosylation factor 1	1.1338	0.9655	1.05825	0.990275
P84084	Arf5	ADP-ribosylation factor 5	1.18635	0.80274	1.1116	0.88709
P84089	Erh	Enhancer of rudimentary homolog	0.878915	1.0302	0.93006	1.0545
Q3TWV4	Ap2m1	AP-2 complex subunit mu	0.99607	1.15085	0.99381	0.97407
P84096	Rhog	Rho-related GTP-binding protein RhoG	1.48025	0.88712	1.4603	0.89154
P84104	Srsf3	Serine/arginine-rich splicing factor 3	0.84637	1.063	0.88987	1.1115
P84228	Hist1h3b	Histone H3.2	0.65082	0.882255	0.565	0.94368
P85094	Isoc2a	Isochorismatase domain-containing protein 2A, mitochondrial	0.89202	0.78595	0.98283	0.84258
P97287	Mcl1	Induced myeloid leukemia cell differentiation protein Mcl-1 homolog	1.2108	1.1458	1.07959	1.00971
P97300	Nptn	Neuroplastin	0.85654	0.88584	0.77189	0.89746
P97304	Polr1d	DNA-directed RNA polymerases I and III subunit RPAC2	0.83654	1.0855	0.92344	1.67805
P97310	Mcm2	DNA replication licensing factor MCM2	0.601605	0.99973	0.64914	1.0066
P97311	Mcm6	DNA replication licensing factor MCM6	0.60095	0.990425	0.626205	1.0127
P97313	Prkdc	DNA-dependent protein kinase catalytic subunit	NaN	0.98007	14.909	1.0339
P97315	Csrp1	Cysteine and glycine-rich protein 1	0.70718	0.82342	0.738305	0.94708
P97329	Kif20a	Kinesin-like protein KIF20A	0.28459	0.55502	NaN	NaN
P97333	Nrp1	Neuropilin-1	0.46204	0.52052	0.46935	1.15895
P97350	Pkp1	Plakophilin-1	NaN	0.91548	NaN	0.74471
P97352	S100a13	Protein S100-A13	NaN	0.7641	0.774105	NaN
P97355	Sms	Spermine synthase	NaN	1.19425	1.0862	1.0789
P97363	Sptlc2	Serine palmitoyltransferase 2	0.996865	0.98905	1.1062	1.0259
P97369	Ncf4	Neutrophil cytosol factor 4	1.6102	0.893755	1.72645	1.0518
P97370	Atp1b3	Sodium/potassium-transporting ATPase subunit beta-3	0.89349	0.80514	0.77734	0.94121
P97376	Frg1	Protein FRG1	0.81819	1.0043	0.710195	0.99148
P97377	Cdk2	Cyclin-dependent kinase 2	0.56464	0.752395	0.76703	0.97008
P97379	G3bp2	Ras GTPase-activating protein-binding protein 2	1.0566	1.1071	0.91168	1.0479
P97384	Anxa11	Annexin A11	1.1188	0.99693	1.3093	1.15
P97390	Vps45	Vacuolar protein sorting-associated protein 45	1.0793	0.91472	0.99499	0.91302
P97429	Anxa4	Annexin A4	1.7475	1.6004	1.99795	0.87934
P97449	Anpep	Aminopeptidase N	1.2225	0.84378	0.94496	0.679205
P97450	Atp5j	ATP synthase-coupling factor 6, mitochondrial	0.934535	0.8115	0.959255	0.89326
P97452	Bop1	Ribosome biogenesis protein BOP1	0.903075	1.17335	0.88004	1.0946
P97465	Dok1	Docking protein 1	0.794715	0.47767	1.171	1.04945
P97470	Ppp4c	Serine/threonine-protein phosphatase 4 catalytic subunit	0.8186	1.08395	0.854295	0.97174
P97471	Smad4	Mothers against decapentaplegic homolog 4	NaN	0.99172	3.2443	0.94208
P97477	Aurka	Aurora kinase A	NaN	0.65514	0.62875	0.89421
Q5MJ56	Myo7a	Unconventional myosin-VIIa	NaN	NaN	1.0411	NaN
P97480	Eya3	Eyes absent homolog 3	NaN	0.86918	1.41	0.93615
P97492	Rgs14	Regulator of G-protein signaling 14	NaN	1.1477	NaN	1.14873
P97494	Gclc	Glutamate--cysteine ligase catalytic subunit	1.2391	0.81221	1.2746	1.0015
P97499	Tep1	Telomerase protein component 1	NaN	1.1219	1.9188	0.868015
P97742	Cpt1a	Carnitine O-palmitoyltransferase 1, liver isoform	NaN	1.1533	NaN	1.17795
P97770	Thumpd3	THUMP domain-containing protein 3	1.20585	0.87637	1.1492	0.87438
P97783	Mllt11	Protein AF1q	NaN	NaN	2.3099	NaN
P97801	Smn1	Survival motor neuron protein	0.8265	0.88884	0.808755	0.989835
P97807	Fh	Fumarate hydratase, mitochondrial	0.799985	0.96002	0.798	0.95883
P97821	Ctsc	Dipeptidyl peptidase 1;Dipeptidyl peptidase 1 exclusion domain chain;Dipeptidyl peptidase 1 heavy chain;Dipeptidyl peptidase 1 light chain	1.00032	1.077	0.72467	1.0729
P97822	Anp32e	Acidic leucine-rich nuclear phosphoprotein 32 family member E	0.74623	1.0068	0.71616	1.0469
P97825	Hn1	Hematological and neurological expressed 1 protein	0.917985	0.96988	0.770175	1.16935
P97855	G3bp1	Ras GTPase-activating protein-binding protein 1	0.84511	1.0234	0.81359	1.03145
P97865	Pex7	Peroxisomal targeting signal 2 receptor	NaN	1.3488	1.124	NaN
P97868	Rbbp6	E3 ubiquitin-protein ligase RBBP6	0.77665	0.97445	0.72012	0.9414
P98078	Dab2	Disabled homolog 2	0.5486	2.063	0.492705	1.157
P98083	Shc1	SHC-transforming protein 1	1.01554	1.0334	1.3233	1.11785
P98192	Gnpat	Dihydroxyacetone phosphate acyltransferase	NaN	0.77138	0.88035	1.05905
P99024	Tubb5	Tubulin beta-5 chain	0.96674	0.99643	0.93461	0.97721
P99026	Psmb4	Proteasome subunit beta type-4	1.1772	0.980655	1.32395	1.0086
P99027	Rplp2	60S acidic ribosomal protein P2	1.0597	1.0197	1.0619	1.0681
P99028	Uqcrh	Cytochrome b-c1 complex subunit 6, mitochondrial	0.832615	0.878905	0.80801	0.931935
P99029	Prdx5	Peroxiredoxin-5, mitochondrial	3.0668	0.70788	3.1281	0.89588
Q00422	Gabpa	GA-binding protein alpha chain	NaN	1.049	0.734495	0.98712
Q00519	Xdh	Xanthine dehydrogenase/oxidase;Xanthine dehydrogenase;Xanthine oxidase	NaN	1.7731	NaN	0.738515
Q00547	Hmmr	Hyaluronan mediated motility receptor	NaN	1.1301	NaN	NaN
Q00612	G6pdx	Glucose-6-phosphate 1-dehydrogenase X	1.7713	0.86907	2.0377	1.0008
Q792F9	Itga4	Integrin alpha-4	0.71107	0.67223	0.631635	0.98872
Q00899	Yy1	Transcriptional repressor protein YY1	NaN	0.68616	0.62222	1.2357
Q00PI9	Hnrnpul2	Heterogeneous nuclear ribonucleoprotein U-like protein 2	0.880705	0.83324	0.81432	0.91861
Q01320	Top2a	DNA topoisomerase 2-alpha	0.30732	0.82938	0.55259	1.0064
Q01853	Vcp	Transitional endoplasmic reticulum ATPase	1.2854	0.99855	1.3147	1.0688
Q02053	Uba1	Ubiquitin-like modifier-activating enzyme 1	1.2599	1.0083	1.279	1.008
Q02105	C1qc	Complement C1q subcomponent subunit C	0.23732	0.813565	0.6478	0.93598
Q02257	Jup	Junction plakoglobin	NaN	NaN	0.983925	0.0696225
Q02614	Sap30bp	SAP30-binding protein	0.907085	NaN	0.94622	NaN
Q02819	Nucb1	Nucleobindin-1	0.95297	0.90744	0.938965	0.95874
Q03147	Cdk7	Cyclin-dependent kinase 7	0.80152	1.1187	0.82865	1.03935
Q03265	Atp5a1	ATP synthase subunit alpha, mitochondrial	0.91309	0.91145	0.99513	0.939325
Q03963	Eif2ak2	Interferon-induced, double-stranded RNA-activated protein kinase	1.84295	1.4249	1.47255	0.80948
Q04207	Rela	Transcription factor p65	1.1217	0.88621	1.0742	0.99182
Q04447	Ckb	Creatine kinase B-type	0.364175	0.47852	0.85937	0.76163
Q04646	Fxyd2	Sodium/potassium-transporting ATPase subunit gamma	NaN	NaN	1.0021	NaN
Q04692	Smarcad1	SWI/SNF-related matrix-associated actin-dependent regulator of chromatin subfamily A containing DEAD/H box 1	1.1431	0.98271	0.84496	0.96287
Q04750	Top1	DNA topoisomerase 1	1.0474	0.987575	1.04985	1.0778
Q04899	Cdk18	Cyclin-dependent kinase 18	1.75785	0.92017	1.5862	0.877375
Q05144	Rac2	Ras-related C3 botulinum toxin substrate 2	1.83265	0.70111	1.86165	0.87544
Q05186	Rcn1	Reticulocalbin-1	1.0758	1.4359	NaN	NaN
Q05769	Ptgs2	Prostaglandin G/H synthase 2	2.7516	NaN	5.1865	NaN
Q05816	Fabp5	Fatty acid-binding protein, epidermal	0.899735	0.961265	0.76466	0.90909
Q05CL8	Larp7	La-related protein 7	0.88296	0.989305	0.88006	1.09975
Q05D44	Eif5b	Eukaryotic translation initiation factor 5B	1.1436	1.0741	1.06565	1.00465
Q05DI7	Fam89b	Protein FAM89B	NaN	1.23304	NaN	1.1309
Q06138	Cab39	Calcium-binding protein 39	1.1111	0.94637	1.02408	0.99224
Q06185	Atp5i	ATP synthase subunit e, mitochondrial	0.9081	0.777065	0.88617	0.909215
Q07076	Anxa7	Annexin A7	1.6744	1.0869	1.74345	0.93979
Q07113	Igf2r	Cation-independent mannose-6-phosphate receptor	NaN	NaN	2.04313	0.94112
Q07139	Ect2	Protein ECT2	NaN	0.57309	NaN	0.90694
Q07417	Acads	Short-chain specific acyl-CoA dehydrogenase, mitochondrial	0.93626	0.84186	1.0089	0.996445
Q07797	Lgals3bp	Galectin-3-binding protein	1.4711	0.95255	1.1701	0.69111
Q07813	Bax	Apoptosis regulator BAX	1.1499	0.99302	1.03913	0.96878
Q07832	Plk1	Serine/threonine-protein kinase PLK1	1.0163	0.78285	0.57201	1.0661
Q08024	Cbfb	Core-binding factor subunit beta	0.68721	1.2386	0.6646	1.0467
Q08288	Lyar	Cell growth-regulating nucleolar protein	0.818825	1.02314	0.73432	1.0366
Q3UGL1	Eps8	Epidermal growth factor receptor kinase substrate 8	0.5422	1.0337	0.58731	1.0561
Q08619	Ifi205b	Interferon-activable protein 205-B	8.4432	NaN	5.7132	NaN
Q08639	Tfdp1	Transcription factor Dp-1	0.41453	NaN	0.6286	NaN
[truncated: 2,644 more rows]

## Sheet: Supplemental Table 5
Leading razor protein	Gene names	Protein names	LPS1	LPS2	LPS3	LPS SEM	IL41	IL42	IL43	IL4 SEM	IC1	IC2	IC3	IC SEM	IL101	IL102	IL103	IL10 SEM
Q571H0	Urb1	Nucleolar pre-ribosomal-associated protein 1	NaN	NaN	2.6786	NaN	1.17915	1.1914	1.20055	0.00506164	0.945555	0.992165	0.947995	0.012367	1.0643	0.99166	1.1019	0.0264177
Q9WTR6	Slc7a11	Cystine/glutamate transporter	3.7815	5.7725	6.3305	0.63166	NaN	NaN	NaN	NaN	NaN	NaN	5.5266	NaN	NaN	NaN	NaN	NaN
F6QP10	Daglb	Sn1-specific diacylglycerol lipase beta	NaN	1.6604	NaN	NaN	0.779485	0.90201	0.79407	0.0315502	0.60699	0.5602	0.69486	0.0322282	0.912365	0.85686	0.90175	0.0138892
Q62407	Speg	Striated muscle-specific serine/threonine-protein kinase	1.515	1.5134	1.7079	0.0527198	NaN	0.74534	NaN	NaN	NaN	NaN	0.52149	NaN	0.95751	NaN	NaN	NaN
Q8R5F7	Ifih1	Interferon-induced helicase C domain-containing protein 1	4.2244	4.2952	3.519	0.20231	3.4457	NaN	3.40845	0.0131699	8.4299	1.501	2.98305	1.71997	NaN	NaN	NaN	NaN
E9Q223	Hbb-b1	Hemoglobin subunit beta-1	0.24499	NaN	NaN	NaN	NaN	NaN	NaN	NaN	NaN	NaN	NaN	NaN	NaN	NaN	NaN	NaN
Q8VBT6	Apobr	Apolipoprotein B receptor	1.83345	1.8012	1.5775	0.0657132	0.761915	0.691175	0.60862	0.0361677	1.3569	1.49755	1.5512	0.0473025	1.2637	0.8796	1.2686	0.105212
Q9D6N1	Ca13	Carbonic anhydrase 13	2.1337	2.6878	2.3616	0.131286	1.6566	1.2873	1.512	0.0877247	7.48805	NaN	NaN	NaN	NaN	NaN	NaN	NaN
Q8K1X4	Nckap1l		1.1083	1.0855	1.1224	0.00877762	NaN	0.79163	0.745025	0.0164774	0.78296	1.1452	1.0836	0.0913675	0.853605	NaN	0.88993	0.0128428
Q3ULJ0	Gpd1l	Glycerol-3-phosphate dehydrogenase 1-like protein	3.0741	NaN	0.65041	0.856904	0.965515	0.91997	0.857755	0.0255004	0.68208	0.8604	1.0123	0.0779166	0.89459	0.95393	0.94026	0.0146488
Q8BFY6	Pef1	Peflin	0.882315	NaN	1.1593	0.097929	2.5537	1.37447	0.848925	0.411548	NaN	NaN	1.39415	NaN	0.837195	2.3912	1.4819	0.368048
E9QNG1	Itsn2	Intersectin-2	1.1848	NaN	NaN	NaN	1.1955	1.3135	1.1827	0.0339915	0.56266	0.94521	NaN	0.135252	1.1016	NaN	1.0743	0.00965201
P54987	Irg1	Immune-responsive gene 1 protein	15.7085	33.424	31.792	4.61552	4.5435	2.282	7.4999	1.2335	40.667	25.166	48.865	5.67363	NaN	4.05325	2.0763	0.698957
Q8R3N6	Thoc1	THO complex subunit 1	0.97083	1.5686	1.2936	0.141046	1.0069	0.96127	1.053	0.0216211	0.89497	1.16315	NaN	0.0948159	0.90561	0.99922	0.95428	0.0220699
O08739	Ampd3	AMP deaminase 3	NaN	6.2367	8.7503	0.888692	NaN	NaN	NaN	NaN	1.388	2.4577	11.14	2.52123	0.74483	NaN	NaN	NaN
Q8CAS9	Parp9	Poly [ADP-ribose] polymerase 9	2.359	2.3049	2.1954	0.0392909	2.4845	1.2343	2.4127	0.330924	1.84555	1.9384	1.7924	0.034834	0.648265	1.2145	0.94782	0.133538
P10810	Cd14	Monocyte differentiation antigen CD14	6.51275	5.2652	3.8326	0.632219	0.57789	0.206295	0.502	0.092553	3.7772	3.7346	4.2447	0.133413	1.0979	1.0566	1.26774	0.0527494
Q3TDN2	Faf2	FAS-associated factor 2	1.26745	1.187	1.2785	0.0235439	0.91788	0.90959	0.93579	0.00631263	1.3849	1.173	2.0598	0.218311	0.90339	0.991355	0.98176	0.022748
Q5U3K5	Rabl6	Rab-like protein 6	NaN	NaN	1.0505	NaN	0.87699	0.86496	0.87373	0.00293296	0.87023	1.0663	0.6253	0.104157	0.896685	0.96767	0.96663	0.0191797
E9Q5G3	Kif23		NaN	0.74671	0.695955	0.0179446	0.71697	0.87235	0.71107	0.0431144	0.348505	0.296295	0.587695	0.0732453	0.93841	0.95144	0.97927	0.00983913
Q9CZE3	Rab32	Ras-related protein Rab-32	1.5108	1.4833	1.2895	0.0568586	0.74234	0.7166	0.80717	0.0220003	1.4482	1.4854	1.46825	0.008777	0.955755	0.94676	0.99681	0.0125778
O35309	Nmi	N-myc-interactor	2.1916	2.0491	2.0945	0.0343165	1.8657	0.99835	1.6991	0.216974	1.6672	1.7343	1.41945	0.0781767	0.75416	1.2582	1.01898	0.118854
Q62159	Rhoc	Rho-related GTP-binding protein RhoC	3.8356	3.276	3.6733	0.13572	0.75687	NaN	NaN	NaN	2.9264	2.7748	NaN	0.0535987	NaN	1.0187	0.99455	0.00853831
Q64337	Sqstm1	Sequestosome-1	10.332	8.6211	8.3168	0.512106	2.18345	1.0469	2.682	0.395055	10.512	12.243	10.914	0.427057	1.2928	1.3914	1.2631	0.0316608
Q8R307	Vps18	Vacuolar protein sorting-associated protein 18 homolog	1.0166	0.99301	1.0096	0.00571131	0.90947	0.939185	1.1465	0.060872	0.885675	0.97737	0.83351	0.0343322	1.01766	0.97152	0.941	0.0181935
Q6PB93	Galnt2	Polypeptide N-acetylgalactosaminyltransferase 2;Polypeptide N-acetylgalactosaminyltransferase 2 soluble form	0.53728	0.90059	1.5882	0.251605	NaN	0.80507	0.67698	0.0452867	NaN	NaN	1.3635	NaN	0.94102	0.79164	0.89352	0.0359785
Q99KV1	Dnajb11	DnaJ homolog subfamily B member 11	0.994345	1.0074	1.0186	0.00572247	0.94565	1.0163	0.902405	0.0271031	0.94159	0.980735	1.0052	0.0151255	0.98406	0.87847	0.974635	0.0275451
Q9CZ91	Srfbp1	Serum response factor-binding protein 1	1.1439	1.144	1.1827	0.0105464	1.0914	1.29765	1.17865	0.0488052	NaN	1.1194	1.08275	0.0129577	1.4187	1.0079	1.2743	0.0982395
Q62348	Tsn	Translin	1.1	1.0109	0.96832	0.0316763	0.87779	1.04747	0.92648	0.0411864	0.926565	0.87534	0.83884	0.0207738	0.96163	0.93973	1.0454	0.0262912
Q3ULB1	Tes	Testin	1.8251	1.9414	1.7247	0.0511225	NaN	1.24775	1.6336	0.136419	3.0833	1.8746	1.844	0.333209	NaN	NaN	0.94697	NaN
Q8K157	Galm	Aldose 1-epimerase	NaN	0.90268	0.89985	0.00100056	0.81506	0.88406	0.82821	0.0172703	NaN	1.1551	1.00617	0.0526547	0.91214	0.98078	0.82195	0.0375513
A2AS05	Helz2		3.2202	3.02925	3.0941	0.0457726	1.9209	1.0435	2.0166	0.252829	2.4129	2.4654	2.8036	0.0999596	0.5772	1.1671	1.0414	0.146473
P62892	Rpl39	60S ribosomal protein L39	1.0549	1.1644	1.1213	0.0260034	1.0928	1.089	1.0168	0.0201873	1.2072	1.1562	1.2239	0.0166257	1.0898	1.0701	0.99169	0.024466
Q9D4H1	Exoc2	Exocyst complex component 2	0.67016	NaN	1.1861	0.182412	0.88876	0.783995	0.82798	0.0247989	0.88086	0.973035	1.03551	0.0366758	1.00753	0.88311	1.0643	0.0436879
P97770	Thumpd3	THUMP domain-containing protein 3	1.6261	1.1836	1.1389	0.126954	0.85961	0.48853	1.03525	0.131579	1.1736	0.99044	NaN	0.0647568	0.8674	0.88136	NaN	0.00493561
E9QN37	Mpeg1	Macrophage-expressed gene 1 protein	3.92495	3.54895	3.112	0.191794	NaN	0.19932	0.943855	0.263233	1.49355	2.176	2.5681	0.256337	0.255605	NaN	0.39003	0.0475264
Q9D2Y4	Mlkl	Mixed lineage kinase domain-like protein	1.9472	2.27985	2.34435	0.10047	0.979085	0.928125	1.42675	0.129333	2.034	2.0552	2.1688	0.0341703	0.98064	0.94181	0.91781	0.014946
Q4PJX1	Odr4	Protein odr-4 homolog	1.1183	1.3247	1.1503	0.0523663	0.82905	1.1999	1.3728	0.130963	1.2447	1.177	1.9558	0.203377	0.94615	NaN	NaN	NaN
Q9R0M6	Rab9a	Ras-related protein Rab-9A	1.25033	1.2503	1.2097	0.0110533	1.0237	0.85788	1.0494	0.0490037	0.997865	0.98372	1.18865	0.0539531	0.94319	0.96105	0.954015	0.00424112
F7DBB3	Ahnak2		4.0813	1.6679	3.2362	0.577294	NaN	NaN	NaN	NaN	NaN	1.4027	3.5889	0.772938	NaN	NaN	NaN	NaN
Q6GTM0	Ifit2	Interferon-induced protein with tetratricopeptide repeats 2	5.2077	7.5322	9.2124	0.94798	6.10465	3.7767	5.6931	0.585672	7.0892	8.1019	4.9684	0.753809	1.0095	2.92195	2.3591	0.463309
B1AQ75	Krt36	Keratin, type I cuticular Ha6	NaN	NaN	1.4738	NaN	0.73306	NaN	0.74811	0.00532098	NaN	NaN	NaN	NaN	NaN	NaN	NaN	NaN
Q3TCJ1	Fam175b	BRISC complex subunit Abro1	1.07373	1.2004	1.194	0.0336381	0.87109	0.87279	1.0646	0.0524369	0.88487	1.0313	0.93065	0.0353124	0.89318	1.0106	NaN	0.0415142
Q9D7S7	Rpl22l1	60S ribosomal protein L22-like 1	1.2182	0.84602	1.3979	0.13269	1.5279	1.62465	1.33415	0.0697323	1.1101	1.0468	0.974875	0.0318944	1.03104	1.1469	1.1926	0.0392587
Q9QZ06	Tollip	Toll-interacting protein	1.3676	1.3236	1.1023	0.0670251	1.0796	0.91052	0.85548	0.055058	1.3615	1.3715	1.9799	0.166963	0.86953	1.0482	0.87648	0.0477102
P62835	Rap1a	Ras-related protein Rap-1A	1.04262	0.951935	0.96553	0.0230537	0.81828	0.97113	0.95258	0.03932	0.89028	0.88903	0.9077	0.00492006	0.99902	0.83015	0.91055	0.0398182
E9PZJ8	Ascc3	Activating signal cointegrator 1 complex subunit 3	1.32115	1.4365	1.3063	0.0335979	0.99151	1.0525	1.33115	0.0853578	NaN	1.2997	1.146	0.0543412	1.06305	1.103	0.89403	0.0522922
Q78T54	Vma21	Vacuolar ATPase assembly integral membrane protein VMA21	1.5107	1.3703	1.6359	0.0626367	0.86733	0.77937	0.82785	0.0207685	1.1713	1.2361	1.0814	0.0366228	0.88234	0.89416	0.87707	0.00412559
Q3UDE9	Ptk2b	Protein-tyrosine kinase 2-beta	2.46885	2.5166	1.9196	0.15639	0.81725	0.66269	0.93382	0.0641147	1.9961	1.8539	2.0034	0.0397326	0.92598	1.04241	1.1229	0.0466715
Q99K23	Ufsp2	Ufm1-specific protease 2	NaN	1.4639	1.4656	0.000601041	0.980945	1.00296	0.81458	0.0485528	1.30465	1.3294	3.6144	0.625293	0.96051	0.969135	1.06324	0.0268629
P27870	Vav1	Proto-oncogene vav	1.3132	1.6051	1.4945	0.0694709	0.865625	0.8006	0.959385	0.0376297	1.6204	1.5753	1.56275	0.014292	0.94846	1.0851	1.0683	0.0351264
Q9Z0G0	Gipc1	PDZ domain-containing protein GIPC1	NaN	0.939715	0.89069	0.017333	1.0278	0.89733	0.7329	0.0696621	0.88683	0.989625	0.92474	0.0245055	0.904825	0.99459	1.0772	0.0406408
Q3U5Q7	Cmpk2	UMP-CMP kinase 2, mitochondrial	7.14635	7.423	6.1799	0.307671	4.4128	1.9512	6.5544	1.08586	9.0306	5.5571	9.9557	1.09322	0.37078	1.91435	1.57275	0.382198
Q8R2M2	Dnttip2	Deoxynucleotidyltransferase terminal-interacting protein 2	NaN	1.05859	1.31225	0.0896824	0.89838	1.2916	0.885465	0.108821	0.95132	0.85068	0.73848	0.0501915	1.0962	1.0567	1.1909	0.032511
Q9JK38	Gnpnat1	Glucosamine 6-phosphate N-acetyltransferase	NaN	1.3647	NaN	NaN	NaN	0.976775	1.0086	0.0112518	NaN	NaN	0.931495	NaN	0.977445	1.1249	1.05017	0.0347565
A2BFF8	Dync1i2	Cytoplasmic dynein 1 intermediate chain 2	1.5349	1.49335	1.5375	0.0116784	1.017	0.884995	1.0495	0.0410706	1.2911	1.3479	1.2364	0.0262824	0.91722	0.969555	1.0442	0.0300831
Q6A026	Pds5a	Sister chromatid cohesion protein PDS5 homolog A	0.80353	0.87019	0.74299	0.0299929	0.90582	0.92239	0.89674	0.00613108	0.704055	0.759	0.71689	0.0135496	0.952795	0.89639	0.89439	0.0156308
Q64282	Ifit1	Interferon-induced protein with tetratricopeptide repeats 1	5.2274	7.47475	6.3832	0.529778	3.6944	3.5909	6.1104	0.672079	5.5314	5.135	7.65825	0.639659	0.47129	2.11345	2.2641	0.468787
Q8K1R3	Pnpt1	Polyribonucleotide nucleotidyltransferase 1, mitochondrial	1.2202	1.0799	1.17405	0.0337077	1.2121	1.0188	1.13696	0.0459358	0.91562	0.985595	0.999565	0.0212031	0.86743	0.91477	1.0203	0.0368917
Q8VE62	Paip1	Polyadenylate-binding protein-interacting protein 1	NaN	NaN	0.96996	NaN	NaN	0.52293	4.41662	1.37663	NaN	6.686	0.79783	2.08178	NaN	0.54283	0.60298	0.0212662
Q91VC9	Ghitm	Growth hormone-inducible transmembrane protein	1.8232	NaN	NaN	NaN	1.0828	0.87519	0.82742	0.0640031	1.8451	2.0532	2.3782	0.126656	1.0399	NaN	1.1509	0.0392444
Q9D211	Cdkn2aipnl	CDKN2AIP N-terminal-like protein	0.8945	0.94303	0.9965	0.024051	0.88928	0.90503	1.30402	0.110795	NaN	0.74386	0.6718	0.0254771	0.89871	0.89033	0.9086	0.00431118
Q61239	Fnta	Protein farnesyltransferase/geranylgeranyltransferase type-1 subunit alpha	NaN	0.92808	NaN	NaN	NaN	1.0787	0.567165	0.180855	1.086	1.1108	NaN	0.00876812	0.96561	NaN	0.24158	0.255983
O08599	Stxbp1	Syntaxin-binding protein 1	1.3625	1.5241	1.3529	0.0453448	0.84473	0.73551	0.99238	0.0607703	1.38775	1.2882	1.3795	0.0260441	0.91171	0.913465	0.897305	0.00417989
O70310	Nmt1	Glycylpeptide N-tetradecanoyltransferase 1	1.2061	1.1077	1.2976	0.0447697	1.008	1.0105	1.1274	0.0321618	1.24795	1.1752	1.341	0.039177	1.0167	1.1748	0.94069	0.0562997
D6REF6	Ankrd54	Ankyrin repeat domain-containing protein 54	0.71249	NaN	NaN	NaN	NaN	NaN	NaN	NaN	NaN	NaN	NaN	NaN	NaN	NaN	NaN	NaN
Q3UGR5	Hdhd2	Haloacid dehalogenase-like hydrolase domain-containing protein 2	0.953115	1.0411	0.94821	0.0246411	0.93955	0.942265	0.928035	0.00356142	1.1074	1.0242	0.84519	0.0631638	0.95048	0.954515	0.9364	0.00448322
P54729	Nub1	NEDD8 ultimate buster 1	2.0141	2.2375	1.93125	0.0746748	1.7564	1.2583	3.2069	0.477226	1.8835	1.77	1.9017	0.0336421	1.1128	1.12805	1.18655	0.0183524
Q64345	Ifit3	Interferon-induced protein with tetratricopeptide repeats 3	6.0213	7.25115	7.2216	0.330775	6.43765	3.5921	6.2873	0.754833	7.6293	6.645	10.52	0.949476	NaN	2.3459	2.3803	0.0121622
Q8K268	Abcf3	ATP-binding cassette sub-family F member 3	NaN	NaN	0.94316	NaN	1.5911	1.09607	1.3348	0.116704	NaN	1.371	NaN	NaN	1.2852	1.06885	0.8991	0.0912253
Q9JL26	Fmnl1	Formin-like protein 1	1.2082	1.1032	1.1286	0.0258244	0.77154	0.60563	0.576235	0.049641	1.15025	1.1835	1.2962	0.0360598	1.0955	1.1224	1.1562	0.0143379
Q91YW3	Dnajc3	DnaJ homolog subfamily C member 3	0.97481	0.96908	1.0209	0.0133921	NaN	NaN	0.950305	NaN	2.3482	1.059	1.1993	0.333427	NaN	NaN	0.88611	NaN
Q8BWQ6	9030624J02Rik	UPF0505 protein C16orf62 homolog	1.1245	0.887425	0.94604	0.0582104	0.9737	0.976705	0.90922	0.0179721	0.91281	0.933235	0.933085	0.00553868	1.0006	0.980465	0.93906	0.0147911
Q3TIV5	Zc3h15	Zinc finger CCCH domain-containing protein 15	0.86035	0.8526	0.78655	0.0191186	0.942835	0.979815	0.87969	0.0238668	0.76299	0.66787	0.722445	0.0225011	1.0058	1.0273	0.97369	0.0127182
P47757	Capzb	F-actin-capping protein subunit beta	1.1927	NaN	NaN	NaN	NaN	NaN	NaN	NaN	NaN	NaN	NaN	NaN	NaN	NaN	NaN	NaN
A2AR26	Slc2a6		NaN	NaN	2.3395	NaN	1.8302	NaN	1.5254	0.107763	1.7774	1.83155	1.1641	0.174755	0.80191	0.9133	1.0305	0.053885
Q8BXZ1	Tmx3	Protein disulfide-isomerase TMX3	0.96959	0.88625	0.91092	0.020181	0.60509	0.69691	0.83028	0.0533781	0.85464	0.937435	1.05698	0.0479535	0.87128	0.940905	0.83173	0.0260562
Q9D2V7	Coro7	Coronin-7	0.89657	0.93485	0.982505	0.0202952	0.788165	0.98559	0.942925	0.04897	1.0489	0.98937	1.0984	0.0257348	0.92177	0.90969	0.87725	0.0108531
P49586	Pcyt1a	Choline-phosphate cytidylyltransferase A	1.0857	1.0445	1.1298	0.0201093	NaN	0.9991	0.972265	0.00948761	0.93679	0.92879	1.2514	0.0867352	NaN	NaN	NaN	NaN
F6QX82	Drosha	Ribonuclease 3	NaN	NaN	1.1657	NaN	0.84212	0.79254	NaN	0.0175292	1.1211	1.1324	1.1861	0.0163711	0.91409	NaN	0.94033	0.00927724
Q9D903	Ebna1bp2	Probable rRNA-processing protein EBP2	0.85921	0.88025	0.80378	0.0186218	1.1251	1.2564	1.0869	0.0419122	0.82893	0.880655	0.92477	0.0226134	1.14735	1.11725	1.1984	0.0193385
D3YYK8	Mapre2	Microtubule-associated protein RP/EB family member 2	1.4946	NaN	1.3134	0.0640639	1.059	1.02855	1.05904	0.00829289	1.3745	1.0997	1.0079	0.0899255	1.06353	0.895305	1.0558	0.0447695
O35215	Ddt	D-dopachrome decarboxylase	1.37615	1.3924	1.5609	0.0482236	NaN	NaN	0.857705	NaN	1.4343	1.2188	3.5251	0.600522	0.94056	0.931485	NaN	0.0032085
Q9WUL7	Arl3	ADP-ribosylation factor-like protein 3	0.77906	0.799785	0.6815	0.0297762	0.77365	0.786185	0.72771	0.014513	0.892015	0.77226	0.72026	0.0415198	0.8604	0.83871	0.85778	0.005581
Q9ESP1	Sdf2l1	Stromal cell-derived factor 2-like protein 1	NaN	1.0816	1.0542	0.00968736	0.87732	0.89615	0.911575	0.00808727	1.1214	0.82999	1.13625	0.0814079	0.92658	0.97226	0.94701	0.0107868
P61202	Cops2	COP9 signalosome complex subunit 2	0.93927	1.0096	0.96818	0.0166629	0.94348	0.934185	0.94231	0.00238655	0.87092	0.93361	0.83271	0.0240145	0.93987	1.00895	0.981675	0.0164019
P97494	Gclc	Glutamate--cysteine ligase catalytic subunit	1.418	1.0602	NaN	0.126501	0.75203	0.87163	0.783715	0.0292101	1.2933	1.2493	1.2746	0.0104097	1.0509	0.76323	1.0423	0.0771502
O35604	Npc1	Niemann-Pick C1 protein	1.0892	2.1106	NaN	0.361119	0.81512	0.878565	0.87508	0.0168134	1.1105	1.0007	0.98465	0.0322903	0.763765	0.83673	0.82824	0.01881
O35864	Cops5	COP9 signalosome complex subunit 5	1.0062	0.97085	0.94096	0.0153952	0.96797	1.11135	0.91264	0.0483448	0.907275	0.955745	1.24852	0.0870309	0.93226	1.1661	1.02625	0.0554688
P48025	Syk	Tyrosine-protein kinase SYK	2.7379	2.63805	2.5852	0.0365556	0.79398	0.687195	0.726085	0.0254771	2.48935	2.4365	2.38295	0.0250789	0.82915	0.90129	0.8658	0.0170043
D3Z1T8	Ttc33	Tetratricopeptide repeat protein 33	0.85047	0.91592	0.83652	0.0199839	NaN	NaN	0.861825	NaN	1.0393	0.95276	0.85925	0.0424488	NaN	NaN	NaN	NaN
Q9Z2L6	Minpp1	Multiple inositol polyphosphate phosphatase 1	NaN	NaN	1.0163	NaN	0.97424	0.96629	0.67883	0.0793407	NaN	NaN	0.810675	NaN	0.874855	1.0034	1.0128	0.0363331
Q9WVL3	Slc12a7	Solute carrier family 12 member 7	NaN	1.11545	1.0451	0.0248725	1.0785	NaN	NaN	NaN	0.917305	1.0638	1.56155	0.159196	0.93543	1.10945	0.96095	0.0442983
P27641	Xrcc5	X-ray repair cross-complementing protein 5	0.89924	NaN	0.76146	0.0487126	0.77888	0.717275	0.76551	0.0152759	1.2168	0.99567	NaN	0.0781813	0.911425	0.893175	0.88454	0.00647053
Q9D1I6	Mrpl14	39S ribosomal protein L14, mitochondrial	0.668715	0.886745	0.71903	0.0538162	0.801115	0.77694	1.09729	0.0840903	0.59952	0.64868	NaN	0.0173807	0.92153	0.94748	0.78814	0.0403023
J3QK48	Lypla1	Acyl-protein thioesterase 1	0.97054	0.963265	0.96455	0.00183037	0.827245	0.912005	0.915225	0.0235192	1.0028	0.88778	1.0225	0.034301	0.89708	0.863445	0.86362	0.00913057
B1AT92	Grb2	Growth factor receptor-bound protein 2	1.19535	1.1352	1.2656	0.0307663	0.97607	1.0189	1.038	0.01495	1.2043	1.1475	1.1596	0.0141038	0.95142	0.992155	1.0095	0.0140548
Q3UPH1	Prrc1	Protein PRRC1	1.21015	1.2074	1.1453	0.0172879	1.0826	0.900075	1.0342	0.0445751	1.20905	1.23805	1.2186	0.00696687	0.99472	1.1627	0.99069	0.0462765
Q923G2	Polr2h	DNA-directed RNA polymerases I, II, and III subunit RPABC3	NaN	0.88389	0.85443	0.0104157	1.1588	1.2233	1.121	0.0243846	0.77762	0.83643	0.78968	0.0146434	1.1125	0.92322	NaN	0.0669206
Q9Z0E6	Gbp2	Interferon-induced guanylate-binding protein 2	7.6046	4.0501	4.9012	0.874901	2.1925	NaN	3.28535	0.386381	3.0755	4.16345	4.97885	0.450154	NaN	NaN	NaN	NaN
Q3V1V3	Esf1	ESF1 homolog	1.0631	NaN	NaN	NaN	1.26725	1.2797	1.3273	0.0149403	1.0102	1.00523	1.03351	0.00711757	1.1315	1.2005	1.1033	0.0235734
Q3TLH4	Prrc2c	Protein PRRC2C	1.1099	1.1005	1.1149	0.00344652	1.07305	1.06445	0.97044	0.0268333	0.984195	0.95688	0.98527	0.00758472	0.991135	1.0896	1.1109	0.0301187
Q8VHN8	Nudt16l1	Protein syndesmos	0.52174	NaN	0.51784	0.00137886	0.94535	1.1136	0.79823	0.074389	1.1349	0.48874	NaN	0.22845	1.00213	0.91989	1.2087	0.0701439
Q8K1I7	Wipf1	WAS/WASL-interacting protein family member 1	0.81477	NaN	0.91322	0.0348073	0.847135	0.74116	0.822615	0.0261526	0.65798	NaN	0.848545	0.0673749	1.0076	0.95521	0.98856	0.012501
F8WJG3	Tra2b	Transformer-2 protein homolog beta	0.83272	0.83942	NaN	0.00236881	NaN	1.1678	1.06883	0.0349912	NaN	0.78019	0.78145	0.000445477	1.0229	0.96178	1.1178	0.0370605
Q4FJZ2	Kpna6	Importin subunit alpha;Importin subunit alpha-7	NaN	1.103	1.0113	0.0324208	1.2775	1.0748	1.31555	0.0610082	0.964395	1.07627	0.83652	0.0565515	1.0866	NaN	NaN	NaN
P51569	Gla	Alpha-galactosidase A	0.080194	0.96239	0.96498	0.240457	0.78293	0.80578	0.76921	0.00870871	1.07	1.0607	1.15	0.0231429	0.9645	0.80557	0.960585	0.0427325
P53702	Hccs	Cytochrome c-type heme lyase	0.90403	0.91731	0.81892	0.0251666	1.1103	1.1251	1.0434	0.0205206	1.0474	0.8379	1.1431	0.0735844	1.07335	1.22275	1.0919	0.038387
Q8VD00	Tmem97	Transmembrane protein 97	0.82305	0.82626	0.84007	0.00426311	0.89617	0.90854	0.813695	0.0243057	0.74522	0.76099	0.76544	0.00500867	0.95768	0.92832	0.91106	0.0111111
Q9ERF3	Wdr61	WD repeat-containing protein 61	0.92205	0.82719	0.872305	0.0223676	0.91851	0.951135	0.89615	0.0130352	0.88589	0.921585	0.92375	0.0100226	0.963	0.951175	0.954025	0.00290914
P28667	Marcksl1	MARCKS-related protein	3.3201	3.3941	1.992	0.371942	1.39	0.71414	1.537	0.206872	3.5882	3.4636	3.0116	0.143022	0.78302	NaN	NaN	NaN
P52760	Hrsp12	Ribonuclease UK114	1.0029	0.7963	0.73628	0.0659327	0.73123	0.77624	0.64055	0.0325807	1.5667	0.848	1.268	0.170202	0.88444	1.22781	0.99874	0.082425
D3YX27	Htra2	Serine protease HTRA2, mitochondrial	0.84664	NaN	NaN	NaN	0.87754	0.505885	0.63684	0.0888638	0.82066	0.812965	0.45136	0.0994801	1.0162	0.94598	0.879965	0.032116
Q9DBE8	Alg2	Alpha-1,3/1,6-mannosyltransferase ALG2	1.51345	1.4412	1.31715	0.0468022	0.83968	1.0395	0.70786	0.0787141	0.91546	1.13185	1.2908	0.0888131	1.1294	0.87818	0.948905	0.0610683
Q9QXJ2	Stat2	Signal transducer and activator of transcription 2	2.9202	2.323	2.2997	0.165799	2.9079	NaN	2.5846	0.114304	NaN	1.4792	2.7106	0.435366	NaN	NaN	1.0494	NaN
O88441	Mtx2	Metaxin-2	0.73505	0.951165	1.02718	0.0714464	0.96986	1.0467	0.971785	0.0206576	0.95588	0.77745	1.0464	0.064511	0.87977	0.92572	0.987405	0.02546
Q9CQU3	Rer1	Protein RER1	1.0511	1.11825	1.11495	0.0178438	1.0363	0.98453	1.0165	0.0123142	0.84277	1.1257	1.0314	0.0679115	0.91594	1.0119	1.00489	0.0252179
A2A5R2	Arfgef2	Brefeldin A-inhibited guanine nucleotide-exchange protein 2	1.1595	1.15555	1.1485	0.00262682	0.906775	0.91317	0.96578	0.0152635	1.00013	1.0737	1.1549	0.0364944	0.93369	0.97171	0.86178	0.026318
Q4VAA2	Cdv3	Protein CDV3	1.16704	0.99988	1.0252	0.042471	1.2251	1.1616	1.0022	0.0541346	0.878905	0.83138	0.8214	0.0144851	1.0586	0.80874	0.916475	0.0590782
P60060	Sec61g	Protein transport protein Sec61 subunit gamma	1.2102	NaN	NaN	NaN	NaN	NaN	NaN	NaN	NaN	NaN	NaN	NaN	NaN	NaN	NaN	NaN
Q9DBD5	Pelp1	Proline-, glutamic acid- and leucine-rich protein 1	0.84979	0.832685	0.77812	0.0176452	0.998885	0.95425	1.0395	0.0201011	0.81105	0.796085	0.88015	0.0211395	1.00142	0.98294	0.990015	0.00439545
A2A5V3	Sh3bp1	SH3 domain-binding protein 1	0.87074	0.93714	1.0384	0.0398016	0.93131	0.80632	0.844195	0.0302128	0.850075	0.85782	1.0405	0.050806	0.96645	0.98732	1.02038	0.0128179
Q60837	Il12rb1	Interleukin-12 receptor subunit beta-1	0.91614	NaN	1.0137	0.0344927	NaN	NaN	NaN	NaN	NaN	NaN	9.6146	NaN	NaN	1.0197	NaN	NaN
Q8R1I1	Uqcr10	Cytochrome b-c1 complex subunit 9	0.89511	0.87493	0.91912	0.0104287	0.819675	0.901045	1.019	0.0472444	0.91846	0.896465	1.004	0.0267808	0.916735	0.896375	1.04819	0.0388471
P47968	Rpia	Ribose-5-phosphate isomerase	0.71625	0.79608	0.70199	0.023905	1.1819	1.1795	1.25317	0.0197306	1.08031	0.65826	0.71238	0.108255	0.97742	0.9363	1.0255	0.021046
Q9EQ80	Nif3l1	NIF3-like protein 1	0.99047	1.03043	1.0396	0.0123152	1.13385	1.1088	1.11915	0.00593394	1.01246	1.1188	1.05	0.0254241	1.0836	1.1179	1.1167	0.00917634
F8WHU9	Zfp259;Znf259	Zinc finger protein ZPR1	NaN	0.90358	0.885095	0.00653543	0.70027	1.1181	1.05665	0.106348	0.89549	0.90514	1.0057	0.0287722	1.0634	1.0135	0.99017	0.0176351
Q6VNB8	Wdfy3	WD repeat and FYVE domain-containing protein 3	NaN	0.613445	0.9598	0.122455	0.91065	0.75941	0.90605	0.0405508	NaN	NaN	NaN	NaN	0.87089	0.90736	0.90451	0.00956167
Q6XAS3	Ssx9		NaN	0.55147	0.5151	0.0128587	0.87966	0.93883	0.89709	0.0143335	0.58752	NaN	0.56418	0.00825194	0.89465	0.9598	NaN	0.023034
Q8BPX9	Slc15a3	Solute carrier family 15 member 3	5.85485	6.2975	3.5711	0.689732	NaN	NaN	NaN	NaN	6.6879	5.5256	9.9591	1.08368	NaN	NaN	NaN	NaN
D3Z2E7	AI607873		1.2501	1.0621	1.1484	0.0443616	1.6445	1.0428	1.6568	0.165461	1.2357	1.3153	1.16845	0.0346537	0.84799	1.2799	1.0839	0.101947
Q99PG2	Ogfr	Opioid growth factor receptor	1.3904	1.5942	1.4284	0.0510875	1.1535	0.97972	1.1294	0.0443823	1.30405	1.42305	1.2159	0.0490059	0.79776	0.921565	0.9057	0.0317574
Q9QUR7	Pin1	Peptidyl-prolyl cis-trans isomerase NIMA-interacting 1	0.88362	0.91794	0.93302	0.0119344	1.0141	1.0207	0.88876	0.0350459	0.91829	0.90966	1.00577	0.0250675	0.96102	0.96996	1.135	0.0461829
Q923T9	Camk2g	Calcium/calmodulin-dependent protein kinase type II subunit gamma	0.83001	0.79911	0.8305	0.00847738	0.87415	0.91789	0.93472	0.0147387	0.95129	0.90191	0.91101	0.0123883	0.98265	0.9796	0.94564	0.00968451
Q9CQE3	Mrps17	28S ribosomal protein S17, mitochondrial	0.73771	0.84679	0.73939	0.0294619	0.95681	1.0056	1.01389	0.014539	0.89389	0.72909	0.67649	0.0534681	0.997585	0.91671	0.97103	0.0194333
Q9WTV6	Usp18	Ubl carboxyl-terminal hydrolase 18	NaN	1.792	NaN	NaN	3.40205	1.87865	4.3335	0.584194	2.5187	NaN	NaN	NaN	NaN	NaN	NaN	NaN
Q8CCP0	Nemf	Nuclear export mediator factor Nemf	1.0768	0.94619	0.966235	0.0331581	1.18136	0.98713	1.007	0.0503769	0.961385	0.89765	0.94312	0.0154719	0.98343	1.06706	1.03036	0.019761
Q5F285	Tmem256	Transmembrane protein 256	1.0837	0.9076	0.98387	0.0416308	0.76136	0.77567	0.76546	0.00347387	0.897	0.87589	1.0021	0.0318681	0.78438	0.81813	0.77231	0.0111956
F8WI22	Bclaf1	Bcl-2-associated transcription factor 1	0.97763	0.89371	0.9733	0.0222743	0.97094	1.1388	1.13045	0.0445929	0.862605	0.831945	0.962085	0.0320721	0.96246	0.90134	0.81767	0.034265
Q9JKW0	Arl6ip1	ADP-ribosylation factor-like protein 6-interacting protein 1	0.76103	0.93643	0.87946	0.0421797	1.2181	1.2773	1.311	0.02217	NaN	NaN	NaN	NaN	0.93171	1.0886	1.1089	0.0457136
Q9D0M3	Cyc1	Cytochrome c1, heme protein, mitochondrial	0.84303	0.836915	0.83789	0.00154876	0.893855	0.930695	0.91953	0.00890495	1.038	0.99039	1.0101	0.011277	0.90575	0.818515	0.79621	0.0272889
Q9JKP5	Mbnl1	Muscleblind-like protein 1	0.75432	0.968	0.86519	0.0503768	0.90587	0.9256	1.0342	0.0325757	0.939365	0.68435	NaN	0.0901614	1.081	0.962675	1.0439	0.0285286
Q9D6K5	Synj2bp	Synaptojanin-2-binding protein	1.1273	NaN	NaN	NaN	0.79417	0.78862	0.841015	0.0135681	0.95377	0.9668	0.95694	0.00320329	0.9144	0.95489	0.89228	0.0149676
Q9JLV5	Cul3	Cullin-3	1.0223	1.0753	1.0457	0.0125207	0.93932	1.02645	0.93652	0.0241039	1.00086	0.9627	0.91286	0.0208026	1.0289	1.0518	1.0756	0.011008
B2RPU8	2410018M08Rik;Chchd2	Coiled-coil-helix-coiled-coil-helix domain-containing protein 2, mitochondrial	1.1641	0.95582	0.896025	0.0663381	1.0445	0.93167	0.771415	0.0646895	1.05608	1.01658	1.1038	0.0205895	0.9606	0.916645	0.95139	0.0109275
Q8C3X8	Lmf2	Lipase maturation factor 2	1.0154	1.1678	1.0087	0.0424192	0.65287	0.93588	NaN	0.100059	0.899425	1.0648	NaN	0.0584689	0.97278	0.92545	1.06716	0.0340108
Q9JL35	Hmgn5	High mobility group nucleosome-binding domain-containing protein 5	0.69145	0.75402	0.71195	0.0150372	0.82479	0.796135	0.771495	0.0125736	0.66887	0.72288	0.678635	0.0135675	0.99699	0.96457	0.990565	0.00809224
Q61107	Gbp4	Guanylate-binding protein 4	3.96835	7.10895	6.9077	0.828735	2.6912	0.61533	1.48125	0.491522	4.2263	1.4852	3.4159	0.663827	NaN	NaN	NaN	NaN
E9Q7G1	Tmed7		1.1333	1.3177	1.2334	0.0435166	0.95833	0.90215	0.98415	0.0197642	1.18395	1.2084	1.68005	0.13182	1.01512	1.0514	1.1714	0.0385572
Q9CX56	Psmd8	26S proteasome non-ATPase regulatory subunit 8	1.197	1.22285	1.21125	0.00610357	1.0707	1.0046	1.1175	0.0267401	1.04982	1.038	1.0437	0.00278659	1.03455	1.0365	1.0328	0.000872523
P50096	Impdh1	Inosine-5-monophosphate dehydrogenase 1;Inosine-5-monophosphate dehydrogenase	NaN	NaN	1.13587	NaN	1.58235	1.3693	1.4511	0.0506652	1.7815	1.86475	1.8853	0.025911	1.2322	1.18265	1.1924	0.0123743
Q3TKY6	Cwc27	Peptidyl-prolyl cis-trans isomerase CWC27 homolog	0.988635	1.16773	1.0174	0.0453402	NaN	0.90415	1.2071	0.107109	1.0495	0.92907	1.0571	0.0338585	1.254	NaN	1.0609	0.0682712
Q99KK2	Cmas	N-acylneuraminate cytidylyltransferase	1.09627	1.0606	NaN	0.0126112	0.90586	0.74112	0.772255	0.0412575	1.02379	1.314	1.2131	0.0694531	1.08595	0.99248	1.1568	0.0388527
Q9ET30	Tm9sf3	Transmembrane 9 superfamily member 3	0.880065	0.93717	0.907315	0.0134644	0.71531	0.79657	0.81617	0.0252103	0.87116	0.8918	0.99771	0.0320057	0.87409	0.8834	0.86182	0.00510238
Q6P6I8	Sirpa	Tyrosine-protein phosphatase non-receptor type substrate 1	1.2096	1.1629	1.1903	0.0110623	0.922525	0.70153	0.95363	0.0647962	0.96853	0.93091	1.06486	0.0325688	0.919	0.88075	0.875425	0.0112055
P50396	Gdi1	Rab GDP dissociation inhibitor alpha	1.4673	NaN	NaN	NaN	NaN	0.85074	0.935385	0.0299265	1.7488	1.7	1.7247	0.0115026	0.69546	NaN	NaN	NaN
Q9DC16	Ergic1	Endoplasmic reticulum-Golgi intermediate compartment protein 1	0.99524	1.1751	1.2615	0.0640338	0.7656	0.73852	0.91905	0.0458949	0.996705	1.02695	1.26545	0.0693944	0.895355	0.724085	0.851585	0.0419459
Q9D8S4	Rexo2	Oligoribonuclease, mitochondrial	1.1151	1.05835	NaN	0.0200642	NaN	0.98554	0.89683	0.0313637	1.03031	1.32695	1.1387	0.0707572	1.4895	0.92661	1.36573	0.139442
D3Z645	Vps29	Vacuolar protein sorting-associated protein 29	1.04511	1.00064	0.948505	0.0227939	0.98962	0.866065	0.94476	0.0294839	0.93413	1.061	0.95267	0.0323036	1.0334	0.8773	1	0.038748
P58058	Nadk	NAD kinase	2.3485	2.129	2.2828	0.0531076	1.6496	1.15623	1.2012	0.128597	1.54121	0.38395	1.76205	0.348923	NaN	1.2337	1.0211	0.0751655
Q9CXZ1	Ndufs4	NADH dehydrogenase [ubiquinone] iron-sulfur protein 4, mitochondrial	0.1825	0.693795	0.9183	0.177767	1.0192	1.04375	1.0489	0.00748028	0.78114	0.83479	0.69486	0.0332794	1.06965	0.616825	1.11435	0.129755
D6RFN5	Ninj1	Ninjurin-1	2.5097	NaN	NaN	NaN	NaN	NaN	NaN	NaN	3.0446	NaN	NaN	NaN	NaN	NaN	NaN	NaN
Q7JJ13	Brd2	Bromodomain-containing protein 2	0.94153	0.87717	0.97705	0.0238668	0.98315	0.98452	1.11515	0.0357409	0.69636	0.84517	1.1599	0.111566	0.96345	NaN	NaN	NaN
P05064	Aldoa	Fructose-bisphosphate aldolase A;Fructose-bisphosphate aldolase	1.1283	1.1047	1.1376	0.00799504	0.66999	0.68152	0.68743	0.00418119	1.2409	1.2165	1.2298	0.00575892	0.81931	0.8422	0.84437	0.00654518
P27512	Cd40	Tumor necrosis factor receptor superfamily member 5	9.2775	7.516	6.2209	0.723238	NaN	NaN	3.44725	NaN	9.261	7.1241	7.5787	0.530658	NaN	NaN	NaN	NaN
P56212	Arpp19	cAMP-regulated phosphoprotein 19	0.81842	0.83507	0.7704	0.0158294	0.78599	0.86336	0.99186	0.0490203	0.8057	0.80653	0.813145	0.0019233	0.87943	0.9433	0.93563	0.0164392
Q8BH86	9030617O03Rik	UPF0317 protein C14orf159 homolog, mitochondrial	NaN	0.75633	0.65635	0.0353483	0.63758	0.63768	0.77978	0.0386883	0.88377	0.803385	1.05702	0.0611034	0.99704	0.836	0.8793	0.039286
Q80VJ3	Dnph1	2-deoxynucleoside 5-phosphate N-hydrolase 1	0.6628	0.53544	0.655595	0.0337253	0.96328	0.988055	0.92444	0.0151159	0.58943	0.621925	1.06426	0.125044	1.08375	0.59493	0.79795	0.115765
Q62432	Smad2	Mothers against decapentaplegic homolog 2	0.70216	0.65937	0.5715	0.0314019	1.1674	1.1964	0.89747	0.0777132	0.63394	0.721375	0.68097	0.0206283	1.12001	1.216	1.2225	0.0270518
O55022	Pgrmc1	Membrane-associated progesterone receptor component 1	1.2401	1.57515	0.76171	0.192719	0.76405	1.0055	0.91847	0.0576445	NaN	NaN	1.7439	NaN	1.1829	0.92371	0.96903	0.0652555
P50543	S100a11	Protein S100-A11	1.4141	NaN	NaN	NaN	NaN	0.76704	0.93606	0.0597576	1.5764	3.0352	2.2221	0.344596	0.70965	0.9911	1.07995	0.0911309
Q9D0N7	Chaf1b	Chromatin assembly factor 1 subunit B	NaN	NaN	0.42997	NaN	0.719595	0.909145	0.8097	0.0446954	0.562705	1.2075	1.97776	0.333968	0.885	0.986365	0.916605	0.0244496
B7ZP47	Wapal	Wings apart-like protein homolog	0.71518	0.73026	0.73019	0.00409476	NaN	0.93034	NaN	NaN	0.831175	0.882515	0.887135	0.0146422	0.93405	NaN	NaN	NaN
P35279	Rab6a	Ras-related protein Rab-6A	NaN	1.2087	1.213	0.00152028	NaN	NaN	1.0313	NaN	NaN	1.4143	1.21025	0.0721426	1.1119	NaN	0.94134	0.0603021
Q71FD7	Fblim1	Filamin-binding LIM protein 1	0.65779	0.639495	0.65815	0.00502897	0.7708	0.80277	0.66608	0.0337049	NaN	0.98999	0.869345	0.0426544	1.1257	0.95633	0.616515	0.122237
O35601	Fyb	FYN-binding protein	1.8579	1.96855	1.6594	0.0738415	0.605155	0.52655	0.61906	0.0235153	2.0102	2.626	2.0295	0.165036	0.95122	1.1734	1.2639	0.0758466
Q6IRU5	Cltb	Clathrin light chain B	0.87849	NaN	NaN	NaN	0.78351	1.1735	0.78601	0.105803	0.82014	NaN	NaN	NaN	1.1703	1.099	1.15125	0.0174023
B1AY13	Usp24	Ubiquitin carboxyl-terminal hydrolase 24;Ubiquitin carboxyl-terminal hydrolase	NaN	0.72971	0.71473	0.00529623	1.0087	0.948335	0.942045	0.0173487	1.1662	1.16225	0.89424	0.0734865	1.02271	0.84461	0.98814	0.0445212
Q8CGF7	Tcerg1	Transcription elongation regulator 1	0.722335	0.68851	0.657095	0.0153807	0.97149	0.962145	0.86235	0.0285176	0.6759	0.64068	0.873405	0.0591325	0.95921	1.0388	1.04375	0.0223657
Q91YR9	Ptgr1	Prostaglandin reductase 1	1.8234	2.1536	1.9055	0.0810409	0.79763	0.80846	0.791485	0.00405152	3.01885	2.88575	2.8975	0.0347368	1.10275	1.00493	1.11129	0.0278568
Q7TSI3	Ppp6r1	Serine/threonine-protein phosphatase 6 regulatory subunit 1	0.97065	1.1164	1.07215	0.0352259	1.08392	0.91005	1.00802	0.0410916	1.0629	0.93675	0.979145	0.0302619	0.94693	0.9394	0.92173	0.00609787
B9EKJ3	Mon2	Protein MON2 homolog	NaN	NaN	0.084029	NaN	0.93563	1.0082	1.0766	0.0332318	NaN	0.83019	1.7328	0.319121	1.48347	1.3079	0.99538	0.116545
Q9DCU6	Mrpl4	39S ribosomal protein L4, mitochondrial	NaN	0.88236	0.78179	0.0355569	0.73325	0.852115	0.97713	0.0574892	0.761545	0.7199	0.72749	0.0104557	0.90423	0.88759	0.93369	0.011005
P35821	Ptpn1	Tyrosine-protein phosphatase non-receptor type 1	1.1402	1.1697	1.2236	0.019936	1.2195	1.1264	1.21175	0.0243526	1.5296	1.60135	1.3215	0.0685213	0.975065	1.04652	1.23335	0.0628707
P70227	Itpr3	Inositol 1,4,5-trisphosphate receptor type 3	NaN	NaN	0.80034	NaN	0.778925	0.67678	NaN	0.0361137	NaN	0.75291	0.6168	0.0481222	1.12954	0.939705	0.9589	0.0492613
Q9DB42	Znf593	Zinc finger protein 593	NaN	0.73658	NaN	NaN	1.2293	1.3334	1.2241	0.0290659	0.82183	0.89821	0.84216	0.0186476	1.31285	3.2846	1.14625	0.560691
Q6P9Q6	Fkbp15	FK506-binding protein 15	2.7622	1.3729	NaN	0.491192	NaN	0.63596	1.3235	0.243082	1.4327	1.0358	NaN	0.140324	0.82152	NaN	NaN	NaN
Q921W2	Tial1	Nucleolysin TIAR	0.94065	0.79955	0.93238	0.0373281	0.955475	1.03673	1.24264	0.0697784	0.88628	0.92772	1.062	0.0433017	0.82496	0.93502	0.89466	0.0262469
Q8C1B7	2013-09-11	Septin-11	1.18876	0.923245	0.97801	0.0660844	0.86355	0.93581	1.05285	0.0450326	0.91231	0.97696	0.93834	0.0153342	1.02595	1.06425	0.98005	0.0198731
P58468	Fam207a	Protein FAM207A	0.84501	0.92128	1.20295	0.0888756	1.033	1.14345	0.92949	0.0504385	0.83913	0.87575	NaN	0.0129471	1.2262	1.16385	1.06615	0.0380296
O88630	Gosr1	Golgi SNAP receptor complex member 1	1.10833	0.978305	1.1523	0.0426502	0.87746	0.906525	1.178	0.0781423	1.2912	1.0154	0.9672	0.0824093	0.98003	0.93029	0.724405	0.0638885
E9Q2X6	Smc4	Structural maintenance of chromosomes protein;Structural maintenance of chromosomes protein 4	NaN	NaN	0.6063	NaN	0.84359	0.93064	0.89218	0.0205641	0.649155	0.607175	0.604245	0.0118444	0.97403	0.974	1.02734	0.0145146
Q3UNI1	Sirt1	NAD-dependent protein deacetylase sirtuin-1;SirtT1 75 kDa fragment	0.673725	1.14719	1.12703	0.126206	1.41965	NaN	NaN	NaN	0.63896	NaN	1.2805	0.226819	0.59538	1.0111	NaN	0.146979
Q64695	Procr	Endothelial protein C receptor	5.3575	1.0711	2.0991	1.05492	NaN	NaN	NaN	NaN	3.2261	5.78525	11.607	2.02468	NaN	NaN	NaN	NaN
P47857	Pfkm	6-phosphofructokinase, muscle type	NaN	0.64387	0.708935	0.023004	0.73684	0.760305	0.74337	0.00570913	0.74443	0.86127	0.831385	0.0286136	0.88726	0.92019	0.845935	0.0175393
Q9Z0S1	Bpnt1	3(2),5-bisphosphate nucleotidase 1	0.94329	0.98442	0.973755	0.0100619	0.95522	1.0298	1.0064	0.0179806	0.98113	0.97112	0.999165	0.00669987	1.00975	0.988255	1.0253	0.00876886
Q8BMC4	Nop9	Nucleolar protein 9	0.83566	0.82045	0.83707	0.00434425	1.01725	1.11845	1.00318	0.0296439	0.69945	0.689375	0.76985	0.0206684	1.02125	1.0372	1.0065	0.0072379
Q9ER38	Tor3a	Torsin-3A	1.51365	1.0964	1.2977	0.098367	2.1692	1.2761	2.03135	0.226653	1.4903	1.60055	1.2259	0.0907632	0.67453	1.16725	1.0462	0.121039
Q9CXK8	Nip7	60S ribosome subunit biogenesis protein NIP7 homolog	0.9577	0.98466	1.07665	0.0294002	1.0243	1.1359	1.111	0.0276161	0.931415	0.81125	0.93617	0.0333707	1.03765	1.03825	1.01208	0.00704234
Q8VEH6	Cbwd1	COBW domain-containing protein 1	NaN	0.43037	NaN	NaN	NaN	NaN	0.964835	NaN	1.5297	0.59325	1.1326	0.221571	NaN	NaN	1.0206	NaN
Q3TCN2	Plbd2	Putative phospholipase B-like 2;Putative phospholipase B-like 2 28 kDa form;Putative phospholipase B-like 2 40 kDa form;Putative phospholipase B-like 2 15 kDa form	0.9855	1.2759	1.0617	0.0709774	0.7948	0.85478	0.770285	0.0204921	0.90621	0.99537	1.5089	0.153345	0.966235	0.72321	0.90244	0.0593965
Q9D8Y7	Tnfaip8l2	Tumor necrosis factor alpha-induced protein 8-like protein 2	1.4264	1.2581	1.0833	0.0808743	0.98074	0.8071	0.8653	0.041662	1.1112	1.1363	1.1442	0.00812272	1.0926	1.1674	1.0621	0.0255411
P33174	Kif4	Chromosome-associated kinesin KIF4	0.332215	0.37154	0.4656	0.0323094	0.92047	1.156	1.07275	0.0563041	0.375915	0.25902	1.31958	0.274129	1.051	0.98491	0.95459	0.0232396
Q9JLQ2	Git2	ARF GTPase-activating protein GIT2	0.7932	0.81436	0.90789	0.0287707	0.338622	NaN	NaN	NaN	0.77907	0.87419	NaN	0.03363	NaN	NaN	0.90221	NaN
P97821	Ctsc	Dipeptidyl peptidase 1;Dipeptidyl peptidase 1 exclusion domain chain;Dipeptidyl peptidase 1 heavy chain;Dipeptidyl peptidase 1 light chain	1.10875	0.96075	0.99125	0.0368382	1.1408	1.0522	1.0148	0.0305048	0.71441	0.73041	0.755245	0.0096997	1.64305	1.06825	1.0729	0.155812
Q9DCT1	Akr1e2	1,5-anhydro-D-fructose reductase	0.953285	0.97768	0.93382	0.0103596	5.0418	1.0163	1.1168	1.08219	1.09878	1.19931	1.08024	0.0302024	0.7894	4.0454	NaN	1.15117
B0QZV3	Slc9a6	Sodium/hydrogen exchanger	NaN	NaN	NaN	NaN	NaN	NaN	NaN	NaN	NaN	NaN	1.0153	NaN	NaN	NaN	NaN	NaN
A2A414	Elp4	Elongator complex protein 4	0.67684	NaN	1.0201	0.121361	0.68054	0.91229	1.1584	0.11265	0.80215	0.86353	NaN	0.0217011	0.72796	NaN	1.0098	0.0996455
A2A468	Ncoa3	Nuclear receptor coactivator 3	0.80611	1.09966	0.78704	0.0826103	1.1571	1.2901	1.0286	0.0616392	0.77103	0.81247	0.56257	0.063135	1.1155	0.97684	1.0743	0.0335672
A2A485	Zmynd8		NaN	NaN	NaN	NaN	0.787225	0.94009	0.87683	0.0362085	0.77534	0.56356	0.62129	0.0516093	0.9731	0.80885	0.93006	0.040149
A2A4N9	Dhx8	ATP-dependent RNA helicase DHX8	NaN	NaN	NaN	NaN	0.95237	1.01131	NaN	0.0208402	NaN	NaN	NaN	NaN	0.97834	1.0397	1.0291	0.0154608
Q9QX11	Cyth1	Cytohesin-1	NaN	NaN	NaN	NaN	NaN	NaN	NaN	NaN	0.84896	0.9313	NaN	0.0291116	1.0608	NaN	NaN	NaN
A2A5I7	Ttpal	Alpha-tocopherol transfer protein-like	NaN	NaN	NaN	NaN	1.3346	1.0556	NaN	0.0986414	1.333	1.6487	NaN	0.111617	1.1506	1.0754	1.4046	0.0813187
A2A5S3	Stau1	Double-stranded RNA-binding protein Staufen homolog 1	1.2068	1.0872	1.2639	0.0425082	1.1209	1.4559	1.1472	0.0878155	0.9785	0.91129	1.54295	0.163539	1.0394	1.2241	1.0795	0.045798
A2A6M1	Snf8	Vacuolar-sorting protein SNF8	NaN	NaN	NaN	NaN	NaN	NaN	0.879965	NaN	NaN	NaN	NaN	NaN	0.907	NaN	NaN	NaN
A2A6T4	Ict1	Peptidyl-tRNA hydrolase ICT1, mitochondrial	NaN	NaN	NaN	NaN	NaN	NaN	1.1207	NaN	NaN	NaN	NaN	NaN	0.75881	NaN	1.1694	0.145165
A2A709	Scrn2	Secernin-2	NaN	1.2554	NaN	NaN	NaN	NaN	NaN	NaN	0.70782	0.73389	NaN	0.00921714	NaN	NaN	NaN	NaN
Q8CFX1	H6pd	GDH/6PGL endoplasmic bifunctional protein;Glucose 1-dehydrogenase;6-phosphogluconolactonase	1.3918	1.4286	1.7824	0.101671	0.50969	0.60592	2.8279	0.618258	1.1858	1.6086	1.6391	0.119439	1.13287	0.35992	1.1359	0.210784
Q9WU20	Mthfr	Methylenetetrahydrofolate reductase	1.1237	1.1094	NaN	0.00505581	1.2768	NaN	NaN	NaN	NaN	NaN	NaN	NaN	NaN	NaN	NaN	NaN
A2A7G9	Fbxo6	F-box only protein 6	1.1974	NaN	NaN	NaN	NaN	NaN	NaN	NaN	NaN	NaN	NaN	NaN	NaN	NaN	NaN	NaN
A2A7T8	Zmym1		NaN	NaN	NaN	NaN	0.77733	0.91202	NaN	0.0476201	NaN	NaN	NaN	NaN	NaN	0.80834	1.0987	0.102658
A2A839	Epb4.1;Epb41	Protein 4.1	0.91362	0.83745	NaN	0.0269302	1.0951	NaN	0.98773	0.037961	0.95019	0.79424	1.1354	0.0805107	NaN	NaN	0.80897	NaN
A2A8E2	0610037L13Rik	UPF0587 protein C1orf123 homolog	NaN	NaN	NaN	NaN	NaN	0.79342	NaN	NaN	1.092	1.1128	NaN	0.00735391	0.92578	NaN	NaN	NaN
A2A8L9	Kdm4a	Lysine-specific demethylase 4A	NaN	NaN	NaN	NaN	NaN	1.0306	NaN	NaN	NaN	NaN	NaN	NaN	NaN	1.3289	0.79692	0.188083
A2A8W8	Mknk1	MAP kinase-interacting serine/threonine-protein kinase 1	NaN	1.1333	NaN	NaN	NaN	1.1692	NaN	NaN	NaN	1.0459	NaN	NaN	0.83184	1.2494	NaN	0.14763
A2A9C3	Szt2	Protein SZT2	NaN	NaN	NaN	NaN	0.94655	1.03059	0.98927	0.0198093	0.77617	NaN	0.82426	0.0170024	1.07781	1.1039	0.8849	0.0563896
E9PX48	Dock7	Dedicator of cytokinesis protein 7	NaN	NaN	NaN	NaN	0.84511	1.02545	NaN	0.0637598	1.09155	1.00528	NaN	0.0305028	0.87914	1.0484	1.1247	0.0592454
A2A9W7	Gga3	ADP-ribosylation factor-binding protein GGA3	NaN	NaN	NaN	NaN	NaN	NaN	0.8276	NaN	NaN	NaN	NaN	NaN	NaN	NaN	NaN	NaN
A2AAN0	Exoc7	Exocyst complex component 7	NaN	NaN	NaN	NaN	0.85817	0.94697	NaN	0.0313955	1.0655	NaN	NaN	NaN	1.05235	1.019	0.8874	0.0411138
A2AAY5	Sh3pxd2b	SH3 and PX domain-containing protein 2B	1.13715	1.1847	1.0501	0.0321777	0.90286	0.73103	0.98515	0.0611235	1.07505	1.04792	1.1242	0.0182263	0.907575	0.94672	0.936395	0.00956368
Q8BQZ4	Ralgapb	Ral GTPase-activating protein subunit beta	NaN	NaN	NaN	NaN	0.78807	8.02994	0.88525	1.9579	NaN	0.78872	NaN	NaN	7.9543	NaN	0.88822	2.49823
E1U8D0	Soga1	Protein SOGA1;N-terminal form;C-terminal 80 kDa form	NaN	NaN	NaN	NaN	NaN	0.8878	NaN	NaN	NaN	0.74445	NaN	NaN	NaN	NaN	NaN	NaN
A2ADA5	Pusl1	tRNA pseudouridine synthase-like 1	NaN	NaN	NaN	NaN	NaN	0.87235	0.82477	0.0168221	NaN	0.98671	1.3265	0.120134	0.68615	NaN	0.85041	0.0580747
F6TBV1	Magt1	Magnesium transporter protein 1	0.761705	0.711095	0.87316	0.0390862	NaN	0.89134	NaN	NaN	0.88035	0.62518	NaN	0.0902162	0.83484	0.8478	0.83008	0.00432314
A2ADR8	Ppp1r8	Nuclear inhibitor of protein phosphatase 1	0.74924	0.937885	0.860945	0.044715	0.75001	0.92303	NaN	0.0611718	0.89634	0.75278	0.86879	0.0359149	0.99546	0.84923	1.44366	0.14601
A2AEW0	Tfe3	Transcription factor E3	0.78552	NaN	0.77187	0.004826	NaN	NaN	NaN	NaN	NaN	NaN	NaN	NaN	0.97844	NaN	NaN	NaN
A2AEW9	Gripap1	GRIP1-associated protein 1	NaN	1.27815	1.1967	0.0287969	0.83408	0.72474	NaN	0.0386575	1.7227	1.1616	1.41995	0.13239	0.907255	0.95381	0.7639	0.0466603
A2AF47	Dock11	Dedicator of cytokinesis protein 11	NaN	NaN	NaN	NaN	0.817905	0.72734	0.81622	0.0244226	1.0403	1.0974	1.5579	0.133781	0.97179	0.96531	0.96792	0.00153695
A2AFJ4	Txlng;Gm8258	Gamma-taxilin	NaN	NaN	NaN	NaN	NaN	NaN	NaN	NaN	NaN	NaN	0.98503	NaN	NaN	NaN	NaN	NaN
B0QZX1	Il2rg;Gm20489	Cytokine receptor common subunit gamma	NaN	NaN	NaN	NaN	1.4085	1.2841	NaN	0.043982	1.0842	0.9459	1.1096	0.0415308	0.99888	1.0717	1.0246	0.0174087
A2AGL5	Aven	Cell death regulator Aven	NaN	NaN	0.93932	NaN	NaN	NaN	NaN	NaN	NaN	NaN	0.86354	NaN	NaN	NaN	NaN	NaN
A2AHC4	Camsap1	Calmodulin-regulated spectrin-associated protein 1	NaN	0.82851	NaN	NaN	NaN	NaN	1.2221	NaN	0.92889	NaN	NaN	NaN	NaN	NaN	1.1754	NaN
Q80UP3	Dgkz	Diacylglycerol kinase zeta	NaN	0.73123	0.71082	0.00721602	NaN	NaN	0.60619	NaN	NaN	NaN	NaN	NaN	0.14112	NaN	0.51845	0.133406
A2AHQ7	Phka2	Phosphorylase b kinase regulatory subunit alpha, liver isoform	NaN	NaN	NaN	NaN	1.2979	0.84151	NaN	0.161358	0.93076	NaN	NaN	NaN	1.2351	1.1352	0.99083	0.0578922
A2AI05	Ndor1	NADPH-dependent diflavin oxidoreductase 1	NaN	0.61417	NaN	NaN	NaN	0.92303	0.91155	0.00405879	NaN	NaN	1.16335	NaN	1.0358	0.96487	1.1056	0.0331707
Q80U87	Usp8	Ubiquitin carboxyl-terminal hydrolase 8	NaN	NaN	NaN	NaN	0.86974	0.84684	0.82928	0.00956416	NaN	NaN	0.96146	NaN	0.92765	0.95129	0.968375	0.00964033
A2AIV2	Kiaa1429;1110037F02Rik	Protein virilizer homolog	1.1463	0.98527	0.99793	0.0422096	NaN	0.99588	0.95632	0.0139866	NaN	NaN	0.87871	NaN	0.97523	1.0087	NaN	0.0118334
A2AIV8	Card9		NaN	NaN	NaN	NaN	NaN	NaN	0.87291	NaN	1.1591	NaN	1.1365	0.00799031	1.1825	NaN	NaN	NaN
E9QAT4	Sec16a		1.4162	1.0696	1.2326	0.0817425	0.86898	0.88356	1.0695	0.0527027	1.21945	1.0442	1.9696	0.231725	0.90518	0.94115	NaN	0.0127173
A2AJ72	Fubp3		0.79358	0.79582	0.855645	0.0165955	0.90191	1.0588	0.98411	0.0369934	0.742555	0.7451	0.823735	0.0217563	0.94777	1.0155	1.0571	0.0260146
A2AJ88	Pnpla7	Patatin-like phospholipase domain-containing protein 7	1.0614	0.60496	0.771445	0.108888	0.726765	0.848095	0.75068	0.0302964	0.92594	0.925035	1.33121	0.110423	0.853715	1.0048	0.987215	0.0389483
A2AJG0	Rpp38	Ribonuclease P protein subunit p38	NaN	NaN	NaN	NaN	NaN	1.01171	1.1621	0.0531727	NaN	1.2131	1.1187	0.0333754	1.03059	1.2631	1.234	0.0597164
Q8CFK1	Nmt2	Glycylpeptide N-tetradecanoyltransferase;Glycylpeptide N-tetradecanoyltransferase 2	NaN	NaN	NaN	NaN	NaN	1.09035	0.96617	0.043906	1.1526	0.77604	0.84682	0.0943415	NaN	0.42976	NaN	NaN
F6WF36	Map7d1	MAP7 domain-containing protein 1	1.0748	1.1173	NaN	0.015026	NaN	0.73362	1.0026	0.0950988	1.3381	1.1402	1.1207	0.0567018	0.85793	0.87391	0.94745	0.0225071
A2AKI5	Itgav	Integrin alpha-V;Integrin alpha-V heavy chain;Integrin alpha-V light chain	0.84145	0.80188	0.78744	0.0131816	0.38559	0.640645	0.66049	0.0722693	NaN	NaN	NaN	NaN	0.85902	NaN	0.50817	0.124044
A2AKV7	Alkbh3	Alpha-ketoglutarate-dependent dioxygenase alkB homolog 3	NaN	NaN	NaN	NaN	0.88662	1.0871	0.92589	0.0500825	NaN	NaN	NaN	NaN	1.1561	NaN	NaN	NaN
A2AL12	Hnrnpa3	Heterogeneous nuclear ribonucleoprotein A3	0.79931	0.79385	0.84968	0.0145092	NaN	NaN	NaN	NaN	NaN	0.839995	0.82061	0.00685363	NaN	1.0144	1.0923	0.0275418
A2ALA4	Med22	Mediator of RNA polymerase II transcription subunit 22	NaN	NaN	0.82339	NaN	NaN	NaN	NaN	NaN	NaN	NaN	3.4895	NaN	NaN	NaN	NaN	NaN
P09925	Surf1	Surfeit locus protein 1	0.66172	0.82536	0.70987	0.039644	0.92997	0.68229	0.83874	0.0590495	1.0623	1.0219	NaN	0.0142836	0.893365	0.86106	NaN	0.0114215
A2ALB1	Rexo4	RNA exonuclease 4	0.87686	0.97991	NaN	0.0364337	NaN	1.0733	0.89363	0.0635229	0.77054	0.8684	0.79695	0.0238663	0.95689	1.1931	0.971865	0.0623504
A2ALH2	Ftsj1		NaN	NaN	NaN	NaN	NaN	NaN	NaN	NaN	NaN	NaN	NaN	NaN	NaN	NaN	NaN	NaN
A2ALR9	Usp48	Ubiquitin carboxyl-terminal hydrolase 48	NaN	0.95975	NaN	NaN	NaN	NaN	1.28906	NaN	0.67134	0.82877	NaN	0.0556599	NaN	1.0181	NaN	NaN
A2AMC3	Pofut1	GDP-fucose protein O-fucosyltransferase 1	0.9352	1.6752	3.43012	0.604059	1.36585	NaN	1.1603	0.0726729	1.1945	1.3082	1.08221	0.0532679	0.97224	NaN	0.98938	0.00605991
Q80XI3	Eif4g3	Eukaryotic translation initiation factor 4 gamma 3	NaN	NaN	NaN	NaN	0.62087	0.77035	NaN	0.0528492	NaN	NaN	NaN	NaN	0.95241	1.0224	0.84478	0.0421776
A2AMW0	Capzb		1.0745	1.2007	1.2185	0.0370081	0.993755	0.98078	1.05712	0.0192545	0.95087	NaN	0.76316	0.0663655	0.989255	0.88204	1.0681	0.0440244
A2ANC6	Ap5s1		NaN	NaN	NaN	NaN	0.70686	NaN	NaN	NaN	NaN	NaN	NaN	NaN	NaN	NaN	NaN	NaN
Q8K2H2	Otud6b	OTU domain-containing protein 6B	NaN	0.84183	0.87276	0.0109354	0.91372	1.0582	NaN	0.0510814	NaN	0.74959	NaN	NaN	0.93186	NaN	0.97144	0.0139936
A2APB8	Tpx2	Targeting protein for Xklp2	NaN	0.27631	0.31749	0.0145593	0.56205	0.88796	0.75527	0.0772581	0.49957	0.512205	0.5637	0.0160139	0.9066	0.821215	0.81414	0.024259
Q9QY24	Zbp1	Z-DNA-binding protein 1	1.9185	1.56595	NaN	0.124645	NaN	NaN	NaN	NaN	NaN	NaN	NaN	NaN	NaN	NaN	NaN	NaN
O08901	Bub1	Mitotic checkpoint serine/threonine-protein kinase BUB1	NaN	NaN	NaN	NaN	NaN	NaN	NaN	NaN	NaN	NaN	0.51891	NaN	NaN	NaN	NaN	NaN
E9PXE6	Fmnl2	Formin-like protein 2	NaN	NaN	NaN	NaN	NaN	NaN	2.00655	NaN	NaN	NaN	NaN	NaN	NaN	NaN	NaN	NaN
A2APY7	Ndufaf5	NADH dehydrogenase [ubiquinone] 1 alpha subcomplex assembly factor 5	NaN	NaN	NaN	NaN	0.93837	1.10875	NaN	0.0602384	NaN	NaN	NaN	NaN	1.0276	1.2177	NaN	0.0672105
A2AQ19	Rtf1	RNA polymerase-associated protein RTF1 homolog	NaN	NaN	NaN	NaN	NaN	NaN	NaN	NaN	0.64579	NaN	NaN	NaN	NaN	NaN	0.83534	NaN
A2AQA7	Aqr	Intron-binding protein aquarius	0.73801	0.70412	0.64282	0.0227444	1.03545	1.14745	0.90986	0.056031	0.73039	0.719405	0.93294	0.0566812	0.986825	1.0087	0.98708	0.00591922
A2AQJ7	Tmem87a	Transmembrane protein 87A	NaN	0.71556	0.68023	0.012491	NaN	0.70179	0.86736	0.0585378	0.6168	0.78602	0.701795	0.0398857	1.0404	0.92334	NaN	0.041387
A2AQM9	Ncoa6	Nuclear receptor coactivator 6	NaN	0.82992	NaN	NaN	NaN	NaN	NaN	NaN	NaN	1.2207	NaN	NaN	1.0989	1.2616	NaN	0.0575231
Q9D975	Srxn1	Sulfiredoxin-1	7.8667	8.2745	7.9768	0.0994519	1.6656	2.9795	NaN	0.464534	16.2535	8.7689	11.789	1.77505	NaN	2.0202	NaN	NaN
A2AR12	Mapkap1	Target of rapamycin complex 2 subunit MAPKAP1	NaN	NaN	NaN	NaN	NaN	NaN	NaN	NaN	NaN	NaN	NaN	NaN	NaN	NaN	0.85844	NaN
A2ARZ7	Rab22a	Ras-related protein Rab-22A	NaN	NaN	NaN	NaN	NaN	NaN	1.2381	NaN	NaN	NaN	NaN	NaN	NaN	NaN	NaN	NaN
A2AS45	Pkp4	Plakophilin-4	NaN	0.98354	0.93417	0.0174549	0.7755	0.88584	NaN	0.0390111	0.32896	0.50314	0.47479	0.0440575	0.88346	1.00679	0.90653	0.0309088
A2AT37	Upf2		NaN	0.9561	1.0497	0.0330926	0.926965	1.0588	NaN	0.0466107	0.89214	NaN	NaN	NaN	0.97727	0.77674	NaN	0.0708981
A2AU89	Trp53bp1;Tp53bp1	Tumor suppressor p53-binding protein 1	NaN	NaN	NaN	NaN	NaN	NaN	NaN	NaN	0.98863	0.6876	0.81405	0.0712551	NaN	NaN	NaN	NaN
A7UAK4	Pfkfb3;Pfkfb2	6-phosphofructo-2-kinase/fructose-2,6-bisphosphatase 2;6-phosphofructo-2-kinase;Fructose-2,6-bisphosphatase	NaN	NaN	NaN	NaN	0.47261	0.46666	NaN	0.00210364	NaN	NaN	NaN	NaN	NaN	0.30447	NaN	NaN
A2AUT4	Spc25	Kinetochore protein Spc25	NaN	NaN	NaN	NaN	0.77991	0.893835	NaN	0.0402786	NaN	NaN	NaN	NaN	1.1825	0.85744	0.98184	0.077317
A2AVR1	Ttc4	Tetratricopeptide repeat protein 4	NaN	NaN	NaN	NaN	1.0397	NaN	NaN	NaN	NaN	NaN	NaN	NaN	0.73895	1.0038	0.99214	0.0705499
A2AVZ9	Slc43a3	Solute carrier family 43 member 3	NaN	NaN	NaN	NaN	NaN	NaN	NaN	NaN	NaN	NaN	1.1028	NaN	NaN	0.92395	NaN	NaN
A2AWA9	Rabgap1	Rab GTPase-activating protein 1	NaN	1.0616	NaN	NaN	1.3845	0.80738	0.83851	0.153012	0.30697	0.98698	1.1332	0.207851	0.955965	0.97756	0.87216	0.0262458
A2AWF8	Ptprj	Receptor-type tyrosine-protein phosphatase eta	2.5206	2.96015	2.6851	0.104689	2.3444	1.4805	0.73332	0.380067	NaN	2.1013	3.3467	0.440315	NaN	NaN	1.0212	NaN
A2AWI9	Sh3glb2	Endophilin-B2	NaN	NaN	NaN	NaN	0.85446	0.83096	0.835195	0.00590457	0.79785	0.68495	0.64551	0.0372725	0.78703	0.85137	0.84991	0.0173159
P59326	Ythdf1	YTH domain family protein 1	1.0018	0.94561	1.0169	0.0177092	1.5113	1.18811	1.35955	0.0762237	1.06061	NaN	1.11802	0.0202993	1.25341	1.3642	1.13377	0.0543251
A2AWP6	Arhgef10l	Rho guanine nucleotide exchange factor 10-like protein	NaN	NaN	NaN	NaN	0.97651	0.86495	0.77248	0.0481604	NaN	NaN	NaN	NaN	1.0532	1.07	1.0343	0.00841942
A2BDX0	Adnp	Activity-dependent neuroprotector homeobox protein	NaN	0.84576	0.71406	0.046563	0.98293	1.0316	0.99481	0.011962	0.669	NaN	0.728535	0.0210488	0.993555	0.969515	0.908185	0.0207519
Q5U4F6	Wdr34	WD repeat-containing protein 34	0.65981	NaN	NaN	NaN	NaN	NaN	NaN	NaN	NaN	NaN	NaN	NaN	1.24635	NaN	1.2221	0.00857367
A2CF65	Clec10a	C-type lectin domain family 10 member A	NaN	NaN	NaN	NaN	3.87995	3.38095	3.65	0.117736	NaN	0.23356	NaN	NaN	0.65862	0.76044	0.70625	0.0240158
A2CG76	Ehmt2	Histone-lysine N-methyltransferase EHMT2	NaN	0.60989	0.62525	0.00543058	0.67362	NaN	NaN	NaN	NaN	0.53873	NaN	NaN	0.95721	0.80704	NaN	0.0530931
A2RSY1	Kansl3	KAT8 regulatory NSL complex subunit 3	NaN	NaN	NaN	NaN	NaN	0.85616	NaN	NaN	NaN	NaN	NaN	NaN	NaN	NaN	NaN	NaN
A2RSY6	Trmt1l	TRMT1-like protein	NaN	1.0774	1.0672	0.00360624	1.2366	0.95095	0.942675	0.0788943	0.93228	1.0371	1.0488	0.0302465	0.96584	1.041	1.01571	0.0180284
A2RTL5	Rsrc2	Arginine/serine-rich coiled-coil protein 2	NaN	NaN	NaN	NaN	NaN	0.90016	0.78011	0.0424441	NaN	NaN	0.74675	NaN	0.85679	NaN	NaN	NaN
A3KG44	Ikbkg	NF-kappa-B essential modulator	NaN	1.4039	1.4157	0.00417193	NaN	NaN	NaN	NaN	1.083	1.3384	NaN	0.0902975	NaN	NaN	NaN	NaN
A3KGB4	Tbc1d8b	TBC1 domain family member 8B	NaN	NaN	NaN	NaN	NaN	NaN	NaN	NaN	NaN	NaN	1.9546	NaN	NaN	NaN	NaN	NaN
E9PYI3	Plcb2	1-phosphatidylinositol 4,5-bisphosphate phosphodiesterase beta-2	1.1266	1.1213	0.95893	0.0449301	0.60196	1.0596	NaN	0.1618	0.74964	0.9348	NaN	0.0654639	NaN	0.559175	0.89343	0.118177
Q60952	Cep250	Centrosome-associated protein CEP250	NaN	NaN	NaN	NaN	1.1525	1.4931	1.1648	0.0910719	NaN	NaN	1.165	NaN	1.0751	1.1985	NaN	0.0436285
E9Q2Z4	Gm16494;Hmgn2;Gm6594	Non-histone chromosomal protein HMG-17	0.60489	0.65615	0.74738	0.0340228	1.1501	NaN	NaN	NaN	NaN	NaN	NaN	NaN	NaN	NaN	NaN	NaN
F7CGP0	Ralgapa2	Ral GTPase-activating protein subunit alpha-2	NaN	NaN	NaN	NaN	0.69079	0.7155	NaN	0.0087363	1.3737	0.91994	1.9953	0.254492	0.97564	NaN	0.82166	0.0544402
A3KMP2	Ttc38	Tetratricopeptide repeat protein 38	NaN	NaN	NaN	NaN	NaN	0.70128	NaN	NaN	1.0482	NaN	NaN	NaN	NaN	NaN	1.2468	NaN
A4QPD3	Rel	Proto-oncogene c-Rel	NaN	NaN	NaN	NaN	NaN	1.61695	1.48225	0.0476236	NaN	NaN	1.1151	NaN	0.84154	NaN	0.86353	0.00777464
G3UZ30	Ppp1r11	Protein phosphatase 1 regulatory subunit 11	1.30515	1.24075	1.22675	0.0197108	NaN	NaN	NaN	NaN	1.1912	1.254	1.0529	0.0485005	NaN	1.2485	NaN	NaN
A6H5X4	Phf11	PHD finger protein 11	4.877	5.8643	5.7657	0.256347	NaN	NaN	NaN	NaN	4.072	3.7923	3.3889	0.161886	NaN	NaN	NaN	NaN
A6H5Y3	Mtr	Methionine synthase	NaN	NaN	NaN	NaN	1.5461	1.1723	1.09105	0.114406	NaN	NaN	0.6274	NaN	1.1264	NaN	0.775695	0.123993
A6H611	Mipep	Mitochondrial intermediate peptidase	NaN	NaN	NaN	NaN	NaN	0.879965	0.931485	0.0182151	NaN	NaN	NaN	NaN	NaN	NaN	0.81163	NaN
A6H630		UPF0364 protein C6orf211 homolog	NaN	NaN	NaN	NaN	NaN	NaN	4.3821	NaN	1.1672	1.0511	NaN	0.0410475	NaN	NaN	NaN	NaN
A6PWE1	Coil	Coilin	NaN	NaN	NaN	NaN	NaN	NaN	1.0864	NaN	NaN	NaN	NaN	NaN	NaN	NaN	NaN	NaN
A6PWS5	Gsn		0.98639	0.88774	0.91552	0.02398	0.5561	0.62167	0.62877	0.0188864	0.8247	0.88743	NaN	0.0221784	0.68141	0.6976	0.75502	0.0182347
A6PWX7	Uqcc	Ubiquinol-cytochrome c reductase complex chaperone CBP3 homolog	1.0514	NaN	NaN	NaN	0.93518	0.91809	0.81067	0.0318177	0.85659	NaN	0.83105	0.00902975	0.93655	NaN	0.856995	0.0281269
A6ZI44	Aldoa	Fructose-bisphosphate aldolase	NaN	1.4395	1.2875	0.0537401	NaN	NaN	NaN	NaN	1.1787	1.6003	NaN	0.149058	NaN	NaN	NaN	NaN
A8Y5K6	Eif4enif1	Eukaryotic translation initiation factor 4E transporter	NaN	NaN	NaN	NaN	NaN	0.76421	NaN	NaN	NaN	0.62101	NaN	NaN	NaN	NaN	1.051	NaN
A8Y5P1	Slc31a1	High affinity copper uptake protein 1	1.5666	1.1177	0.91573	0.157049	NaN	NaN	NaN	NaN	0.93934	NaN	NaN	NaN	NaN	NaN	NaN	NaN
Q8CFI5	Pars2	Probable proline--tRNA ligase, mitochondrial	NaN	NaN	0.70353	NaN	1.0313	1.0047	NaN	0.00940452	0.86301	NaN	NaN	NaN	NaN	NaN	NaN	NaN
A9C471	Naip2	Baculoviral IAP repeat-containing protein 1b	NaN	NaN	NaN	NaN	1.22785	1.30035	1.17505	0.0296549	NaN	1.9337	1.957	0.00823779	1.0748	1.27035	1.324	0.0618297
B0QZT2	Dhrs13	Dehydrogenase/reductase SDR family member 13	NaN	NaN	NaN	NaN	0.85624	1.0197	NaN	0.0577918	0.6738	0.49456	NaN	0.0633709	NaN	NaN	NaN	NaN
Q8BVY4	Supt3		NaN	NaN	NaN	NaN	NaN	0.96214	0.9646	0.000869741	NaN	NaN	0.79815	NaN	NaN	NaN	NaN	NaN
Q8CHH9	2013-09-08	Septin-8	1.1453	1.2876	1.17185	0.0356694	0.89487	0.67456	NaN	0.0778913	2.00555	1.27145	1.274	0.199451	NaN	0.94419	1.096	0.0536729
Q3TET1	Kif3a	Kinesin-like protein KIF3A	NaN	NaN	NaN	NaN	NaN	0.82796	NaN	NaN	1.5019	1.3078	1.6325	0.0770188	NaN	NaN	NaN	NaN
B1AR50	Gabarap	Gamma-aminobutyric acid receptor-associated protein	1.0706	1.2112	1.1072	0.0343856	NaN	NaN	NaN	NaN	NaN	NaN	NaN	NaN	NaN	NaN	NaN	NaN
B1ARD6	Slfn9		0.87881	1.1947	1.5364	0.155035	0.789725	0.877745	1.5635	0.199697	0.68634	NaN	NaN	NaN	NaN	0.510395	0.4786	0.0112412
E9Q9M4	1110065P20Rik	Uncharacterized protein C1orf122 homolog	NaN	NaN	NaN	NaN	NaN	NaN	NaN	NaN	1.3652	NaN	NaN	NaN	NaN	NaN	0.95672	NaN
B1ASZ3	Gyk;Gk	Glycerol kinase	NaN	1.7156	NaN	NaN	NaN	1.2722	1.07767	0.0687785	1.6217	1.6231	1.8181	0.0532638	1.228	NaN	NaN	NaN
Q9D0M1	Prpsap1	Phosphoribosyl pyrophosphate synthase-associated protein 1	0.9813	0.96119	0.912915	0.0165679	1.0721	0.91329	1.043	0.0398572	0.7181	0.80538	0.78485	0.0215121	0.995685	1.0666	1.00057	0.0186708
M0QW74	Mtmr3	Myotubularin-related protein 3	NaN	NaN	NaN	NaN	0.76053	NaN	NaN	NaN	1.5171	0.67412	0.7203	0.223411	NaN	NaN	NaN	NaN
P47740	Aldh3a2	Fatty aldehyde dehydrogenase	NaN	0.86427	NaN	NaN	0.81022	0.93803	0.93379	0.0342231	1.1622	1.2977	1.1073	0.0461986	0.88623	0.92926	0.89593	0.0106398
B1ATI9	Gas7	Growth arrest-specific protein 7	2.28715	3.0287	2.5204	0.178748	0.45211	0.44564	0.48435	0.00977476	2.1793	NaN	2.1384	0.0144603	NaN	0.86802	NaN	NaN
Q9WVD4	Clcn5	H(+)/Cl(-) exchange transporter 5	NaN	NaN	NaN	NaN	NaN	NaN	NaN	NaN	NaN	NaN	NaN	NaN	NaN	NaN	NaN	NaN
B1ATZ0	Hgs	Hepatocyte growth factor-regulated tyrosine kinase substrate	NaN	1.4293	1.4627	0.0118087	NaN	0.89811	1.1096	0.074773	0.19801	2.357	NaN	0.763318	0.566155	0.21828	0.83527	0.14582
Q9CWP6	Mospd2	Motile sperm domain-containing protein 2	1.4937	NaN	1.6174	0.0437346	NaN	0.77009	NaN	NaN	NaN	1.048	NaN	NaN	0.779735	NaN	0.69761	0.0290356
B1AU75	Nasp		NaN	NaN	0.66778	NaN	NaN	NaN	NaN	NaN	0.5448	0.3635	NaN	0.0640992	NaN	NaN	NaN	NaN
B1AUB6	Nfia;Nfix	Nuclear factor 1	NaN	NaN	NaN	NaN	0.78346	NaN	0.61217	0.0605602	0.85857	1.0118	NaN	0.054175	0.84536	0.71434	0.75646	0.031531
B1AUE5	Pex10	Peroxisome biogenesis factor 10	NaN	NaN	NaN	NaN	NaN	0.948575	0.78827	0.0566764	NaN	NaN	NaN	NaN	0.8827	NaN	0.83258	0.0177201
Q8CAD1	Araf	Serine/threonine-protein kinase A-Raf	NaN	NaN	NaN	NaN	NaN	0.72118	NaN	NaN	NaN	NaN	NaN	NaN	NaN	NaN	NaN	NaN
B1AUY8	Naa10	N-alpha-acetyltransferase 10	NaN	NaN	NaN	NaN	NaN	1.2259	NaN	NaN	NaN	NaN	NaN	NaN	NaN	NaN	NaN	NaN
Q6IE82	Phf16	Protein Jade-3	NaN	NaN	NaN	NaN	1.1956	1.2553	NaN	0.0211071	NaN	NaN	NaN	NaN	NaN	NaN	NaN	NaN
B1AV57	Pithd1	PITH domain-containing protein 1	NaN	NaN	NaN	NaN	NaN	NaN	NaN	NaN	NaN	NaN	NaN	NaN	NaN	NaN	NaN	NaN
B1AV66	Yipf6	Protein YIPF6	NaN	NaN	NaN	NaN	NaN	NaN	NaN	NaN	1.0988	0.92242	NaN	0.0623597	NaN	NaN	0.93849	NaN
Q8C0P5	Coro2a	Coronin-2A;Coronin	NaN	NaN	NaN	NaN	NaN	NaN	NaN	NaN	NaN	NaN	1.4322	NaN	0.15252	NaN	NaN	NaN
B1AVY7	Kif16b	Kinesin-like protein KIF16B	NaN	1.6428	NaN	NaN	1.49008	1.0412	0.94718	0.13677	NaN	NaN	1.5416	NaN	1.0052	1.1187	0.92349	0.0462144
B1AVZ0	Uprt	Uracil phosphoribosyltransferase homolog	NaN	NaN	NaN	NaN	NaN	0.86694	0.82651	0.0142942	1.0297	1.1005	0.93034	0.040295	NaN	NaN	1.0799	NaN
B1AW21	Mtm1	Myotubularin	NaN	1.5397	NaN	NaN	1.3753	NaN	NaN	NaN	1.5301	1.5528	1.1247	0.113551	0.9268	1.1119	0.909395	0.0529057
B1AWD1	Pde4b;Pde4a	cAMP-specific 3,5-cyclic phosphodiesterase 4A	NaN	NaN	NaN	NaN	NaN	NaN	NaN	NaN	NaN	1.1285	NaN	NaN	NaN	NaN	NaN	NaN
Q99K51	Pls3	Plastin-3	2.13165	2.2183	2.2444	0.0278235	0.75386	0.86154	0.825885	0.0258585	2.1475	2.1914	2.0699	0.0290027	0.81916	0.99986	0.95998	0.0447517
B1AZ41	Chmp6	Charged multivesicular body protein 6	NaN	NaN	NaN	NaN	NaN	NaN	1.0939	NaN	NaN	NaN	1.1277	NaN	NaN	NaN	1.09	NaN
B1AZ46	Baiap2	Brain-specific angiogenesis inhibitor 1-associated protein 2	NaN	1.5935	NaN	NaN	1.3694	1.4634	NaN	0.033234	1.307	1.2576	NaN	0.0174655	NaN	NaN	0.94797	NaN
I1E4X0	Dlgap4	Disks large-associated protein 4	NaN	0.8015	NaN	NaN	2.738	1.2087	NaN	0.540689	NaN	0.80446	NaN	NaN	2.2499	NaN	NaN	NaN
B1B0P8	Ppt1	Palmitoyl-protein thioesterase 1	NaN	NaN	NaN	NaN	0.84139	0.832605	NaN	0.00310597	NaN	NaN	NaN	NaN	0.94703	0.86442	0.89009	0.0199309
B1B1D8	Mrpl2	39S ribosomal protein L2, mitochondrial	0.66131	0.67262	0.69742	0.00870693	0.84559	0.90551	NaN	0.0211849	0.91	0.71251	0.79049	0.0468907	0.86767	0.94153	0.94824	0.0210747
P42230	Stat5a	Signal transducer and activator of transcription 5A	NaN	NaN	NaN	NaN	NaN	NaN	NaN	NaN	NaN	NaN	0.48668	NaN	NaN	NaN	0.70482	NaN
Q9D9T8	Efhc1	EF-hand domain-containing protein 1	NaN	NaN	NaN	NaN	0.75347	NaN	0.7536	4.59619e-05	1.2094	NaN	NaN	NaN	0.566325	0.8931	NaN	0.115532
B2KF67	Nudt3	Diphosphoinositol polyphosphate phosphohydrolase 1	0.77625	0.71033	0.84331	0.0313441	0.93216	0.94944	NaN	0.0061094	0.65782	0.76175	0.77985	0.0310438	0.9915	1.0359	NaN	0.0156978
B2KGE3	Bsdc1	BSD domain-containing protein 1	1.2519	NaN	NaN	NaN	NaN	NaN	NaN	NaN	NaN	NaN	NaN	NaN	NaN	NaN	NaN	NaN
B2M1R6	Hnrnpk		NaN	NaN	NaN	NaN	0.74452	0.72209	NaN	0.0079302	0.63837	NaN	NaN	NaN	NaN	0.84273	NaN	NaN
G3UWQ2	Abl2	Abelson tyrosine-protein kinase 2	NaN	NaN	NaN	NaN	NaN	0.6842	1.0036	0.112925	NaN	NaN	0.78172	NaN	1.0011	NaN	NaN	NaN
B2RQG2	Phf3		0.89583	NaN	NaN	NaN	NaN	NaN	NaN	NaN	NaN	NaN	NaN	NaN	NaN	NaN	NaN	NaN
B2RR83	Ythdc2	Probable ATP-dependent RNA helicase YTHDC2	NaN	NaN	NaN	NaN	NaN	0.99978	1.0751	0.0266296	NaN	NaN	0.74794	NaN	NaN	NaN	NaN	NaN
E9Q405	Myo18a	Unconventional myosin-XVIIIa	1.048	1.39235	1.389	0.0932677	1.0457	0.81711	0.85505	0.0577479	1.1015	1.0568	1.144	0.0205554	0.917835	0.96039	0.93136	0.0102498
B2RRE7	Otud4	OTU domain-containing protein 4	0.76864	0.88003	0.668	0.0499974	1.2965	1.1144	1.0308	0.0640445	NaN	0.90014	0.82825	0.025417	1.2022	1.0593	1.07655	0.0367705
B2RS91	Rrn3	RNA polymerase I-specific transcription initiation factor RRN3	NaN	NaN	NaN	NaN	1.0655	1.0983	0.94752	0.0373818	NaN	NaN	NaN	NaN	NaN	0.93739	NaN	NaN
B2RUJ8	Arhgap12	Rho GTPase-activating protein 12	NaN	NaN	NaN	NaN	1.8129	1.87075	1.63195	0.0587257	1.2947	NaN	NaN	NaN	1.04885	1.07545	1.09519	0.0109634
Q8C5L7	Rbm34	RNA-binding protein 34	NaN	0.88885	0.76729	0.042978	0.92132	1.1503	1.00344	0.0546856	NaN	0.771075	NaN	NaN	0.931945	0.80008	0.85578	0.0312054
B2RUR8	Otud7b	OTU domain-containing protein 7B	NaN	NaN	NaN	NaN	NaN	NaN	NaN	NaN	NaN	NaN	NaN	NaN	1.0524	NaN	NaN	NaN
E9PYJ8	Ep300	Histone acetyltransferase p300	NaN	0.75548	NaN	NaN	NaN	NaN	NaN	NaN	0.807885	0.69459	NaN	0.0400558	0.67034	NaN	NaN	NaN
B2RXC1	Trappc11	Trafficking protein particle complex subunit 11	1.0522	0.93374	NaN	0.0418819	0.95216	NaN	NaN	NaN	NaN	0.762865	NaN	NaN	1.3124	1.0391	0.86102	0.107177
E9Q892	Lrch3	Leucine-rich repeat and calponin homology domain-containing protein 3	NaN	NaN	NaN	NaN	0.86403	0.80525	0.9577	0.0362451	NaN	0.68617	0.68704	0.000307591	0.72424	0.86071	0.92295	0.0479133
B2RXW8	Ppfia1		NaN	1.34485	NaN	NaN	NaN	0.98757	0.97799	0.00338704	NaN	1.0026	0.55691	0.157575	0.1169	NaN	NaN	NaN
B2RY04	Dock5	Dedicator of cytokinesis protein 5	1.0023	0.93593	0.85198	0.0355114	NaN	0.70976	0.61992	0.0317632	NaN	NaN	NaN	NaN	0.9563	NaN	0.99417	0.0133891
B7ZCU2	Abi1	Abl interactor 1	1.4688	1.46465	1.5604	0.0255139	NaN	0.469825	0.76706	0.105088	2.8384	1.9507	1.6851	0.284713	NaN	0.9584	NaN	NaN
B7ZMP1	Xpnpep3	Probable Xaa-Pro aminopeptidase 3	0.75824	0.67317	0.71007	0.0201098	0.79615	0.89981	0.76641	0.0330126	0.92754	0.66697	0.972715	0.0777978	0.92909	0.87212	0.88005	0.0145467
E9QPT4	Phc3	Polyhomeotic-like protein 3	0.69631	NaN	0.74404	0.0168751	NaN	NaN	NaN	NaN	NaN	0.84318	NaN	NaN	NaN	NaN	NaN	NaN
F8VQE6	Tatdn2		NaN	NaN	NaN	NaN	NaN	1.0253	0.95694	0.0241689	0.74755	0.68675	0.64068	0.0252691	1.1621	1.1218	1.0613	0.0239173
B7ZNP3	Commd6	COMM domain-containing protein 6	NaN	NaN	NaN	NaN	0.98662	NaN	1.1067	0.0424547	0.78998	0.93371	0.75717	0.044264	1.0246	NaN	0.92565	0.0349841
Q80TH2	Erbb2ip	Protein LAP2	NaN	NaN	1.03991	NaN	0.93695	0.829895	1.08654	0.0607669	0.77278	0.89967	0.77437	0.0343208	1.07245	0.9324	0.935885	0.0376501
Q8BJ37	Tdp1	Tyrosyl-DNA phosphodiesterase 1	0.82693	0.69949	NaN	0.0450568	1.2558	1.156	NaN	0.0352846	0.73166	NaN	NaN	NaN	1.053	1.04377	1.1607	0.0306456
P23949	Zfp36l2	Zinc finger protein 36, C3H1 type-like 2	NaN	NaN	NaN	NaN	0.87411	NaN	NaN	NaN	NaN	0.54748	1.0361	0.172753	0.86027	0.91132	0.97413	0.0268847
B9EKK6	Nxpe3		NaN	NaN	1.0131	NaN	NaN	NaN	NaN	NaN	NaN	NaN	NaN	NaN	NaN	NaN	NaN	NaN
D3YTL6	Snrnp35;1700128F08Rik	U11/U12 small nuclear ribonucleoprotein 35 kDa protein	NaN	NaN	NaN	NaN	1.028	0.94421	NaN	0.0296242	NaN	0.62162	NaN	NaN	NaN	1.1092	NaN	NaN
D3YTR6	Spns1	Protein spinster homolog 1	0.75673	0.715085	0.62888	0.0307386	NaN	NaN	0.858825	NaN	0.76387	0.73181	0.74155	0.0077481	0.89948	0.92584	0.98773	0.0213553
D3YTT7	Rpsa-ps10	40S ribosomal protein SA	NaN	NaN	NaN	NaN	NaN	NaN	NaN	NaN	NaN	NaN	NaN	NaN	NaN	NaN	NaN	NaN
D3YTU2	Ogfod1	2-oxoglutarate and iron-dependent oxygenase domain-containing protein 1	NaN	NaN	1.7051	NaN	NaN	1.0693	0.77979	0.102357	0.9096	0.96554	NaN	0.0197778	NaN	0.97253	NaN	NaN
D3YTY6	Gm6096		NaN	NaN	NaN	NaN	NaN	NaN	NaN	NaN	NaN	NaN	NaN	NaN	NaN	NaN	0.83054	NaN
D3YU00	Stard5	StAR-related lipid transfer protein 5	1.3402	1.9992	2.3374	0.239062	NaN	NaN	NaN	NaN	1.9713	1.8307	1.8679	0.0343424	1.0358	NaN	1.1014	0.0231931
D3YU33	Mboat7	Lysophospholipid acyltransferase 7	NaN	NaN	NaN	NaN	NaN	NaN	NaN	NaN	0.92161	0.90083	0.830235	0.022579	0.78532	NaN	0.95155	0.0587712
E9QP59	Lemd3	Inner nuclear membrane protein Man1	0.92138	0.99316	NaN	0.0253781	NaN	NaN	NaN	NaN	NaN	NaN	NaN	NaN	0.81172	NaN	NaN	NaN
D3YU78	Tmem9b	Transmembrane protein 9B	NaN	NaN	NaN	NaN	NaN	NaN	NaN	NaN	NaN	0.80259	NaN	NaN	NaN	NaN	NaN	NaN
D3YUG2	Dcun1d1	DCN1-like protein 1	NaN	NaN	NaN	NaN	NaN	3.6627	NaN	NaN	NaN	NaN	4.0364	NaN	2.4421	NaN	NaN	NaN
Q9WVG6	Carm1	Histone-arginine methyltransferase CARM1	0.65907	0.53255	0.56407	0.031047	0.93222	1.0242	1.19005	0.0615969	1.0151	0.687095	1.6429	0.22895	1.0733	0.99052	0.795275	0.0672946
D3YYW4	Prkag2	5-AMP-activated protein kinase subunit gamma-2	NaN	NaN	NaN	NaN	0.79859	0.96363	NaN	0.0583505	NaN	0.8891	NaN	NaN	1.0081	0.95707	1.0242	0.0165213
D3YUS2	6430548M08Rik;Kiaa0513	Uncharacterized protein KIAA0513	NaN	NaN	NaN	NaN	NaN	NaN	NaN	NaN	NaN	0.59712	NaN	NaN	NaN	NaN	NaN	NaN
D3YUT6	S100a1		NaN	1.1453	1.0118	0.0471994	0.5836	NaN	0.55129	0.0114233	0.85296	0.81383	0.69307	0.0392895	0.9015	0.86862	0.92338	0.0129936
D3Z448	Cln3	Battenin	NaN	NaN	NaN	NaN	0.84706	NaN	NaN	NaN	NaN	NaN	NaN	NaN	NaN	NaN	NaN	NaN
D3YUW6	Tuft1	Tuftelin	NaN	NaN	1.2039	NaN	1.0397	NaN	1.0618	0.00781353	0.95905	1.1302	NaN	0.0605107	1.0787	NaN	NaN	NaN
D3YUW8	Pogz	Pogo transposable element with ZNF domain	NaN	NaN	NaN	NaN	1.09565	1.05607	1.5962	0.141926	0.87912	1.13315	1.3559	0.112459	1.03185	NaN	1.93325	0.318693
D3YUY3	Pip5k1a	Phosphatidylinositol 4-phosphate 5-kinase type-1 alpha	1.3985	1.683	1.67755	0.0767002	1.1432	0.98488	1.1298	0.0413864	1.0266	1.28	NaN	0.0895904	1.0736	1.0937	1.0491	0.0105294
D3YZL3	Zfp800;Znf800	Zinc finger protein 800	NaN	NaN	NaN	NaN	NaN	1.1537	NaN	NaN	1.0903	NaN	0.84898	0.0853195	0.98123	0.97821	0.95608	0.00647325
D3YVF8	Zbtb7a	Zinc finger and BTB domain-containing protein 7A	NaN	NaN	NaN	NaN	0.69068	0.85529	1.1221	0.102633	NaN	NaN	NaN	NaN	NaN	NaN	NaN	NaN
D3YVK0	Lpgat1	Acyl-CoA:lysophosphatidylglycerol acyltransferase 1	NaN	NaN	NaN	NaN	NaN	0.76841	0.57304	0.0690737	NaN	NaN	NaN	NaN	0.96819	NaN	0.99549	0.00965201
P23249	Mov10	Putative helicase MOV-10	1.386	1.3654	1.4454	0.0195815	1.1987	0.69022	1.23655	0.143818	1.31865	1.5117	1.42835	0.0456434	0.6356	0.84431	0.76474	0.0496538
D3Z4L7	Bloc1s1	Biogenesis of lysosome-related organelles complex 1 subunit 1	NaN	NaN	NaN	NaN	NaN	NaN	NaN	NaN	NaN	NaN	0.82065	NaN	0.85167	0.35426	0.250735	0.151445
G5E8M8	Lrif1	Ligand-dependent nuclear receptor-interacting factor 1	NaN	NaN	NaN	NaN	NaN	1.0416	NaN	NaN	NaN	NaN	NaN	NaN	NaN	NaN	NaN	NaN
D3YVU1	Usp16	Ubiquitin carboxyl-terminal hydrolase 16;Ubiquitin carboxyl-terminal hydrolase	NaN	NaN	NaN	NaN	NaN	1.1217	1.1975	0.0267993	NaN	NaN	1.1529	NaN	NaN	NaN	1.0682	NaN
D3YVU8	Etv3	ETS translocation variant 3	NaN	NaN	NaN	NaN	1.4398	1.528	NaN	0.0311834	NaN	NaN	NaN	NaN	NaN	NaN	NaN	NaN
D3YVV1	Tmem30a	Cell cycle control protein 50A	NaN	NaN	NaN	NaN	NaN	NaN	0.60692	NaN	0.74682	0.65689	0.58278	0.0387245	NaN	NaN	NaN	NaN
D3YVV4	Fuca2	Plasma alpha-L-fucosidase	NaN	NaN	NaN	NaN	0.56822	0.6224	0.62425	0.015004	0.77133	0.80859	NaN	0.0131734	0.68365	0.81418	0.9209	0.0560142
Q8BXA1	Golim4	Golgi integral membrane protein 4	NaN	0.86258	0.97089	0.0382934	1.0366	NaN	NaN	NaN	1.2777	1.52885	1.70715	0.101707	1.1404	NaN	NaN	NaN
Q8VC31	Ccdc9	Coiled-coil domain-containing protein 9	NaN	NaN	NaN	NaN	NaN	NaN	1.1247	NaN	0.8095	NaN	0.57854	0.0816567	NaN	NaN	0.82914	NaN
D3YW95	Itgal	Integrin alpha-L	NaN	NaN	NaN	NaN	NaN	NaN	NaN	NaN	0.78819	NaN	0.69653	0.0324067	NaN	NaN	NaN	NaN
D3YWJ5	Tnfaip8	Tumor necrosis factor alpha-induced protein 8	NaN	NaN	NaN	NaN	1.0694	NaN	1.3095	0.0848882	1.87145	1.89485	1.81445	0.0194943	0.91651	0.93494	0.76705	0.0434038
D3YWK1	Wipi2	WD repeat domain phosphoinositide-interacting protein 2	NaN	1.4357	NaN	NaN	1.2959	NaN	0.87917	0.147336	1.4719	1.3757	NaN	0.0340118	0.92391	1.0201	NaN	0.0340083
D3YWQ8	Prkch	Protein kinase C eta type	NaN	NaN	NaN	NaN	NaN	NaN	0.605905	NaN	NaN	NaN	0.47855	NaN	1.2314	NaN	NaN	NaN
D3YWR2	Blnk	B-cell linker protein	NaN	NaN	NaN	NaN	NaN	NaN	NaN	NaN	NaN	NaN	1.2326	NaN	0.84732	NaN	NaN	NaN
D3YWS2	Eml2	Echinoderm microtubule-associated protein-like 2	NaN	NaN	NaN	NaN	0.80805	NaN	0.96478	0.0554124	1.3544	2.0176	NaN	0.234477	NaN	NaN	0.28796	NaN
D3YWX2	Ylpm1	YLP motif-containing protein 1	1.0218	1.1662	1.0158	0.0401421	0.87215	1.0331	1.38537	0.123737	0.92208	0.93571	1.0113	0.0226567	1.05706	0.983565	1.074	0.0226626
D3Z7P2	Tmem109	Transmembrane protein 109	NaN	NaN	NaN	NaN	NaN	NaN	NaN	NaN	NaN	NaN	0.81062	NaN	NaN	NaN	0.91776	NaN
D3YX57	Fanci	Fanconi anemia group I protein homolog	1.3786	1.3004	0.939795	0.110336	1.0517	1.3196	NaN	0.0947152	NaN	1.4552	NaN	NaN	1.2038	NaN	NaN	NaN
D3YXD1	Ube2e2	Ubiquitin-conjugating enzyme E2 E2	3.0298	NaN	NaN	NaN	NaN	NaN	NaN	NaN	NaN	NaN	NaN	NaN	NaN	NaN	NaN	NaN
D3YXJ0	Dgkh		NaN	1.5042	NaN	NaN	NaN	NaN	NaN	NaN	NaN	NaN	NaN	NaN	NaN	NaN	NaN	NaN
D3Z3A6	Pml	Protein PML	NaN	1.3604	NaN	NaN	1.3814	NaN	1.67801	0.104869	1.2611	NaN	0.48397	0.274757	NaN	NaN	NaN	NaN
D3YXV0	Otof	Otoferlin	NaN	NaN	NaN	NaN	1.0814	NaN	NaN	NaN	NaN	NaN	NaN	NaN	NaN	1.0228	NaN	NaN
D3YXW1	Llph	Protein LLP homolog	NaN	NaN	NaN	NaN	1.1226	1.2289	1.2378	0.0302152	NaN	1.1202	1.045	0.0265872	1.0747	1.0812	0.99077	0.0237768
D3YXZ5	Rbm47	RNA-binding protein 47	0.521265	1.1803	1.374	0.210731	1.3459	1.0049	NaN	0.120562	NaN	1.2036	NaN	NaN	0.88052	1.1505	1.0406	0.0640002
D3YXZ7	Slc35a3	UDP-N-acetylglucosamine transporter	NaN	NaN	NaN	NaN	NaN	NaN	NaN	NaN	NaN	NaN	1.0186	NaN	NaN	NaN	NaN	NaN
D3YYF2	Pbrm1	Protein polybromo-1	0.748445	0.76054	0.794325	0.0112096	0.852525	0.95225	0.89232	0.0236646	0.74125	0.70513	NaN	0.0127703	1.00728	1.0207	0.9114	0.0281006
D3YYF6	Cnbp		NaN	NaN	NaN	NaN	NaN	NaN	0.97329	NaN	NaN	NaN	0.91281	NaN	NaN	NaN	NaN	NaN
D3YYK0	Abhd11	Alpha/beta hydrolase domain-containing protein 11	NaN	NaN	NaN	NaN	0.72292	1.0269	NaN	0.107473	NaN	0.9197	NaN	NaN	0.89697	0.98123	NaN	0.0297904
D3YYL1	Bcl7b	B-cell CLL/lymphoma 7 protein family member B	0.99045	0.97329	0.92309	0.0165013	NaN	NaN	NaN	NaN	NaN	NaN	NaN	NaN	NaN	NaN	NaN	NaN
Q922P9	Glyr1	Putative oxidoreductase GLYR1	NaN	0.79601	0.663775	0.0467521	0.80865	0.70894	1.0504	0.0827715	0.64737	0.67096	0.969535	0.0846548	0.71096	0.94731	1.0449	0.0809438
D3YYW8	Rbm42	RNA-binding protein 42	NaN	NaN	NaN	NaN	NaN	NaN	1.03828	NaN	0.62061	NaN	0.63972	0.00675641	0.96091	NaN	0.96857	0.00270822
D3YYZ2	Gm5239		NaN	NaN	NaN	NaN	NaN	NaN	1.2969	NaN	0.86382	0.86861	1.1785	0.0850007	NaN	NaN	NaN	NaN
D3YZ08	Terf2	Telomeric repeat-binding factor 2	NaN	NaN	NaN	NaN	0.60488	0.75035	0.27748	0.114173	0.51002	0.55465	NaN	0.0157791	1.1441	0.86763	0.94733	0.0670837
D3YZ98	Pik3c3	Phosphatidylinositol 3-kinase catalytic subunit type 3	1.1117	NaN	NaN	NaN	0.88813	0.85332	1.2892	0.11419	NaN	NaN	NaN	NaN	1.08815	1.0308	1.0471	0.0139308
D3YZN4	Spg7	Paraplegin	NaN	NaN	NaN	NaN	0.94114	NaN	NaN	NaN	NaN	1.0268	NaN	NaN	0.99886	1.0207	0.96988	0.0120177
D3YZP9	Ccdc6	Coiled-coil domain-containing protein 6	NaN	NaN	NaN	NaN	1.0632	0.9245	1.0873	0.0414203	0.79348	0.86974	0.97705	0.0434737	0.94169	0.96903	1.0506	0.0267101
D3Z282	Tarbp2	RISC-loading complex subunit TARBP2	NaN	NaN	NaN	NaN	1.08203	0.4033	0.48904	0.174235	NaN	NaN	NaN	NaN	NaN	NaN	NaN	NaN
D3Z016	Psmg4	Proteasome assembly chaperone 4	NaN	0.30478	0.32309	0.00647356	NaN	0.39123	NaN	NaN	0.86345	0.5633	0.37776	0.115536	0.30299	0.30525	NaN	0.000799031
D3Z019	Hvcn1	Voltage-gated hydrogen channel 1	NaN	1.3048	1.76	0.160938	NaN	NaN	NaN	NaN	NaN	NaN	NaN	NaN	NaN	NaN	NaN	NaN
O88848	Arl6	ADP-ribosylation factor-like protein 6	NaN	NaN	NaN	NaN	1.0895	0.78702	NaN	0.106943	1.2565	NaN	NaN	NaN	1.2639	0.92926	1.3579	0.106206
D3Z2Q2	Stxbp5	Syntaxin-binding protein 5	NaN	NaN	NaN	NaN	0.45189	NaN	0.631575	0.0635282	NaN	NaN	0.93419	NaN	0.22872	NaN	0.26879	0.0141669
Q8CHP0	Zc3h3;Gm7353	Zinc finger CCCH domain-containing protein 3	NaN	NaN	NaN	NaN	NaN	0.73911	NaN	NaN	NaN	NaN	NaN	NaN	NaN	NaN	NaN	NaN
D3Z0B9	Aldh16a1	Aldehyde dehydrogenase family 16 member A1	0.9218	1.02359	0.994695	0.024728	0.94222	1.06128	0.9969	0.0280949	0.96426	0.902725	0.974535	0.0183069	0.99041	1.0655	0.93558	0.0307463
D3Z0K6	Rsbn1l		NaN	NaN	NaN	NaN	NaN	0.7383	NaN	NaN	0.65513	NaN	NaN	NaN	NaN	NaN	0.7991	NaN
J3QMN4	Txnrd2	Thioredoxin reductase 2, mitochondrial	0.88739	0.89973	0.87121	0.00674251	0.73666	1.0952	0.98771	0.0867374	NaN	2.1281	NaN	NaN	0.83216	NaN	0.65612	0.0622395
D3Z0M4	Pex11b	Peroxisomal membrane protein 11B	NaN	NaN	NaN	NaN	5.914	0.93359	0.64161	1.39693	NaN	NaN	9.6662	NaN	0.835645	NaN	1.1699	0.118177
D3Z0T0	Taf6	Transcription initiation factor TFIID subunit 6	NaN	NaN	NaN	NaN	0.78393	0.82872	NaN	0.0158357	NaN	NaN	NaN	NaN	0.99226	0.97251	1.04441	0.0175112
D3Z0V2	Arhgef7	Rho guanine nucleotide exchange factor 7	NaN	NaN	NaN	NaN	0.72008	0.40214	0.24518	0.114059	0.77545	0.70507	NaN	0.0248831	0.49516	0.64209	NaN	0.0519476
D3Z1F9	Wdr59	WD repeat-containing protein 59	NaN	NaN	NaN	NaN	1.12925	1.2504	NaN	0.042833	NaN	NaN	NaN	NaN	NaN	NaN	NaN	NaN
D3Z1R2	Mthfsd	Methenyltetrahydrofolate synthase domain-containing protein	NaN	NaN	NaN	NaN	NaN	0.89016	NaN	NaN	NaN	0.709095	NaN	NaN	NaN	NaN	NaN	NaN
D3Z285	Nfu1		NaN	NaN	NaN	NaN	NaN	NaN	0.99679	NaN	NaN	NaN	1.3995	NaN	NaN	NaN	NaN	NaN
D3Z286	Tmppe		NaN	NaN	NaN	NaN	NaN	0.86763	NaN	NaN	NaN	1.1	NaN	NaN	NaN	NaN	NaN	NaN
D3Z2E8	Calhm2	Calcium homeostasis modulator protein 2	NaN	NaN	NaN	NaN	0.61774	0.7603	0.85463	0.0562199	NaN	NaN	NaN	NaN	NaN	0.80498	0.83493	0.0105889
E9Q8Z4	Ctnnd1	Catenin delta-1	1.1811	1.234	1.2474	0.0165257	1.24325	1.0997	1.3197	0.0526523	1.213	1.30125	1.0544	0.0589654	0.889	1.14135	1.0374	0.0597863
D3Z2J4	Aktip	AKT-interacting protein	NaN	NaN	NaN	NaN	0.64107	NaN	NaN	NaN	0.84234	0.94879	NaN	0.0376358	0.96983	0.75543	0.82079	0.0518017
D3Z2K2	Mrps14	28S ribosomal protein S14, mitochondrial	NaN	0.9633	NaN	NaN	NaN	NaN	NaN	NaN	2.0405	6.4325	2.3452	1.15612	NaN	NaN	NaN	NaN
D3Z2V4	Scarb1	Scavenger receptor class B member 1	NaN	NaN	NaN	NaN	NaN	0.69745	0.61089	0.0306036	0.51501	NaN	0.4616	0.0188833	NaN	NaN	0.83376	NaN
D3Z2V8	Tango2	Transport and Golgi organization 2 homolog	NaN	NaN	NaN	NaN	1.0488	0.88591	NaN	0.0575903	NaN	NaN	NaN	NaN	0.51532	NaN	NaN	NaN
D3Z3B6	Tnip1	TNFAIP3-interacting protein 1	NaN	NaN	NaN	NaN	NaN	1.1341	NaN	NaN	NaN	NaN	NaN	NaN	0.7692	0.98337	NaN	0.0757205
Q922J3	Clip1	CAP-Gly domain-containing linker protein 1	NaN	0.76241	NaN	NaN	0.368735	0.69501	0.89755	0.125775	0.88778	0.99899	1.50165	0.154185	0.34223	0.44542	0.64656	0.0729592
D3Z390	Bicd2	Protein bicaudal D homolog 2	1.3278	1.1782	1.22125	0.0363045	NaN	0.7222	NaN	NaN	1.3127	1.5304	NaN	0.0769686	NaN	NaN	NaN	NaN
D3Z3A0	Ppp1r2	Protein phosphatase inhibitor 2	1.0191	1.103	1.1084	0.0236039	0.89311	NaN	0.8927	0.000144957	0.95299	1.08595	1.1496	0.0472915	1.086	NaN	NaN	NaN
D3Z3D2	Ncbp2	Nuclear cap-binding protein subunit 2	NaN	NaN	NaN	NaN	NaN	NaN	0.86859	NaN	0.87702	0.78825	0.59387	0.068269	NaN	NaN	NaN	NaN
D3Z3F8	Spg20	Spartin	0.81582	0.71282	NaN	0.036416	0.94782	NaN	1.0196	0.0253781	0.76265	0.86745	0.90611	0.0349912	0.93068	0.97537	NaN	0.0158003
Q63844	Mapk3	Mitogen-activated protein kinase 3	1.1381	1.1828	1.0559	0.0303428	NaN	NaN	NaN	NaN	0.976615	1.16465	1.1405	0.0482273	0.78664	0.93181	NaN	0.0513253
D3Z3N0	Prmt1		NaN	NaN	NaN	NaN	NaN	NaN	NaN	NaN	NaN	NaN	0.76483	NaN	NaN	NaN	NaN	NaN
D3Z3S1	Preb	Prolactin regulatory element-binding protein	1.8519	1.6263	NaN	0.0797616	0.87791	1.1266	0.89794	0.0651304	1.4764	1.72015	2.7049	0.306616	1.1714	1.1864	1.1513	0.00830221
D3Z3X7	Gpn1	GPN-loop GTPase 1	NaN	0.55812	NaN	NaN	0.90926	1.0735	NaN	0.0580676	NaN	0.73396	NaN	NaN	0.89221	0.75407	0.77041	0.0355824
D3Z456	Mrpl3	39S ribosomal protein L3, mitochondrial	NaN	0.75896	0.70983	0.0173701	0.75128	0.788185	0.799225	0.0118362	0.673605	0.7379	0.75342	0.0199491	0.951905	0.83113	0.85759	0.0299271
Q8CII5	Tia1	Nucleolysin TIA-1	NaN	NaN	NaN	NaN	1.1808	1.2955	NaN	0.0405526	0.96948	0.92734	NaN	0.0148987	1.0279	1.1028	1.2242	0.0466991
Q61333	Tnfaip2	Tumor necrosis factor alpha-induced protein 2	3.0064	NaN	3.2397	0.082484	0.99187	1.0204	1.0354	0.010424	1.5349	2.4422	2.58525	0.268528	1.1452	1.3475	1.2109	0.0486489
D3Z4W3	Akt1s1	Proline-rich AKT1 substrate 1	NaN	1.3054	1.4929	0.0662913	NaN	1.1992	NaN	NaN	1.2492	1.6072	1.401	0.0847055	1.4187	NaN	NaN	NaN
Q9JIP3	Il17rb	Interleukin-17 receptor B	NaN	NaN	NaN	NaN	NaN	NaN	NaN	NaN	NaN	NaN	NaN	NaN	NaN	NaN	NaN	NaN
Q9R020	Zranb2	Zinc finger Ran-binding domain-containing protein 2	0.952975	0.97662	1.0283	0.0181595	1.01519	0.91187	NaN	0.0365291	0.95469	1.06605	NaN	0.0393717	1.2193	1.134	1.1693	0.0202047
D3Z585	Rab3il1	Guanine nucleotide exchange factor for Rab-3A	NaN	0.36459	0.37711	0.00442649	NaN	NaN	0.80588	NaN	0.51216	NaN	0.52975	0.006219	1.3463	1.364	NaN	0.0062579
D3Z5I1	Zc3hav1	Zinc finger CCCH-type antiviral protein 1	1.7308	1.627	1.4752	0.0605986	1.6105	1.20305	1.4701	0.0975711	1.2626	1.2159	0.95998	0.0768006	1.09961	1.1193	1.176	0.0186964
D3Z5N5	Pikfyve	1-phosphatidylinositol 3-phosphate 5-kinase	NaN	NaN	1.2219	NaN	NaN	1.0133	1.0496	0.012834	NaN	0.94735	NaN	NaN	1.04502	0.93597	0.97747	0.0259454
Q61103	Dpf2	Zinc finger protein ubi-d4	NaN	NaN	NaN	NaN	1.15155	0.950845	1.03518	0.0475071	NaN	0.851	1.7538	0.319188	1.0861	1.1219	0.99895	0.0298102
Q8CHC4	Synj1	Synaptojanin-1	NaN	1.345	1.2842	0.021496	NaN	NaN	NaN	NaN	1.1387	1.1792	1.3229	0.0456312	0.16869	NaN	NaN	NaN
D3Z6B9	Aldh1l2	Mitochondrial 10-formyltetrahydrofolate dehydrogenase	NaN	NaN	8.5343	NaN	1.2757	0.91883	1.0445	0.0853322	NaN	1.0232	NaN	NaN	NaN	NaN	0.91367	NaN
D3Z6I3	Lias	Lipoyl synthase, mitochondrial	NaN	NaN	NaN	NaN	NaN	1.1176	NaN	NaN	NaN	NaN	NaN	NaN	0.85941	NaN	1.108	0.0878898
D3Z6I4	Cryzl1	Quinone oxidoreductase-like protein 1	NaN	1.23846	1.2942	0.0197071	1.3563	1.3202	1.3334	0.00861063	NaN	NaN	NaN	NaN	1.06319	1.5201	1.14643	0.114716
D3Z6Z7	Rasal3	RAS protein activator like-3	NaN	NaN	NaN	NaN	0.74628	0.911605	1.105	0.0846374	NaN	NaN	0.76111	NaN	0.97338	0.94069	0.90887	0.0152056
D3Z726	Foxp4	Forkhead box protein P4	NaN	NaN	NaN	NaN	NaN	NaN	1.0061	NaN	NaN	NaN	NaN	NaN	NaN	NaN	1.0651	NaN
D3Z774	Ezh2	Histone-lysine N-methyltransferase EZH2	0.5852	NaN	NaN	NaN	0.79408	NaN	NaN	NaN	NaN	NaN	NaN	NaN	1.1908	NaN	NaN	NaN
Q8BWY9	Kiaa1524;C330027C09Rik	Protein CIP2A	NaN	NaN	NaN	NaN	NaN	NaN	1.0115	NaN	NaN	NaN	0.73282	NaN	NaN	NaN	NaN	NaN
D3Z7E5	Gsk3a	Glycogen synthase kinase-3 alpha	0.98757	0.98799	0.83858	0.0406072	0.96245	0.765205	NaN	0.0697366	0.765395	0.8927	0.99098	0.0533174	0.83698	0.784015	0.85208	0.0168503
D3Z7P5	Gls		NaN	NaN	NaN	NaN	NaN	1.0033	1.2626	0.0916764	1.0551	1.0543	1.0709	0.00441311	1.0443	1.0641	NaN	0.00700036
F6XV67	2410004B18Rik	UPF0690 protein C1orf52 homolog	NaN	NaN	NaN	NaN	0.9233	0.9824	0.8595	0.0289749	NaN	NaN	0.98087	NaN	1.0259	0.83607	0.96217	0.0455413
D6RCJ3	Trim5;Trim12c;Trim12a	Tripartite motif-containing protein 12A	1.8131	NaN	NaN	NaN	1.8116	NaN	1.2426	0.201172	NaN	NaN	NaN	NaN	NaN	0.92411	NaN	NaN
D6RGR2	Rabep2	Rab GTPase-binding effector protein 2	0.9814	0.95561	0.99947	0.0103911	0.99045	0.97526	NaN	0.00537048	0.83555	0.98132	0.8258	0.0410647	1.262	NaN	NaN	NaN
D6RCW8	Alg3	Dol-P-Man:Man(5)GlcNAc(2)-PP-Dol alpha-1,3-mannosyltransferase	NaN	NaN	NaN	NaN	1.2878	0.88511	NaN	0.142372	NaN	NaN	NaN	NaN	0.97027	NaN	NaN	NaN
D6RCZ6	Parl	Presenilins-associated rhomboid-like protein, mitochondrial;P-beta	NaN	NaN	NaN	NaN	0.79904	NaN	1.0157	0.0766009	NaN	0.84043	NaN	NaN	0.98229	0.81109	0.60971	0.0879139
D6RDC1	Tmem41b	Transmembrane protein 41B	NaN	NaN	1.2161	NaN	0.90611	1.1208	NaN	0.0759044	1.1192	1.1568	NaN	0.0132936	0.98875	1.0255	1.0669	0.018431
D6RE34	Cln6		NaN	NaN	NaN	NaN	NaN	0.81911	0.68985	0.0457003	NaN	NaN	0.68314	NaN	0.99397	0.66488	0.8459	0.0776967
D6RET6	Gpatch1	G patch domain-containing protein 1	0.962	0.98398	NaN	0.0077711	NaN	NaN	NaN	NaN	NaN	NaN	NaN	NaN	NaN	NaN	NaN	NaN
D6RFU9	Sypl		NaN	1.029	0.9195	0.0387141	0.94324	0.999815	0.77479	0.0551806	0.96405	0.80996	0.914675	0.0370919	0.94488	0.86236	0.972495	0.0270129
D6RG49	Fam76b	Protein FAM76B	NaN	NaN	NaN	NaN	1.0567	NaN	NaN	NaN	NaN	NaN	NaN	NaN	NaN	1.2891	NaN	NaN
D6RG95	Ythdc1		NaN	0.95397	NaN	NaN	1.1027	1.0353	NaN	0.0238295	1.0289	1.1641	NaN	0.0478004	0.98315	1.0746	1.0669	0.0239107
D6RG99	Timm10b	Mitochondrial import inner membrane translocase subunit Tim10 B	NaN	NaN	NaN	NaN	NaN	NaN	0.929	NaN	NaN	NaN	0.95756	NaN	NaN	NaN	NaN	NaN
D6RIL8	Ccdc109b	Coiled-coil domain-containing protein 109B	NaN	NaN	NaN	NaN	0.7763	0.86415	NaN	0.0310597	NaN	0.9916	0.80744	0.0651104	0.97018	0.99926	1.0554	0.0204213
E0CX79	Zfpl1	Zinc finger protein-like 1	1.4625	1.1225	NaN	0.120208	NaN	NaN	NaN	NaN	1.281	NaN	NaN	NaN	NaN	NaN	NaN	NaN
E0CYJ0	Mob4	MOB-like protein phocein	NaN	NaN	NaN	NaN	NaN	0.73965	0.69818	0.0146619	NaN	1.0299	NaN	NaN	0.852555	NaN	0.834875	0.00625082
E0CXE7	Ctc1	CST complex subunit CTC1	0.5248	0.67035	NaN	0.0514597	0.81988	0.79252	NaN	0.00967322	0.48997	NaN	NaN	NaN	0.88492	0.12739	0.956315	0.216544
E0CY74	C130026I21Rik;A530032D15Rik;Sp140		4.9392	6.2378	4.87205	0.362917	2.5413	NaN	NaN	NaN	NaN	4.9704	NaN	NaN	NaN	1.3113	1.1694	0.0501692
E0CY01	Fam20c	Extracellular serine/threonine protein kinase FAM20C	NaN	NaN	NaN	NaN	NaN	NaN	NaN	NaN	NaN	NaN	1.4145	NaN	NaN	NaN	NaN	NaN
E0CY07	Tmem167;Tmem167a	Protein kish-A	NaN	NaN	NaN	NaN	0.76501	0.93402	0.94118	0.0470034	1.0806	1.0225	NaN	0.0205415	1.0165	0.8875	0.92143	0.0315234
E0CY57	Nsmce4a		NaN	NaN	NaN	NaN	NaN	NaN	0.030744	NaN	NaN	NaN	NaN	NaN	0.99494	NaN	NaN	NaN
E0CY96	Tsen15		NaN	NaN	NaN	NaN	NaN	NaN	NaN	NaN	0.58981	0.79488	NaN	0.0725032	NaN	NaN	NaN	NaN
F7B1A4	Mff	Mitochondrial fission factor	NaN	NaN	NaN	NaN	0.85404	0.99491	NaN	0.0498051	NaN	NaN	0.79347	NaN	0.9366	0.95853	1.0237	0.0213563
F8WHW3	Tmem55b	Transmembrane protein 55B	0.97198	1.037	NaN	0.022988	0.76784	0.79816	0.80027	0.00855366	NaN	NaN	NaN	NaN	0.94682	NaN	0.68069	0.0940912
Q9ER69	Wtap	Pre-mRNA-splicing regulator WTAP	NaN	NaN	NaN	NaN	0.929255	1.0368	0.9548	0.0264872	0.92583	NaN	0.87115	0.0193323	0.942465	NaN	0.90146	0.0144975
E0CYQ2	Nudcd2	NudC domain-containing protein 2	NaN	NaN	NaN	NaN	NaN	1.0403	0.93263	0.0380671	0.88084	0.88679	0.79728	0.0235936	0.94031	1.2388	1.0861	0.0703611
E0CZ78	Ppp3cb	Serine/threonine-protein phosphatase;Serine/threonine-protein phosphatase 2B catalytic subunit beta isoform	NaN	NaN	NaN	NaN	0.71777	0.71567	1.1648	0.121953	0.17458	NaN	NaN	NaN	NaN	NaN	NaN	NaN
F6U8X4	Sik3	Serine/threonine-protein kinase SIK3	1.3057	NaN	NaN	NaN	0.7586	0.66618	NaN	0.0326754	1.085	NaN	NaN	NaN	NaN	NaN	NaN	NaN
E9PU93	Ash2l	Set1/Ash2 histone methyltransferase complex subunit ASH2	NaN	NaN	0.60193	NaN	NaN	0.66473	1.00927	0.121813	NaN	0.38233	0.60968	0.0803804	NaN	NaN	NaN	NaN
Q8C7X8	Bri3	Brain protein I3	NaN	NaN	NaN	NaN	0.84103	0.54395	NaN	0.105034	NaN	NaN	NaN	NaN	NaN	NaN	0.94205	NaN
E9PUF4	Rbm26	RNA-binding protein 26	NaN	NaN	NaN	NaN	0.70939	0.868055	0.985525	0.0653266	NaN	0.98002	1.00032	0.00717537	0.84864	NaN	0.831655	0.0060051
Q61210	Arhgef1	Rho guanine nucleotide exchange factor 1	0.884235	0.91579	0.977035	0.0222432	1.00584	0.96924	0.953465	0.0126647	0.83209	1.03135	0.99338	0.0498742	0.941535	1.0429	1.028	0.0258006
Q8C8I3	Eif2d	Eukaryotic translation initiation factor 2D	0.84057	0.7671	0.66586	0.0413526	NaN	1.1666	NaN	NaN	NaN	NaN	NaN	NaN	NaN	NaN	NaN	NaN
E9PUK3	Fnbp1l	Formin-binding protein 1-like	NaN	NaN	NaN	NaN	0.73731	0.62875	0.79746	0.0403073	NaN	NaN	NaN	NaN	0.858805	1.0217	1.03794	0.0467007
F6SMY7	Mycbp2	Probable E3 ubiquitin-protein ligase MYCBP2	NaN	0.92853	2.9412	0.711586	NaN	NaN	NaN	NaN	1.1362	0.97839	NaN	0.0557943	NaN	NaN	NaN	NaN
Q921M4	Golga2	Golgin subfamily A member 2	1.0249	1.3688	1.31635	0.0873395	NaN	NaN	NaN	NaN	1.2762	1.39305	NaN	0.0413127	NaN	NaN	NaN	NaN
E9Q1M6	Ankhd1		NaN	0.23316	0.2948	0.021793	0.99793	NaN	1.2125	0.075862	0.78938	NaN	NaN	NaN	1.0198	NaN	NaN	NaN
E9QQ48	Dlgap5	Disks large-associated protein 5	NaN	NaN	NaN	NaN	NaN	NaN	0.082808	NaN	NaN	NaN	NaN	NaN	0.80324	NaN	NaN	NaN
E9PV41	Diap1;Diaph1	Protein diaphanous homolog 1	1.38535	1.42985	NaN	0.0157331	1.1241	1.0165	1.1757	0.0382898	1.5996	1.4347	1.5018	0.0390912	0.97377	1.10305	0.85539	0.0583929
E9PV60	Wdfy4		0.8785	7.0086	1.3283	1.61068	1.0081	0.845385	0.9901	0.0420505	0.96382	1.04	NaN	0.0269337	1.05555	1.06605	1.09575	0.00982887
P97820	Map4k4	Mitogen-activated protein kinase kinase kinase kinase 4	1.3698	1.1469	NaN	0.0788071	0.82354	NaN	NaN	NaN	NaN	0.96653	NaN	NaN	1.2643	1.0003	NaN	0.0933381
E9PVJ6	Ptpro	Receptor-type tyrosine-protein phosphatase O	NaN	NaN	NaN	NaN	1.24	NaN	NaN	NaN	NaN	NaN	NaN	NaN	NaN	0.97503	NaN	NaN
F8WJB9	Evl	Ena/VASP-like protein	1.6162	1.2881	NaN	0.116001	1.3321	NaN	NaN	NaN	NaN	1.4108	1.5601	0.0527855	0.93398	NaN	NaN	NaN
E9PVS5	Immt		NaN	NaN	NaN	NaN	NaN	NaN	NaN	NaN	0.6043	0.96781	NaN	0.12852	NaN	NaN	NaN	NaN
E9PVZ3	Ccdc144b		0.9794	NaN	1.0881	0.0384313	1.1002	NaN	NaN	NaN	NaN	NaN	NaN	NaN	NaN	NaN	1.0334	NaN
E9QAH1	Golgb1		1.53805	NaN	1.4997	0.0135588	1.052	0.77907	0.83509	0.067954	1.52745	1.2945	0.74956	0.188202	0.80609	0.922425	2.87345	0.54752
E9PW03	Gpaa1	Glycosylphosphatidylinositol anchor attachment 1 protein	2.7627	NaN	NaN	NaN	0.93292	0.93984	NaN	0.00244659	0.61597	0.51656	NaN	0.0351467	0.84927	NaN	0.81618	0.0116991
E9PW15	Suz12	Polycomb protein Suz12	0.5336	NaN	0.51888	0.00520431	0.91658	1.1525	0.925845	0.0629864	0.81499	NaN	0.81352	0.000519723	1.01295	1.42036	1.01695	0.110344
E9PW20	Chtop	Chromatin target of PRMT1 protein	0.986715	0.96216	0.95653	0.00756644	0.997895	1.02346	0.91289	0.027288	0.92026	1.0541	1.0032	0.0318463	0.90476	1.08655	1.0422	0.0446817
E9Q4G7	Csnk1a1	Casein kinase I isoform alpha	0.76716	0.74209	NaN	0.00886358	0.84208	0.88079	0.81572	0.015429	NaN	0.77492	0.804445	0.0104387	0.88532	0.91416	0.90216	0.00682949
E9PWD9	Polrmt	DNA-directed RNA polymerase;DNA-directed RNA polymerase, mitochondrial	0.87599	0.96266	NaN	0.0306425	0.912425	0.9015	NaN	0.00386257	0.85073	0.99698	NaN	0.0517072	0.88106	0.99539	0.88518	0.0305715
E9PWG2	Trappc8		0.92434	NaN	NaN	NaN	NaN	NaN	0.805175	NaN	1.0778	0.88796	0.68976	0.091469	1.043	NaN	1.0479	0.00173241
E9PWK1	Ephx1	Epoxide hydrolase 1	0.699275	0.6179	0.64454	0.0195576	0.640895	0.759835	0.67729	0.0287293	0.77947	0.65906	0.70891	0.0285205	0.75702	0.71685	0.77532	0.0140992
F7CGG2	Trrap	Transformation/transcription domain-associated protein	NaN	NaN	0.97556	NaN	0.95356	1.06425	0.97931	0.0273063	0.87408	0.5089	0.685635	0.0860885	0.93018	0.92976	1.11254	0.0496894
E9PX53	Ppp4r1	Serine/threonine-protein phosphatase 4 regulatory subunit 1	1.2483	1.2197	1.16285	0.0205044	1.30125	1.0767	0.819085	0.113736	1.18085	1.2486	0.68779	0.1443	1.15225	1.1587	1.0641	0.0249155
Q69Z37	Samd9l	Sterile alpha motif domain-containing protein 9-like	6.1391	NaN	4.0397	0.74225	NaN	2.0243	NaN	NaN	NaN	NaN	NaN	NaN	NaN	NaN	NaN	NaN
E9Q585	Slc4a1ap		NaN	0.779015	NaN	NaN	0.97924	0.9923	0.902285	0.0229293	0.63572	0.913715	NaN	0.0982861	1.0456	0.86471	0.97782	0.0430801
E9PXC2	Usf2;Usf1	Upstream stimulatory factor 1;Upstream stimulatory factor 2	NaN	NaN	NaN	NaN	0.77791	0.85436	NaN	0.0270292	1.0638	0.80653	0.91147	0.0609811	0.9479	1.0008	0.96443	0.0127576
E9PXG1	Slc6a12	Transporter;Sodium- and chloride-dependent betaine transporter	1.2063	1.4011	1.2285	0.0502699	NaN	NaN	NaN	NaN	NaN	NaN	NaN	NaN	NaN	NaN	NaN	NaN
E9PXG6	Rabl2		NaN	0.96985	0.9015	0.0241654	1.2338	NaN	NaN	NaN	NaN	NaN	NaN	NaN	1.5034	1.406	1.2522	0.0597038
E9PXG9	Vps53	Vacuolar protein sorting-associated protein 53 homolog	0.80408	1.0524	NaN	0.0877944	1.1572	0.98382	1.0488	0.041291	0.84475	NaN	0.986665	0.0501745	0.90516	1.0311	0.9632	0.0297147
Q9Z0F8	Adam17	Disintegrin and metalloproteinase domain-containing protein 17	NaN	NaN	NaN	NaN	NaN	NaN	NaN	NaN	NaN	NaN	NaN	NaN	NaN	0.79906	NaN	NaN
E9PY16	Adap1;Adap2	Arf-GAP with dual PH domain-containing protein 2	NaN	NaN	NaN	NaN	0.706225	0.92255	0.80926	0.0510074	NaN	NaN	1.0443	NaN	0.908295	1.1223	1.1316	0.0595507
E9PY55	Ncor2	Nuclear receptor corepressor 2	0.91104	1.219	0.48849	0.172888	0.72351	0.812245	NaN	0.0313726	0.58528	0.69196	NaN	0.0377171	NaN	0.86608	NaN	NaN
E9PYA3	Hagh	Hydroxyacylglutathione hydrolase, mitochondrial	0.77093	0.63112	0.60674	0.0417664	0.72494	0.95836	0.77279	0.0581221	0.89365	0.8331	0.87604	0.0146821	0.93521	NaN	NaN	NaN
E9PYP8	Crybb1	Beta-crystallin B1;Beta-crystallin B1B	NaN	NaN	0.8638	NaN	NaN	1.0619	NaN	NaN	NaN	NaN	NaN	NaN	NaN	NaN	NaN	NaN
P97393	Arhgap5	Rho GTPase-activating protein 5	0.80979	NaN	NaN	NaN	0.97698	1.0701	1.03595	0.022207	1.063	0.75523	1.6025	0.202178	1.0164	1.0926	1.0242	0.0197633
E9PYX5	Atp13a2	Probable cation-transporting ATPase 13A2	NaN	NaN	NaN	NaN	0.54562	0.62008	NaN	0.0263256	NaN	NaN	NaN	NaN	0.77057	0.78455	0.72388	0.0149768
E9PZ88	Man2c1	Alpha-mannosidase 2C1	NaN	NaN	NaN	NaN	0.928275	0.89289	1.0095	0.0281842	1.3651	NaN	NaN	NaN	0.98503	0.87747	0.940555	0.0254783
E9QKG2	Katna1	Katanin p60 ATPase-containing subunit A1	1.0433	1.011	1.0933	0.0195473	NaN	NaN	NaN	NaN	0.97927	0.96134	NaN	0.00633921	NaN	NaN	NaN	NaN
E9PZM7	Scaf11		0.82635	0.92116	NaN	0.0335204	1.3418	0.975225	0.881	0.114761	0.655135	0.82709	0.80189	0.0437758	0.88172	NaN	NaN	NaN
Q8C163	Exog	Nuclease EXOG, mitochondrial	NaN	NaN	NaN	NaN	1.4404	1.0658	NaN	0.132441	1.1886	1.2686	NaN	0.0282843	NaN	1.0029	0.95136	0.0182221
Q61387	Cox7a2l	Cytochrome c oxidase subunit 7A-related protein, mitochondrial	NaN	NaN	0.73399	NaN	0.75568	NaN	NaN	NaN	0.67042	0.7874	NaN	0.0413587	0.85266	0.89804	0.83508	0.0153144
E9PZW8	Myo9b	Unconventional myosin-IXb	1.22745	1.18255	1.2493	0.0160428	0.93722	0.918815	1.00519	0.021447	1.2552	1.1215	1.00326	0.0594212	0.98737	1.20315	0.982865	0.0593504
E9PZY1	Hps3	Hermansky-Pudlak syndrome 3 protein homolog	NaN	NaN	NaN	NaN	1.13155	1.0984	NaN	0.0117203	NaN	NaN	NaN	NaN	1.35172	0.92196	1.2027	0.102869
E9Q8D5	Cnot2	CCR4-NOT transcription complex subunit 2	NaN	0.87647	NaN	NaN	NaN	NaN	NaN	NaN	1.644	NaN	0.69883	0.334168	NaN	NaN	NaN	NaN
E9Q0T8	Dnahc7a		NaN	1.0012	0.973835	0.00967499	NaN	NaN	NaN	NaN	NaN	NaN	NaN	NaN	NaN	NaN	0.9163	NaN
E9Q6F0	Fam3c	Protein FAM3C	NaN	NaN	NaN	NaN	NaN	NaN	0.39434	NaN	0.69575	NaN	NaN	NaN	1.0678	0.89157	NaN	0.0623067
E9Q137	Tex264		1.2103	0.8326	1.0688	0.0899527	0.78449	0.951285	0.91986	0.0417812	0.96654	0.78131	0.82634	0.0455395	0.86348	NaN	0.804495	0.0208543
F6UKB4	Slc6a8	Transporter;Sodium- and chloride-dependent creatine transporter 1	NaN	NaN	NaN	NaN	NaN	NaN	NaN	NaN	NaN	NaN	NaN	NaN	0.8234	NaN	0.96112	0.0486914
Q9EP82	Wdr4	tRNA (guanine-N(7)-)-methyltransferase subunit WDR4	NaN	0.6059	NaN	NaN	1.8167	1.386	1.066	0.177582	3.7633	NaN	NaN	NaN	1.20755	2.767	NaN	0.551349
E9Q1J7	Pccb	Propionyl-CoA carboxylase beta chain, mitochondrial	NaN	NaN	NaN	NaN	NaN	NaN	0.97895	NaN	0.66836	0.90186	1.0922	0.100073	0.90478	NaN	1.0775	0.0610657
E9Q1P8	Irf2bp2	Interferon regulatory factor 2-binding protein 2	0.53259	0.51524	0.564825	0.0118615	0.90346	1.30538	0.907545	0.108837	1.36115	0.5861	0.92254	0.183209	1.02582	1.0757	1.086	0.0151741
E9Q467	Abcc4		1.3061	NaN	NaN	NaN	NaN	1.0134	1.159	0.0514774	NaN	NaN	NaN	NaN	NaN	NaN	NaN	NaN
E9Q246	Dennd1b	DENN domain-containing protein 1B	1.0797	NaN	NaN	NaN	1.5146	NaN	NaN	NaN	NaN	NaN	NaN	NaN	NaN	NaN	NaN	NaN
E9Q265	Sumf1	Sulfatase-modifying factor 1	NaN	0.8379	NaN	NaN	NaN	NaN	NaN	NaN	NaN	NaN	NaN	NaN	NaN	NaN	NaN	NaN
E9Q2B2	Ncor1	Nuclear receptor corepressor 1	NaN	NaN	NaN	NaN	0.57646	0.870205	NaN	0.103855	NaN	NaN	NaN	NaN	0.793735	NaN	1.0768	0.100079
Q80TP3	Ubr5	E3 ubiquitin-protein ligase UBR5	NaN	0.93421	NaN	NaN	1.2169	1.06295	1.1398	0.0362864	NaN	NaN	0.77431	NaN	1.0708	1.02455	1.1084	0.0197987
E9Q2I4	Elmsan1		NaN	NaN	NaN	NaN	0.97042	NaN	NaN	NaN	NaN	NaN	0.5685	NaN	1.0659	NaN	0.87113	0.0688616
O55128	Sap18;Gm10094	Histone deacetylase complex subunit SAP18	NaN	NaN	1.0214	NaN	1.0406	NaN	NaN	NaN	0.83645	NaN	0.67675	0.0564625	1.0916	1.0291	0.21315	0.231049
E9Q361	Ints10	Integrator complex subunit 10	NaN	NaN	NaN	NaN	0.99512	1.056	1.0541	0.016317	0.85852	0.8484	0.80362	0.0137729	1.0724	1.0823	1.0574	0.00590988
F6RPP1	Akap13		NaN	NaN	NaN	NaN	NaN	NaN	NaN	NaN	1.1018	NaN	NaN	NaN	NaN	NaN	NaN	NaN
E9Q3K3	Agap1	Arf-GAP with GTPase, ANK repeat and PH domain-containing protein 1	NaN	NaN	NaN	NaN	NaN	NaN	0.85555	NaN	NaN	NaN	NaN	NaN	NaN	NaN	0.98312	NaN
E9Q3L2	Pi4ka		NaN	NaN	NaN	NaN	1.2985	0.949875	1.01745	0.0871556	NaN	0.7832	0.72242	0.021489	1.0679	0.89608	NaN	0.0607475
E9Q3N1	Slc7a1	High affinity cationic amino acid transporter 1	NaN	1.0821	1.0735	0.00304056	1.6886	1.4885	1.61685	0.0477888	1.0767	0.96604	NaN	0.0391242	1.1303	1.1472	1.2024	0.0177754
E9Q4G8	Alcam	CD166 antigen	1.9209	2.5197	2.3705	0.146939	NaN	NaN	0.76625	NaN	2.2198	1.85435	1.9255	0.0913334	NaN	NaN	0.43199	NaN
E9Q3T3	Kif14		NaN	NaN	NaN	NaN	NaN	0.96168	0.96874	0.00249609	NaN	NaN	0.32914	NaN	0.970585	3.5361	1.2649	0.661839
E9Q3U1	Ube2h	Ubiquitin-conjugating enzyme E2 H	1.2617	1.324	1.2062	0.0277811	1.0393	0.9698	NaN	0.024572	1.0939	NaN	NaN	NaN	1.2691	1.0022	1.0945	0.0638981
E9Q517	Slc6a9	Transporter;Sodium- and chloride-dependent glycine transporter 1	NaN	1.1016	1.2393	0.0486843	NaN	NaN	NaN	NaN	NaN	NaN	NaN	NaN	NaN	NaN	NaN	NaN
E9Q3Y4	Lrba	Lipopolysaccharide-responsive and beige-like anchor protein	NaN	NaN	1.0456	NaN	NaN	NaN	NaN	NaN	0.98872	1.6211	1.7435	0.19096	NaN	NaN	NaN	NaN
E9Q411	Nbas		NaN	NaN	NaN	NaN	NaN	0.81629	1.0688	0.0892758	NaN	NaN	NaN	NaN	NaN	NaN	NaN	NaN
E9Q415	Fcgr2b;Fcgr2	Low affinity immunoglobulin gamma Fc region receptor II	NaN	1.8911	NaN	NaN	NaN	2.961	NaN	NaN	NaN	NaN	NaN	NaN	NaN	NaN	NaN	NaN
E9Q4K7	Kif13b		10.414	NaN	NaN	NaN	NaN	NaN	0.721	NaN	NaN	NaN	1.93935	NaN	0.854085	NaN	NaN	NaN
E9Q4M4	Chchd6	Coiled-coil-helix-coiled-coil-helix domain-containing protein 6, mitochondrial	NaN	NaN	NaN	NaN	0.985	0.86943	1.1626	0.0696145	NaN	1.0614	1.3852	0.114481	0.75705	0.8812	2.344	0.416049
E9Q4P1	Wdfy1		1.0191	1.12685	1.09645	0.0261882	1.00163	0.90737	1.04484	0.0331383	1.1456	1.02496	0.94286	0.0480731	0.93782	1.072	0.869215	0.0486228
E9Q4P7	Rsl24d1	Probable ribosome biogenesis protein RLP24	0.92869	0.98582	NaN	0.0201985	NaN	1.1123	1.0354	0.0271883	NaN	NaN	NaN	NaN	0.96611	NaN	NaN	NaN
O70566	Diaph2;Diap2	Protein diaphanous homolog 2	NaN	NaN	NaN	NaN	1.3098	NaN	NaN	NaN	1.5115	1.5984	NaN	0.0307238	1.1089	0.95085	0.88346	0.0545501
H3BJG4	Trip11		NaN	NaN	NaN	NaN	NaN	0.93977	NaN	NaN	NaN	0.854965	1.433	0.204366	1.202	NaN	NaN	NaN
E9Q557	Dsp	Desmoplakin	NaN	NaN	1.1693	NaN	NaN	NaN	NaN	NaN	NaN	NaN	NaN	NaN	0.16657	NaN	1.1279	0.339881
P69566	Ranbp9	Ran-binding protein 9	0.86295	0.985315	0.9168	0.0289107	1.09148	1.01961	1.0061	0.0216346	NaN	0.85114	0.893495	0.0149748	0.93499	0.86572	1.0272	0.038189
E9Q5E2	BC005561		NaN	NaN	NaN	NaN	NaN	1.2404	NaN	NaN	NaN	NaN	NaN	NaN	NaN	NaN	NaN	NaN
E9Q5F9	Setd2		NaN	0.69176	NaN	NaN	NaN	NaN	NaN	NaN	NaN	NaN	NaN	NaN	0.99447	NaN	NaN	NaN
E9Q5I7	Eng	Endoglin	NaN	NaN	NaN	NaN	1.3041	NaN	NaN	NaN	NaN	NaN	NaN	NaN	NaN	NaN	NaN	NaN
E9QA24	Zfp644		NaN	NaN	NaN	NaN	NaN	1.0513	NaN	NaN	NaN	NaN	NaN	NaN	1.0094	0.93953	NaN	0.0247028
E9Q6B2	Ccdc85c	Coiled-coil domain-containing protein 85C	NaN	NaN	NaN	NaN	NaN	NaN	0.063713	NaN	0.42471	0.42446	NaN	8.83883e-05	NaN	NaN	NaN	NaN
Q3UIX4	Srsf11		0.92427	1.04931	1.0122	0.0302727	0.99503	0.892865	0.936805	0.0241589	0.81884	0.90561	0.82443	0.022893	0.87565	0.953835	0.8379	0.0278746
E9Q6H7	Tmem181b-ps;Tmem181a		NaN	NaN	NaN	NaN	NaN	NaN	NaN	NaN	NaN	0.52432	NaN	NaN	NaN	NaN	NaN	NaN
E9Q6I9	Tmem40	Transmembrane protein 40	NaN	NaN	NaN	NaN	NaN	NaN	NaN	NaN	NaN	NaN	1.3803	NaN	NaN	NaN	NaN	NaN
E9Q6K1	Ercc2	TFIIH basal transcription factor complex helicase XPD subunit	NaN	NaN	0.81464	NaN	NaN	NaN	NaN	NaN	NaN	0.52413	NaN	NaN	NaN	NaN	NaN	NaN
J3QP81	Clasp1	CLIP-associating protein 1	NaN	NaN	2.1049	NaN	0.94315	NaN	0.94372	0.000201525	1.1524	1.0871	0.9105	0.0589938	1.0157	1.0106	0.97485	0.010493
E9Q6L4	Tbc1d1	TBC1 domain family member 1	NaN	NaN	NaN	NaN	1.2149	1.227	NaN	0.004278	NaN	NaN	NaN	NaN	1.3299	1.1618	1.2631	0.0398987
E9Q6S0	Zfp597		NaN	0.85663	0.90059	0.0155422	NaN	NaN	NaN	NaN	NaN	NaN	NaN	NaN	NaN	NaN	0.96053	NaN
E9Q717	Atxn3	Ataxin-3	NaN	0.9204	NaN	NaN	0.75806	NaN	0.84366	0.0302642	0.46728	NaN	0.74278	0.097404	1.24785	NaN	0.8347	0.146071
E9Q735	Ube4a		NaN	NaN	NaN	NaN	1.4834	0.71244	NaN	0.272576	1.1689	NaN	NaN	NaN	NaN	NaN	0.81604	NaN
E9Q774	Akap11		NaN	NaN	NaN	NaN	NaN	NaN	NaN	NaN	0.3579	0.74094	NaN	0.135425	NaN	NaN	NaN	NaN
E9Q784	Zc3h13		1.0997	NaN	NaN	NaN	1.0698	1.1704	1.4643	0.0966337	0.76026	0.76224	NaN	0.000700036	1.0499	1.011	0.9758	0.0174728
E9Q7C1	Med15	Mediator of RNA polymerase II transcription subunit 15	NaN	NaN	NaN	NaN	0.96621	NaN	NaN	NaN	NaN	NaN	NaN	NaN	NaN	NaN	0.97652	NaN
E9Q7E2	Arid2		0.89526	0.76115	0.98218	0.0524916	NaN	0.90783	NaN	NaN	0.57421	NaN	NaN	NaN	NaN	NaN	1.026	NaN
E9Q7G6	Rbms2	RNA-binding motif, single-stranded-interacting protein 2	NaN	NaN	NaN	NaN	NaN	NaN	NaN	NaN	NaN	NaN	0.92013	NaN	NaN	NaN	NaN	NaN
E9Q7H6	Tars2	Threonine--tRNA ligase, mitochondrial	1.7662	NaN	NaN	NaN	0.92518	0.96326	1.112	0.0465377	0.7921	0.91877	1.1161	0.0769705	0.965185	0.69057	0.35551	0.143937
E9Q7L1	Urb2		0.94886	1.1715	0.91048	0.0664366	1.0926	1.1481	0.99128	0.0374851	0.86061	0.78264	0.723555	0.0324062	1.09575	1.08205	1.042	0.0131667
Q8C1C2	Gfm2	Ribosome-releasing factor 2, mitochondrial	NaN	0.95776	NaN	NaN	NaN	0.81849	0.793675	0.00877343	NaN	NaN	NaN	NaN	1.05824	0.85302	0.97457	0.0486458
E9Q7N8	Zfp346;Znf346	Zinc finger protein 346	NaN	NaN	NaN	NaN	1.2999	1.2273	1.17675	0.0291814	0.92727	0.71586	1.1886	0.111633	1.152	1.0849	0.92122	0.0559606
E9Q7P6	Fmn1	Formin-1	NaN	NaN	NaN	NaN	NaN	NaN	NaN	NaN	0.97143	1.2591	1.2711	0.0799769	NaN	NaN	NaN	NaN
E9Q7S1	Zfp106;Znf106	Zinc finger protein 106	NaN	NaN	NaN	NaN	NaN	0.66364	NaN	NaN	0.66798	0.68138	1.4608	0.213978	NaN	0.95045	0.80443	0.0516259
E9Q7W0	Rbpj;Rbpsuh-rs3	Recombining binding protein suppressor of hairless	1.2525	1.3329	1.3549	0.0254106	1.00141	0.86514	0.90673	0.0329229	1.5116	1.311	1.0921	0.0989085	1.12365	1.1164	1.0572	0.017184
E9Q8D0	Dnajc21		NaN	NaN	NaN	NaN	NaN	1.1275	0.92786	0.0705834	NaN	NaN	NaN	NaN	1.08375	0.96978	0.95839	0.0326791
E9Q8I7	Nfxl1		0.084951	NaN	NaN	NaN	NaN	NaN	NaN	NaN	1.4654	1.6372	NaN	0.0607405	NaN	NaN	NaN	NaN
E9Q8I9	Fry	Protein furry homolog	NaN	NaN	NaN	NaN	NaN	NaN	NaN	NaN	NaN	NaN	NaN	NaN	NaN	1.2204	NaN	NaN
Q9D620	Rab11fip1	Rab11 family-interacting protein 1	4.6418	NaN	NaN	NaN	NaN	NaN	NaN	NaN	1.4227	1.4301	1.387	0.0108642	1.0482	1.1889	1.0985	0.0336093
Q8BRT1	Clasp2	CLIP-associating protein 2	NaN	NaN	0.74072	NaN	0.65662	0.94976	0.77004	0.0696803	NaN	NaN	0.77676	NaN	NaN	NaN	1.0973	NaN
E9Q8V6	Dennd4a		NaN	NaN	NaN	NaN	NaN	NaN	1.2179	NaN	NaN	NaN	NaN	NaN	1.242	1.1667	NaN	0.0266226
E9Q933	Tmem11	Transmembrane protein 11, mitochondrial	1.06	NaN	NaN	NaN	0.91664	0.938725	1.08206	0.0423375	0.9253	1.0885	1.0747	0.0426636	0.99755	1.06299	1.0194	0.0157055
E9Q9A9	Oas2	2-5-oligoadenylate synthase 2	NaN	NaN	NaN	NaN	1.5363	0.76592	1.4615	0.200269	NaN	NaN	NaN	NaN	0.42205	1.05427	NaN	0.223524
E9Q9B7	Kidins220		0.97515	NaN	NaN	NaN	0.90565	0.89487	0.98416	0.0229756	1.0144	0.94342	NaN	0.0250952	0.8136	1.0724	1.1189	0.0775428
Q6ZQA0	Nbeal2	Neurobeachin-like protein 2	NaN	NaN	NaN	NaN	NaN	NaN	0.78529	NaN	NaN	NaN	NaN	NaN	NaN	NaN	NaN	NaN
E9Q9M5	Usp19	Ubiquitin carboxyl-terminal hydrolase	0.86652	0.958905	1.0076	0.0337802	1.07124	0.999575	1.0443	0.0170641	0.8776	1.1073	1.1107	0.0629842	0.99236	1.0344	1.0928	0.0237784
E9Q9T6	Ddx55	ATP-dependent RNA helicase DDX55	NaN	NaN	NaN	NaN	NaN	1.2497	NaN	NaN	NaN	NaN	NaN	NaN	NaN	1.2526	1.0749	0.0628264
E9QAC6	Pick1;Lgalsl	Galectin-related protein	NaN	NaN	NaN	NaN	NaN	0.67769	NaN	NaN	NaN	0.9519	NaN	NaN	NaN	NaN	NaN	NaN
E9QAF9	Tanc1	Protein TANC1	NaN	NaN	NaN	NaN	NaN	0.9905	NaN	NaN	1.1868	1.57225	NaN	0.136277	0.7512	1.0877	0.77661	0.0883291
E9QAG2	Phf6	PHD finger protein 6	NaN	NaN	NaN	NaN	NaN	NaN	NaN	NaN	0.96729	NaN	1.1129	0.0514809	NaN	NaN	NaN	NaN
E9QAN2	Papola	Poly(A) polymerase alpha	0.738625	0.732015	0.799215	0.0174597	0.927585	1.1442	1.013	0.0514354	0.713195	0.752045	0.73417	0.00916674	1.1702	1.0644	1.0805	0.0268735
Q9WV60	Gsk3b	Glycogen synthase kinase-3 beta	1.10405	1.1188	1.1021	0.00430441	1.0889	1.0902	0.85401	0.0641066	1.04459	1.1701	1.0707	0.031219	1.1891	1.01981	1.01458	0.0468042
E9QAQ7	Arid1a	AT-rich interactive domain-containing protein 1A	NaN	NaN	NaN	NaN	0.93972	0.93293	NaN	0.00240063	0.61155	0.73663	0.67015	0.0295011	0.90015	0.610825	0.86872	0.0748348
E9QAT0	Fmr1	Fragile X mental retardation protein 1 homolog	NaN	NaN	NaN	NaN	1.1286	0.955235	1.0011	0.0423457	0.91641	0.75148	0.74762	0.0454227	0.96333	NaN	0.98432	0.00742109
Q80ZK0	Mrps10	28S ribosomal protein S10, mitochondrial	0.78022	0.83325	0.83957	0.0153654	NaN	NaN	NaN	NaN	0.89334	0.693215	0.61	0.0686527	0.80124	1.0206	0.88605	0.0521448
P56376	Acyp1	Acylphosphatase-1;Acylphosphatase	0.78033	0.71903	0.7187	0.0167288	0.814665	0.88951	0.82477	0.0191439	0.77046	0.716	0.64831	0.0288473	0.81706	0.83591	0.84918	0.00760874
Q68ED3	Papd5	PAP-associated domain-containing protein 5	NaN	NaN	NaN	NaN	0.94033	1.1389	1.1441	0.0547653	NaN	NaN	3.6791	NaN	1.0813	0.96814	1.3005	0.079656
E9QK04	Neo1	Neogenin	NaN	NaN	NaN	NaN	NaN	0.488585	0.88259	0.139302	0.80382	NaN	2.832	0.71707	1.0084	NaN	1.1689	0.0567453
Q3U3T8	Wdr62	WD repeat-containing protein 62	1.0213	NaN	NaN	NaN	NaN	1.1907	2.49885	0.462501	NaN	NaN	NaN	NaN	NaN	NaN	1.30075	NaN
Q5PSV9	Mdc1	Mediator of DNA damage checkpoint protein 1	0.50413	0.4653	0.57289	0.0256842	NaN	0.99729	0.90692	0.0319506	0.432345	0.46156	0.56142	0.031906	0.9186	NaN	1.0568	0.0488611
E9QKD1	Nol8	Nucleolar protein 8	NaN	NaN	NaN	NaN	1.0022	1.24985	NaN	0.0875575	0.91141	NaN	NaN	NaN	1.3038	NaN	0.96222	0.120767
Q9DBA9	Gtf2h1	General transcription factor IIH subunit 1	NaN	NaN	NaN	NaN	NaN	1.604	1.136	0.165463	NaN	NaN	NaN	NaN	1.5226	NaN	NaN	NaN
E9QKE9	Cux1	Homeobox protein cut-like 1	NaN	NaN	NaN	NaN	0.98676	NaN	NaN	NaN	0.81019	NaN	NaN	NaN	NaN	NaN	NaN	NaN
E9QKG6	Ankrd17	Ankyrin repeat domain-containing protein 17	NaN	NaN	1.2716	NaN	1.3079	NaN	0.98149	0.115403	1.0635	NaN	0.81722	0.0870731	1.156	NaN	NaN	NaN
E9QKK8	Atp11c	Probable phospholipid-transporting ATPase 11C	NaN	NaN	NaN	NaN	0.94883	1.0898	NaN	0.0498404	0.7827	0.659135	NaN	0.0436868	0.99127	0.868825	0.92495	0.0288939
Q9Z2Q2	Knop1	Lysine-rich nucleolar protein 1	1.0213	0.98864	0.96634	0.0130307	NaN	0.917885	0.94768	0.0105341	NaN	NaN	0.773925	NaN	NaN	NaN	NaN	NaN
E9QKR1	Enah	Protein enabled homolog	NaN	NaN	NaN	NaN	0.70858	2.4493	NaN	0.615437	0.79939	0.82665	NaN	0.00963787	NaN	1.3014	NaN	NaN
E9QKT1	Ube3a	Ubiquitin-protein ligase E3A	NaN	NaN	NaN	NaN	0.971025	1.3205	0.850715	0.115037	0.90902	0.880525	1.64415	0.204065	0.87212	0.96182	1.2574	0.0950349
Q8C0Y0	Ppp4r4	Serine/threonine-protein phosphatase 4 regulatory subunit 4	1.2881	0.81726	1.0719	0.111101	NaN	NaN	1.3683	NaN	NaN	NaN	1.6566	NaN	NaN	NaN	NaN	NaN
E9QKZ7	Zfml;Znf638	Zinc finger protein 638	0.88598	0.434478	1.1334	0.167062	0.90005	1.0793	1.1396	0.058737	1.03675	0.93592	1.10465	0.0400217	1.111	1.0572	1.0548	0.0149798
Q8CIC2	Nupl2	Nucleoporin-like protein 2	0.73483	0.69998	0.79998	0.0239282	0.96096	1.18595	0.97778	0.0590788	0.66763	0.64247	NaN	0.0088954	0.875815	0.90078	0.86898	0.00789094
E9QL65	Cog3	Conserved oligomeric Golgi complex subunit 3	NaN	NaN	NaN	NaN	NaN	1.5007	1.08659	0.146408	NaN	NaN	1.4909	NaN	0.89503	NaN	1.01995	0.0441659
Q566J8	Adck4	Uncharacterized aarF domain-containing protein kinase 4	NaN	NaN	NaN	NaN	0.814	0.800975	0.78365	0.00717746	1.4234	NaN	1.2514	0.0608112	0.888965	0.880755	0.902615	0.00520536
Q8C3R1	Brat1	BRCA1-associated ATM activator 1	NaN	NaN	NaN	NaN	1.0736	1.1213	0.89149	0.0571716	NaN	NaN	NaN	NaN	1.1418	NaN	0.81036	0.117182
F6U2C2	Atxn2	Ataxin-2	NaN	NaN	NaN	NaN	0.92809	0.9248	0.96048	0.00929556	NaN	0.9019	1.1534	0.0889187	0.91381	1.08475	0.926405	0.0449082
E9QM90	2310035C23Rik;Kiaa1468	LisH domain and HEAT repeat-containing protein KIAA1468	NaN	NaN	NaN	NaN	NaN	0.76533	0.85301	0.0309996	NaN	NaN	25.7508	NaN	0.830065	4.87262	0.9899	1.07915
Q8CES0	Naa30	N-alpha-acetyltransferase 30	NaN	NaN	1.0308	NaN	1.1372	0.38302	1.0345	0.192812	NaN	NaN	1.0795	NaN	NaN	0.97213	0.90104	0.0251341
E9QMC5	Ptpmt1		NaN	NaN	NaN	NaN	0.87774	0.95923	NaN	0.0288111	0.99945	0.76882	NaN	0.08154	0.94784	1.5636	0.88123	0.177348
Q8K305	Nsl1	Kinetochore-associated protein NSL1 homolog	NaN	NaN	NaN	NaN	NaN	0.84001	NaN	NaN	NaN	NaN	NaN	NaN	NaN	NaN	NaN	NaN
E9QME5	Trim33	E3 ubiquitin-protein ligase TRIM33	NaN	NaN	NaN	NaN	0.94655	0.96374	1.0025	0.0135103	0.89998	0.805595	0.76558	0.0325309	1.1006	0.967745	1.1502	0.0444724
Q9DBZ1	Ikbip	Inhibitor of nuclear factor kappa-B kinase-interacting protein	0.77447	NaN	NaN	NaN	0.80236	NaN	0.84394	0.0147007	NaN	NaN	NaN	NaN	0.75604	0.94021	NaN	0.0651139
H3BKD4	Asap1	Arf-GAP with SH3 domain, ANK repeat and PH domain-containing protein 1	NaN	NaN	NaN	NaN	0.73024	NaN	NaN	NaN	NaN	0.91431	NaN	NaN	NaN	NaN	NaN	NaN
Q8CHY6	Gatad2a	Transcriptional repressor p66 alpha	NaN	NaN	NaN	NaN	1.25515	1.07695	1.261	0.0493153	0.80061	0.89482	0.80943	0.0245287	0.984975	1.0082	0.93721	0.0170625
Q8BLK9	Rps6kc1	Ribosomal protein S6 kinase delta-1	NaN	NaN	NaN	NaN	1.1401	NaN	NaN	NaN	NaN	NaN	NaN	NaN	NaN	1.1355	NaN	NaN
E9QMX7	Arhgap30	Rho GTPase-activating protein 30	1.3389	0.997185	NaN	0.120814	1.017	0.81213	1.1191	0.0736927	0.98949	0.910405	1.2428	0.0818551	0.84157	0.95113	0.88253	0.026096
E9QN39	Tmem40		NaN	1.0024	0.70445	0.105341	0.46992	0.47805	NaN	0.00287439	NaN	0.99281	0.93057	0.0220052	0.6159	0.63035	0.69895	0.0209161
Q3TQZ7	Mapk10;Mapk9	Mitogen-activated protein kinase 9;Mitogen-activated protein kinase 10	NaN	NaN	NaN	NaN	0.9278	0.88267	NaN	0.0159559	NaN	NaN	NaN	NaN	0.93705	1.0314	NaN	0.0333578
E9QN92	Steap3		NaN	NaN	NaN	NaN	1.2639	1.0186	0.89017	0.0895132	0.60414	0.55586	NaN	0.0170696	1.1083	1.0902	1.2371	0.0377598
E9QN99	Abhd14b		NaN	NaN	NaN	NaN	1.525	1.0134	0.7794	0.179754	9.0652	NaN	1.0888	2.82008	0.87874	0.87166	0.99326	0.0321752
E9QND8	Atl2	Atlastin-2	NaN	NaN	NaN	NaN	NaN	0.95367	0.87613	0.0274145	0.67692	0.82639	NaN	0.0528456	1.6745	NaN	NaN	NaN
Q5XG73	Acbd5	Acyl-CoA-binding domain-containing protein 5	NaN	NaN	NaN	NaN	NaN	NaN	NaN	NaN	1.69921	NaN	NaN	NaN	NaN	NaN	NaN	NaN
Q80YQ2	Med23	Mediator of RNA polymerase II transcription subunit 23	NaN	NaN	NaN	NaN	1.2011	NaN	1.24005	0.0137709	NaN	1.0795	NaN	NaN	0.96339	NaN	0.9608	0.000915703
Q91WH7	Atp4a	Potassium-transporting ATPase alpha chain 1	NaN	NaN	NaN	NaN	NaN	1.1648	1.0966	0.0241123	NaN	NaN	NaN	NaN	NaN	NaN	NaN	NaN
P55937	Golga3	Golgin subfamily A member 3	1.4938	NaN	2.913	0.501763	1.24035	0.932855	1.3208	0.0965184	1.2826	1.3081	2.41595	0.305048	0.94761	1.05744	0.95192	0.0293244
F6S7U1	C030046E11Rik;Kiaa1432	Protein RIC1 homolog	NaN	NaN	NaN	NaN	NaN	1.35	NaN	NaN	NaN	NaN	NaN	NaN	0.75582	1.0102	NaN	0.0899369
P59328	Wdhd1	WD repeat and HMG-box DNA-binding protein 1	NaN	0.66959	0.65453	0.00532451	0.96053	0.99174	0.90987	0.0194776	0.75567	0.55448	0.54505	0.0560843	1.0943	1.3442	0.982515	0.0872973
E9QPE7	Myh11	Myosin-11	4.8818	NaN	NaN	NaN	NaN	NaN	NaN	NaN	NaN	NaN	NaN	NaN	0.98471	NaN	NaN	NaN
Q8VE91	Fam134b	Protein FAM134B	NaN	NaN	NaN	NaN	NaN	NaN	NaN	NaN	NaN	NaN	NaN	NaN	NaN	NaN	NaN	NaN
F2Z400	Pdpk1	3-phosphoinositide-dependent protein kinase 1	NaN	NaN	NaN	NaN	0.85832	NaN	0.964935	0.0376941	0.79275	0.90002	NaN	0.0379257	0.88877	0.97611	NaN	0.0308794
F2Z3Y1	Mpg	DNA-3-methyladenine glycosylase	NaN	NaN	NaN	NaN	NaN	NaN	1.0124	NaN	NaN	NaN	NaN	NaN	NaN	NaN	NaN	NaN
F2Z470	Hmgcr	3-hydroxy-3-methylglutaryl-coenzyme A reductase	NaN	NaN	NaN	NaN	NaN	1.2056	0.95461	0.0887384	NaN	NaN	NaN	NaN	NaN	NaN	NaN	NaN
Q5U430	Ubr3	E3 ubiquitin-protein ligase UBR3	1.1261	NaN	NaN	NaN	0.97617	1.2429	NaN	0.0943033	1.2574	NaN	NaN	NaN	NaN	1.1263	NaN	NaN
F6QCI0	Taf15		NaN	NaN	NaN	NaN	NaN	1.2689	NaN	NaN	NaN	0.95343	0.91648	0.0130638	1.0403	NaN	NaN	NaN
F6RJV6	Lancl2	LanC-like protein 2	1.0122	0.95046	1.0408	0.0217657	1.01967	1.2186	0.91091	0.073554	1.0539	1.138	0.90213	0.0563526	1.0083	0.98402	1.0501	0.0157566
F6RR02	Mtif2	Translation initiation factor IF-2, mitochondrial	NaN	NaN	NaN	NaN	NaN	NaN	0.89242	NaN	1.0122	NaN	NaN	NaN	NaN	NaN	NaN	NaN
F6T9H9	Mtmr1	Myotubularin-related protein 1	NaN	0.887	0.76666	0.0425466	NaN	NaN	NaN	NaN	NaN	NaN	NaN	NaN	NaN	NaN	NaN	NaN
Q60739	Bag1	BAG family molecular chaperone regulator 1	NaN	NaN	NaN	NaN	NaN	NaN	0.59753	NaN	0.71533	NaN	0.88167	0.0588101	NaN	NaN	NaN	NaN
F6TLV3	Fndc3a	Fibronectin type-III domain-containing protein 3A	1.77996	2.9058	2.7023	0.28282	NaN	1.1854	NaN	NaN	NaN	NaN	NaN	NaN	NaN	NaN	NaN	NaN
F6TQL3	Dnajc8	DnaJ homolog subfamily C member 8	0.954515	0.768005	0.76626	0.0510007	0.91279	0.98747	1.012	0.0243595	0.77824	0.744895	0.763065	0.00787005	1.0067	1.06547	0.988215	0.0190178
F6TWM7	Fxyd5	FXYD domain-containing ion transport regulator 5	1.1156	0.78557	0.83034	0.0843927	0.78589	0.74447	NaN	0.0146442	0.59348	0.791525	0.6466	0.0483225	0.746325	0.78498	0.73662	0.0120602
F6U840	Atf1	Cyclic AMP-dependent transcription factor ATF-1	NaN	NaN	NaN	NaN	NaN	1.067	NaN	NaN	NaN	NaN	0.72479	NaN	NaN	NaN	0.99783	NaN
F6UEA3	Qrich2		NaN	NaN	NaN	NaN	1.1108	1.1208	1.0327	0.0227394	1	1.0579	1.1043	0.0246335	1.0668	1.0833	1.0104	0.0180202
F6UK66	Ccdc50	Coiled-coil domain-containing protein 50	0.79208	0.72976	0.93029	0.0483805	0.74839	0.97008	0.76797	0.0578562	0.87903	0.8939	NaN	0.00525734	1.1154	1.1369	1.03038	0.0265533
P08103	Hck	Tyrosine-protein kinase HCK	NaN	NaN	NaN	NaN	NaN	NaN	NaN	NaN	NaN	2.353	NaN	NaN	NaN	NaN	NaN	NaN
F6V3Y9	Atg2a	Autophagy-related protein 2 homolog A	1.1962	1.3197	1.2545	0.0291244	NaN	NaN	NaN	NaN	NaN	NaN	NaN	NaN	NaN	NaN	NaN	NaN
F6VG18	Lztfl1	Leucine zipper transcription factor-like protein 1	NaN	NaN	1.4341	NaN	NaN	NaN	NaN	NaN	NaN	1.4895	NaN	NaN	NaN	NaN	NaN	NaN
F6W2Q5	Eps15	Epidermal growth factor receptor substrate 15	NaN	NaN	NaN	NaN	1.0696	NaN	0.96728	0.0361756	NaN	1.1589	NaN	NaN	NaN	NaN	NaN	NaN
Q8R007	Pvrl4	Poliovirus receptor-related protein 4	NaN	NaN	NaN	NaN	NaN	NaN	NaN	NaN	NaN	NaN	NaN	NaN	NaN	NaN	NaN	NaN
F6WBP9	Stim2	Stromal interaction molecule 2	NaN	NaN	NaN	NaN	NaN	NaN	NaN	NaN	NaN	NaN	NaN	NaN	NaN	NaN	NaN	NaN
Q8VDQ9	Kri1	Protein KRI1 homolog	NaN	NaN	NaN	NaN	1.387	1.137	1.2063	0.0608444	NaN	0.71255	1.071	0.126731	1.1677	1.2124	1.1552	0.0141764
F6WKY8	Pld1	Phospholipase D1	NaN	NaN	NaN	NaN	NaN	NaN	NaN	NaN	1.4233	1.691	NaN	0.0946462	NaN	NaN	NaN	NaN
F6WLY0	Lrmp	Lymphoid-restricted membrane protein;Processed lymphoid-restricted membrane protein	NaN	NaN	NaN	NaN	NaN	NaN	NaN	NaN	NaN	NaN	0.71579	NaN	NaN	NaN	NaN	NaN
Q8K4I3	Arhgef6	Rho guanine nucleotide exchange factor 6	2.444	1.9267	1.84305	0.153447	0.6764	0.62882	0.886935	0.0647537	0.855732	1.3888	2.3224	0.349968	0.98872	0.99199	0.95618	0.00933314
F6WQ99	Mto1	Protein MTO1 homolog, mitochondrial	NaN	NaN	NaN	NaN	0.70358	0.89691	NaN	0.0683525	NaN	NaN	NaN	NaN	0.96447	0.92042	0.90482	0.0145829
F6X2V9	Lsm14a	Protein LSM14 homolog A	NaN	0.96761	NaN	NaN	NaN	NaN	NaN	NaN	NaN	0.79776	NaN	NaN	NaN	NaN	NaN	NaN
Q8BVI5	Stx16	Syntaxin-16	NaN	NaN	NaN	NaN	0.73109	0.79882	1.29405	0.144884	NaN	NaN	NaN	NaN	NaN	NaN	0.61773	NaN
F6XC25	Cc2d1b	Coiled-coil and C2 domain-containing protein 1B	1.0632	NaN	0.91155	0.0536164	NaN	NaN	NaN	NaN	1.0697	0.99444	NaN	0.0266084	NaN	NaN	NaN	NaN
F6XU64	Gpkow	G patch domain and KOW motifs-containing protein	NaN	NaN	NaN	NaN	0.87208	0.91497	NaN	0.0151639	NaN	0.97396	NaN	NaN	0.80698	0.9153	0.80421	0.0298651
P01631	Igkv1-115	Ig kappa chain V-II region 26-10	NaN	NaN	NaN	NaN	NaN	NaN	NaN	NaN	NaN	NaN	NaN	NaN	0.099337	NaN	NaN	NaN
F6YIY0	Yipf3	Protein YIPF3	NaN	NaN	NaN	NaN	0.77612	1.1205	NaN	0.121757	NaN	NaN	NaN	NaN	1.0156	0.907	1.1575	0.0592171
P59997	Kdm2a	Lysine-specific demethylase 2A	NaN	NaN	NaN	NaN	0.91907	1.1134	NaN	0.068706	0.6677	NaN	NaN	NaN	0.94102	NaN	1.0594	0.0418537
F6YTC4	Slc39a10	Zinc transporter ZIP10	NaN	NaN	NaN	NaN	0.78616	0.92498	0.80742	0.0352469	NaN	NaN	0.47541	NaN	0.71202	0.71891	0.72725	0.00359516
F6YX19	Pigx	Phosphatidylinositol-glycan biosynthesis class X protein	NaN	NaN	NaN	NaN	2.66893	NaN	NaN	NaN	NaN	NaN	NaN	NaN	NaN	NaN	NaN	NaN
G5E8J8	Wiz	Protein Wiz	NaN	NaN	NaN	NaN	0.81788	0.74794	1.1327	0.0966175	2.6843	NaN	1.27133	0.499562	1.00005	0.88125	0.9739	0.0294265
Q9D6Y9	Gbe1	1,4-alpha-glucan-branching enzyme	NaN	NaN	2.1328	NaN	NaN	NaN	0.72854	NaN	1.4762	2.99515	2.9259	0.404312	NaN	NaN	NaN	NaN
F7AI87	Psmd4		NaN	NaN	NaN	NaN	NaN	NaN	NaN	NaN	0.95368	0.99237	NaN	0.013679	NaN	NaN	NaN	NaN
F7B227	Ech1	Delta(3,5)-Delta(2,4)-dienoyl-CoA isomerase, mitochondrial	NaN	NaN	NaN	NaN	0.92701	0.97154	NaN	0.0157437	NaN	NaN	NaN	NaN	0.92672	0.97215	0.88792	0.0198737
H7BX79	Ccdc162;Ccdc162p	Coiled-coil domain-containing protein 162	NaN	NaN	NaN	NaN	NaN	NaN	0.91596	NaN	NaN	NaN	NaN	NaN	NaN	NaN	NaN	NaN
F7BGR7	Rbm4;Rbm14	RNA-binding protein 4	1.0527	0.8844	NaN	0.059503	0.76813	1.8267	1.2376	0.250038	NaN	1.009	0.84607	0.0576045	1.4104	1.3337	NaN	0.0271175
F7BJB9	Morc3		0.352035	1.0636	0.82831	0.170894	1.35648	0.97366	1.082	0.0930196	0.978365	0.87571	0.9723	0.0271515	0.98232	0.87535	1.0023	0.0321789
F7BYG3	Sptbn5		NaN	NaN	NaN	NaN	NaN	NaN	NaN	NaN	0.76543	NaN	0.88001	0.0405101	NaN	NaN	NaN	NaN
F7CVJ5	Ahnak2		NaN	2.7964	NaN	NaN	NaN	NaN	0.67235	NaN	3.4819	3.4659	2.4613	0.275621	0.81314	NaN	NaN	NaN
F8VPK0	Ttc37		1.0204	0.87807	1.00001	0.0362823	1.0013	0.95859	0.884575	0.0278402	0.98774	0.99573	1.0766	0.023174	0.97885	0.907355	0.98481	0.0203181
P70336	Rock2	Rho-associated protein kinase 2	NaN	NaN	0.88503	NaN	NaN	NaN	NaN	NaN	0.78783	0.754825	NaN	0.011669	0.906065	NaN	0.99067	0.0299124
Q61194	Pik3c2a	Phosphatidylinositol 4-phosphate 3-kinase C2 domain-containing subunit alpha	NaN	NaN	NaN	NaN	0.76492	NaN	1.0386	0.0967605	NaN	NaN	NaN	NaN	1.0027	1.095	1.04136	0.0218505
Q99MI1	Erc1	ELKS/Rab6-interacting/CAST family member 1	1.3724	1.3874	NaN	0.0053033	NaN	NaN	NaN	NaN	NaN	1.1694	NaN	NaN	NaN	NaN	NaN	NaN
F8VPN4	Agl		NaN	NaN	NaN	NaN	0.61257	0.61601	0.6013	0.00362722	1.6157	1.6979	NaN	0.0290621	NaN	NaN	0.70884	NaN
F8VPP8	Zc3h7b		0.87431	NaN	0.88753	0.00467398	0.90054	NaN	NaN	NaN	NaN	NaN	NaN	NaN	0.68468	0.87501	0.76809	0.0449751
P48725	Pcnt	Pericentrin	NaN	NaN	NaN	NaN	NaN	0.86537	NaN	NaN	NaN	0.7566	NaN	NaN	NaN	NaN	0.52969	NaN
F8VQ05	Fryl		0.75954	0.74266	0.78453	0.00993037	1.0491	1.01219	1.2332	0.0558107	NaN	1.1238	NaN	NaN	NaN	NaN	0.95488	NaN
Q8VI36	Pxn	Paxillin	NaN	1.2568	NaN	NaN	NaN	NaN	0.74274	NaN	1.5938	1.2163	1.31345	0.0924042	NaN	1.1021	NaN	NaN
F8VQ29	Iqgap3		NaN	NaN	NaN	NaN	1.06524	1.2452	0.78752	0.108693	1.09155	NaN	NaN	NaN	1.08419	1.03721	NaN	0.0166099
F8VQ54	Dicer1	Endoribonuclease Dicer	0.98021	NaN	NaN	NaN	0.98989	0.98637	1.0962	0.0294246	NaN	NaN	NaN	NaN	1.2622	1.02666	NaN	0.0832742
P97789	Xrn1	5-3 exoribonuclease 1	NaN	0.72989	NaN	NaN	0.92544	0.770825	1.58915	0.204946	1.9222	0.92729	NaN	0.351754	NaN	0.75676	0.67712	0.028157
Q6Y685	Tacc1	Transforming acidic coiled-coil-containing protein 1	NaN	NaN	NaN	NaN	NaN	NaN	NaN	NaN	NaN	NaN	0.37791	NaN	NaN	NaN	1.1125	NaN
F8VQB6	Myo10	Unconventional myosin-X	NaN	NaN	NaN	NaN	NaN	NaN	NaN	NaN	0.84847	1.0498	NaN	0.0711809	1.0593	1.0594	NaN	3.53553e-05
F8VQC9	Slc4a7	Sodium bicarbonate cotransporter 3	NaN	NaN	2.0519	NaN	1.1417	1.1496	1.0774	0.0186684	1.4115	1.463	1.13056	0.0843485	0.96769	1.0727	1.1047	0.0337874
Q8VHH5	Agap3	Arf-GAP with GTPase, ANK repeat and PH domain-containing protein 3	NaN	NaN	NaN	NaN	NaN	0.74139	0.77814	0.0129931	0.68909	NaN	0.81813	0.0456225	1.05	NaN	NaN	NaN
F8WGD9	Agpat5	1-acyl-sn-glycerol-3-phosphate acyltransferase epsilon	NaN	NaN	NaN	NaN	NaN	1.1037	NaN	NaN	1.0981	NaN	NaN	NaN	0.90913	0.83318	NaN	0.0268524
F8WGL9	Cdv3		NaN	NaN	NaN	NaN	NaN	NaN	NaN	NaN	1.4464	1.0683	1.0954	0.0994233	NaN	NaN	NaN	NaN
F8WHZ9	Add1	Alpha-adducin	NaN	0.55706	NaN	NaN	NaN	1.2354	0.73873	0.175599	0.85897	NaN	0.863005	0.00142659	3.18905	NaN	1.2327	0.691674
F8WGT2	Tmem209	Transmembrane protein 209	NaN	0.96248	0.97248	0.00353553	1.1953	1.0414	1.3245	0.0668119	NaN	NaN	NaN	NaN	1.5491	NaN	NaN	NaN
F8WGW3	Srbd1	S1 RNA-binding domain-containing protein 1	NaN	1.2342	NaN	NaN	1.01991	1.01133	NaN	0.00303349	0.8964	0.94048	NaN	0.0155846	1.0929	0.949435	NaN	0.0507225
Q6PNC0	Dmxl1	DmX-like protein 1	0.90106	NaN	1.1571	0.0905238	NaN	0.95912	NaN	NaN	0.96666	0.884285	NaN	0.029124	0.96761	1.1372	1.02904	0.0404754
F8WHJ2	Gtpbp10	GTP-binding protein 10	NaN	NaN	NaN	NaN	0.95872	1.1303	0.9241	0.0520529	0.81528	0.74714	0.75099	0.0180443	0.98866	0.98299	0.94142	0.0121592
Q7TPM1	Prrc2b	Protein PRRC2B	NaN	NaN	NaN	NaN	NaN	NaN	NaN	NaN	NaN	NaN	NaN	NaN	0.78903	NaN	NaN	NaN
Q4VA53	Pds5b	Sister chromatid cohesion protein PDS5 homolog B	NaN	0.90487	0.66342	0.0853655	0.92344	0.920245	0.82146	0.027331	0.75163	0.77422	0.800855	0.0116155	0.99237	0.92187	0.90938	0.0210938
F8WIE5	Hectd1	E3 ubiquitin-protein ligase HECTD1	NaN	1.3053	NaN	NaN	1.1127	1.0467	1.0441	0.018327	NaN	NaN	1.11493	NaN	1.0025	0.96283	1.02107	0.0140234
Q9JIS8	Slc12a4	Solute carrier family 12 member 4	NaN	NaN	NaN	NaN	NaN	0.79948	NaN	NaN	1.2288	NaN	NaN	NaN	1.0384	NaN	NaN	NaN
H7BXB9	1700037H04Rik	UPF0687 protein C20orf27 homolog	NaN	0.95548	NaN	NaN	NaN	NaN	NaN	NaN	NaN	NaN	NaN	NaN	NaN	NaN	NaN	NaN
Q3T9X3	Dnm2	Dynamin-2	1.3966	1.4216	1.44	0.0102688	1.0258	1.04899	1.0781	0.0123536	1.4449	1.5226	1.6521	0.0493436	0.947375	1.0792	1.1028	0.0394836
F8WJ72	Cdc45	Cell division control protein 45 homolog	0.40996	0.47025	NaN	0.0213157	NaN	NaN	NaN	NaN	0.64754	0.56888	NaN	0.0278105	NaN	NaN	1.0183	NaN
F8WJI3	Ccdc58	Coiled-coil domain-containing protein 58	NaN	0.81444	0.88724	0.0257387	1.04775	1.0012	1.1817	0.0441755	0.88307	1.0875	0.68896	0.0939473	0.881925	1.0291	NaN	0.0520342
G3UWH9	Cog4	Conserved oligomeric Golgi complex subunit 4	NaN	NaN	NaN	NaN	0.84231	0.84899	0.88434	0.0106471	NaN	NaN	NaN	NaN	0.96266	NaN	NaN	NaN
G3UWL8	Tamm41	Mitochondrial translocator assembly and maintenance protein 41 homolog	NaN	NaN	NaN	NaN	0.84085	0.89751	0.8174	0.0194154	NaN	NaN	0.68387	NaN	0.60207	1.0198	0.95827	0.106312
G3UWZ0	Baz1a	Bromodomain adjacent to zinc finger domain protein 1A	0.73195	NaN	0.899025	0.0590699	0.86131	1.1104	1.3572	0.116883	0.80729	0.76261	0.690575	0.0277607	1.2813	0.98494	0.78964	0.116699
G3UX48	Prrc2a	Protein PRRC2A	0.64338	1.0701	1.015	0.109414	0.64729	0.79773	0.91659	0.0636199	1.0065	0.83621	0.87879	0.0417761	1.0815	0.774125	1.0596	0.0808416
G3UX50	Daxx	Death domain-associated protein 6	NaN	2.2939	1.7991	0.174938	2.5846	1.2226	1.91125	0.321033	1.4595	1.6643	1.4243	0.0610956	0.70412	1.0922	1.1471	0.113831
Q8VCR0	Rxrb	Retinoic acid receptor RXR-beta	NaN	NaN	NaN	NaN	0.76667	0.85685	0.6155	0.057489	NaN	NaN	NaN	NaN	0.99298	0.92389	NaN	0.024427
G3UYL4	Gpsm3	G-protein-signaling modulator 3	NaN	NaN	NaN	NaN	0.30724	NaN	NaN	NaN	NaN	NaN	NaN	NaN	NaN	0.36383	NaN	NaN
G3UYR8	Aldh7a1	Alpha-aminoadipic semialdehyde dehydrogenase	NaN	NaN	NaN	NaN	NaN	1.11825	NaN	NaN	1.0637	NaN	NaN	NaN	NaN	NaN	0.96399	NaN
G3UYU5	Rpp40	Ribonuclease P protein subunit p40	NaN	NaN	NaN	NaN	0.99928	1.262	0.91403	0.0854991	0.73723	NaN	NaN	NaN	1.3754	NaN	NaN	NaN
G3UYZ1	Igsf8	Immunoglobulin superfamily member 8	2.3378	2.3609	NaN	0.00816708	NaN	NaN	NaN	NaN	NaN	NaN	NaN	NaN	NaN	NaN	NaN	NaN
G3UZY2	Txn2	Thioredoxin;Thioredoxin, mitochondrial	0.75314	NaN	0.84889	0.0338527	0.794575	0.73392	0.69624	0.0233877	0.684715	0.682895	0.82155	0.0374919	0.70427	0.6945	0.830875	0.0358611
G3X8Q0	Sp1	Transcription factor Sp1	NaN	NaN	NaN	NaN	NaN	NaN	1.1862	NaN	NaN	NaN	NaN	NaN	NaN	NaN	NaN	NaN
G3X8R2	Sra1	Steroid receptor RNA activator 1	NaN	NaN	NaN	NaN	NaN	NaN	NaN	NaN	NaN	0.80051	0.85349	0.0187313	NaN	NaN	NaN	NaN
Q0P678	Zc3h18	Zinc finger CCCH domain-containing protein 18	0.69194	0.69639	0.632905	0.0167058	0.8725	0.959125	NaN	0.0306266	0.69151	0.693955	0.69504	0.000852364	1.0343	0.90931	0.979605	0.0295368
G3X8U3	2210016F16Rik		1.1544	0.77544	0.74125	0.108093	0.897125	0.91049	0.80228	0.0278113	1.01048	0.93102	NaN	0.0280934	0.919445	0.89097	0.896895	0.00708267
G3X8W7	Cdc23	Cell division cycle protein 23 homolog	NaN	NaN	NaN	NaN	NaN	NaN	NaN	NaN	0.763995	NaN	NaN	NaN	NaN	NaN	1.1134	NaN
G3X8X0	Dhx16		NaN	NaN	NaN	NaN	NaN	NaN	0.7741	NaN	NaN	NaN	NaN	NaN	1.1519	NaN	0.69884	0.160181
H9KUZ3	Siglec1	Sialoadhesin	NaN	NaN	2.6825	NaN	NaN	NaN	NaN	NaN	NaN	NaN	NaN	NaN	NaN	NaN	NaN	NaN
Q8C0G2	Traf3ip3	TRAF3-interacting JNK-activating modulator	0.6895	0.841645	NaN	0.0537914	NaN	0.89591	0.84504	0.0179853	0.830545	NaN	NaN	NaN	0.99678	NaN	0.8792	0.0415708
Q9R1S3	Pign	GPI ethanolamine phosphate transferase 1	NaN	NaN	NaN	NaN	NaN	NaN	0.87044	NaN	NaN	NaN	0.57211	NaN	NaN	NaN	NaN	NaN
Q9JM52	Mink1	Misshapen-like kinase 1	NaN	NaN	NaN	NaN	NaN	NaN	NaN	NaN	1.0042	1.1034	NaN	0.0350725	NaN	NaN	NaN	NaN
P42859	Htt	Huntingtin	NaN	NaN	NaN	NaN	0.9339	0.83628	0.66058	0.0652925	1.0308	NaN	5.06175	1.42516	NaN	0.97467	1.0671	0.0326789
Q8R1S4	Mtss1	Metastasis suppressor protein 1	NaN	NaN	NaN	NaN	NaN	NaN	NaN	NaN	0.7052	1.3162	NaN	0.216021	1.2196	0.90298	NaN	0.111942
G3X9Z4	Pcf11		NaN	NaN	NaN	NaN	NaN	NaN	1.11595	NaN	NaN	NaN	NaN	NaN	1.0852	NaN	NaN	NaN
G3XA09	Apaf1	Apoptotic protease-activating factor 1	1.07486	NaN	NaN	NaN	0.89842	0.64859	0.80309	0.0594335	0.882945	1.5103	0.75061	0.191313	0.94329	NaN	NaN	NaN
G3XA22	Utp23	rRNA-processing protein UTP23 homolog	NaN	NaN	NaN	NaN	NaN	NaN	NaN	NaN	NaN	NaN	NaN	NaN	NaN	1.4329	1.0698	0.128375
Q9D8B4	Ndufa11	NADH dehydrogenase [ubiquinone] 1 alpha subcomplex subunit 11	NaN	0.95589	NaN	NaN	NaN	NaN	NaN	NaN	0.99165	1.0805	NaN	0.0314132	NaN	NaN	NaN	NaN
G5E897	Kdelc2		NaN	NaN	0.60388	NaN	NaN	0.81804	NaN	NaN	NaN	NaN	NaN	NaN	0.24157	NaN	NaN	NaN
Q8CI95	Osbpl11	Oxysterol-binding protein-related protein 11;Oxysterol-binding protein	NaN	NaN	NaN	NaN	0.89036	NaN	0.82033	0.0247593	1.3036	0.023642	0.59817	0.302214	0.526088	NaN	NaN	NaN
G5E8B9	Rpl24		NaN	NaN	NaN	NaN	NaN	NaN	NaN	NaN	NaN	NaN	0.87942	NaN	NaN	NaN	NaN	NaN
Q8BRH0	Tmtc3	Transmembrane and TPR repeat-containing protein 3	NaN	0.77921	NaN	NaN	0.73234	0.91679	0.79664	0.0441346	NaN	NaN	NaN	NaN	0.76591	0.93728	0.8714	0.0407504
Q8C9X3	Ikzf1	DNA-binding protein Ikaros	NaN	NaN	NaN	NaN	NaN	NaN	NaN	NaN	NaN	0.35684	NaN	NaN	NaN	NaN	NaN	NaN
Q9JLV6	Pnkp	Bifunctional polynucleotide phosphatase/kinase;Polynucleotide 3-phosphatase;Polynucleotide 5-hydroxyl-kinase	NaN	NaN	NaN	NaN	0.91254	NaN	NaN	NaN	NaN	NaN	NaN	NaN	0.75237	0.94168	0.92403	0.0492976
Q922D4	Ppp6r3	Serine/threonine-protein phosphatase 6 regulatory subunit 3	0.88458	0.87467	1.02112	0.0385808	1.39495	1.0855	1.0744	0.0857721	0.77953	0.85806	0.766895	0.0232838	1.29545	1.5508	1.1541	0.0947813
G5E8V9	Arfip1		0.90707	NaN	NaN	NaN	NaN	NaN	0.80422	NaN	NaN	NaN	0.93747	NaN	NaN	NaN	NaN	NaN
G5E924	Hnrnpl		NaN	0.54764	0.60965	0.0219238	NaN	NaN	NaN	NaN	NaN	NaN	NaN	NaN	NaN	NaN	NaN	NaN
G8JL51	Polr1e	DNA-directed RNA polymerase I subunit RPA49	NaN	NaN	NaN	NaN	0.89309	1.0673	1.02958	0.043206	0.68145	NaN	1.0691	0.137055	1.0662	1.05529	0.99782	0.017318
H3BJ02	Stx5a;Stx5	Syntaxin-5	1.2088	NaN	NaN	NaN	0.93629	NaN	NaN	NaN	NaN	1.4343	NaN	NaN	NaN	NaN	1.08032	NaN
H3BJ26	Cux1	Protein CASP	0.81949	0.8846	NaN	0.0230199	NaN	NaN	NaN	NaN	NaN	NaN	NaN	NaN	NaN	NaN	NaN	NaN
H3BJ49	Cers5	Ceramide synthase 5	0.8373	0.96584	0.96824	0.0353153	0.857455	0.98086	1.0953	0.0560739	0.90032	0.81471	0.92263	0.0268559	0.88107	0.97355	0.815405	0.0374533
H3BJ53	Arhgef6		NaN	NaN	NaN	NaN	NaN	NaN	0.63584	NaN	NaN	NaN	NaN	NaN	NaN	NaN	NaN	NaN
H3BJJ6	Apobec3		NaN	NaN	NaN	NaN	NaN	NaN	NaN	NaN	NaN	NaN	NaN	NaN	NaN	NaN	1.1606	NaN
H3BJP9	Atpaf1	ATP synthase mitochondrial F1 complex assembly factor 1	NaN	NaN	NaN	NaN	0.87221	0.79106	NaN	0.0286909	NaN	1.0433	NaN	NaN	0.84248	1.0267	NaN	0.0651316
H3BK73	Tor2a	Torsin-2A	NaN	NaN	NaN	NaN	0.87768	0.89748	0.752875	0.0369579	0.58551	0.67512	NaN	0.0316819	1.11906	0.90383	1.0556	0.0521342
H3BKM2	Zc3hc1	Nuclear-interacting partner of ALK	0.85226	NaN	0.75209	0.0354154	1.04055	NaN	0.97688	0.0225125	6.82696	1.5699	1.0903	1.50032	NaN	NaN	0.83336	NaN
H3BL40	Rgsl1		0.60763	0.91239	NaN	0.107749	NaN	NaN	NaN	NaN	NaN	NaN	NaN	NaN	NaN	NaN	NaN	NaN
Q8C8T8	Tsr2	Pre-rRNA-processing protein TSR2 homolog	NaN	NaN	NaN	NaN	NaN	NaN	1.013	NaN	0.7681	1.1552	0.81562	0.0995209	NaN	NaN	NaN	NaN
H7BX26	Cep170	Centrosomal protein of 170 kDa	1.1881	1.3933	1.3748	0.0535088	1.0446	0.98127	1.25935	0.0687068	1.27345	1.0563	1.1681	0.0511903	1.0116	0.97595	NaN	0.0126042
H9H9R4	0610031J06Rik	Lysosomal protein NCU-G1	1.2942	1.3457	NaN	0.018208	NaN	NaN	0.84717	NaN	1.11545	1.0994	1.2042	0.0266091	0.99478	0.9171	NaN	0.027464
H9KV00	Son	Protein SON	0.80418	0.8455	0.83261	0.00996616	0.97532	0.96431	1.0309	0.0168265	0.75684	0.79329	0.77116	0.00865684	0.969305	1.0379	0.9977	0.0162476
Q99JN2	Klhl22	Kelch-like protein 22	0.7099	NaN	NaN	NaN	NaN	1.2654	0.95902	0.108322	0.91155	NaN	0.66218	0.0881656	NaN	NaN	NaN	NaN
Q9D924	Isca1;AK157302	Iron-sulfur cluster assembly 1 homolog, mitochondrial	NaN	NaN	NaN	NaN	1.1886	1.2234	NaN	0.0123037	NaN	NaN	NaN	NaN	NaN	1.138	1.0707	0.0237941
I6L974	Tbc1d17	TBC1 domain family member 17	NaN	NaN	NaN	NaN	0.60258	0.73435	NaN	0.0465877	0.91059	0.96824	NaN	0.0203824	0.95654	0.7192	0.83612	0.0559436
J3JS94	Lage3	L antigen family member 3	0.62638	0.61198	0.64878	0.0087419	NaN	NaN	NaN	NaN	0.62986	0.54965	NaN	0.0283585	NaN	NaN	NaN	NaN
Q9D4G9	Rmi1;Gm20775	RecQ-mediated genome instability protein 1	NaN	NaN	NaN	NaN	NaN	NaN	NaN	NaN	NaN	NaN	NaN	NaN	NaN	NaN	0.95622	NaN
Q9CYI0	5730455P16Rik	Protein Njmu-R1	NaN	NaN	NaN	NaN	NaN	0.9604	0.97388	0.0047659	NaN	0.96664	NaN	NaN	0.75419	NaN	0.85689	0.0363099
J3QM35	Gm5283		NaN	NaN	NaN	NaN	NaN	NaN	NaN	NaN	NaN	1.2002	NaN	NaN	NaN	NaN	NaN	NaN
Q80UU1	Ankzf1	Ankyrin repeat and zinc finger domain-containing protein 1	0.99944	NaN	NaN	NaN	NaN	4.1222	NaN	NaN	NaN	NaN	NaN	NaN	NaN	NaN	NaN	NaN
J3QN06	Carkd	ATP-dependent (S)-NAD(P)H-hydrate dehydratase	NaN	NaN	NaN	NaN	NaN	0.83791	1.01795	0.0636538	0.83247	0.99391	0.992785	0.0437861	NaN	NaN	NaN	NaN
J3QMX0	Rpp14		0.8751	0.8925	0.70582	0.0486133	NaN	NaN	NaN	NaN	0.89947	0.80706	NaN	0.0326719	NaN	NaN	0.80299	NaN
Q8BJM5	Slc30a6	Zinc transporter 6	NaN	NaN	NaN	NaN	0.82478	0.89472	0.80739	0.0217907	NaN	NaN	0.84914	NaN	0.79949	0.82452	NaN	0.00884944
Q4FCQ7	Ate1	Arginyl-tRNA--protein transferase 1	NaN	0.84529	NaN	NaN	0.72283	NaN	0.97835	0.09034	0.81205	0.992675	0.83226	0.0466535	0.79704	0.766	0.9422	0.0443393
Q8BWG8	Arrb1	Beta-arrestin-1	0.8377	0.80662	0.64561	0.048606	NaN	NaN	NaN	NaN	1.0061	1.04123	0.80828	0.0592014	NaN	NaN	NaN	NaN
Q3TIR1	Trappc13	Trafficking protein particle complex subunit 13	1.0323	0.75186	0.80197	0.0705034	NaN	NaN	NaN	NaN	NaN	NaN	NaN	NaN	NaN	NaN	NaN	NaN
Q9QY30	Abcb11	Bile salt export pump	1.154	NaN	NaN	NaN	NaN	NaN	0.84363	NaN	NaN	NaN	NaN	NaN	NaN	NaN	NaN	NaN
J3QP31	Gm9476		NaN	NaN	NaN	NaN	NaN	NaN	NaN	NaN	NaN	1.0557	NaN	NaN	NaN	NaN	NaN	NaN
Q9CQL7	Mrfap1;Gm5814	MORF4 family-associated protein 1	0.51579	0.48584	0.49979	0.00706479	NaN	NaN	1.2284	NaN	0.69523	0.588925	0.53288	0.0388727	NaN	NaN	1.1492	NaN
Q9CR86	Carhsp1;Gm9791	Calcium-regulated heat stable protein 1	NaN	NaN	NaN	NaN	1.2389	NaN	NaN	NaN	NaN	NaN	NaN	NaN	0.89584	NaN	NaN	NaN
Q80SZ7	Gng5;Gm3150	Guanine nucleotide-binding protein G(I)/G(S)/G(O) subunit gamma-5;Guanine nucleotide-binding protein subunit gamma	0.96187	0.75371	0.88204	0.0495057	NaN	NaN	NaN	NaN	0.71848	0.79208	0.73298	0.0183788	NaN	NaN	NaN	NaN
J3QPY0	1600014C10Rik	Protein C19orf12 homolog	NaN	NaN	5.0004	NaN	1.1165	0.90251	NaN	0.0756569	2.4131	1.0329	NaN	0.487974	1.2142	2.2768	NaN	0.375686
J3QPZ6	Gm21884;Gm21911		NaN	NaN	NaN	NaN	1.7868	0.18414	NaN	0.566626	NaN	NaN	NaN	NaN	NaN	NaN	NaN	NaN
J3QQ22	Smg1	Serine/threonine-protein kinase SMG1	1.1219	NaN	1.3361	0.0757311	NaN	NaN	NaN	NaN	1.0537	NaN	NaN	NaN	NaN	NaN	NaN	NaN
Q6P4S8	Ints1	Integrator complex subunit 1	NaN	NaN	0.88933	NaN	0.995225	0.954125	1.0651	0.0264485	0.9854	1.0443	NaN	0.0208243	1.11595	NaN	0.79259	0.114325
Q3UC82	Lig3	DNA ligase;DNA ligase 3	0.65859	NaN	0.90632	0.0875858	1.06005	1.0728	1.11815	0.014395	0.801685	0.640895	0.68191	0.0393849	0.842745	0.911455	1.0377	0.0466136
Q9D8M7	Phf10	PHD finger protein 10	NaN	NaN	NaN	NaN	NaN	NaN	1.0417	NaN	NaN	NaN	NaN	NaN	NaN	NaN	NaN	NaN
Q6ZQK0	Ncapd3	Condensin-2 complex subunit D3	NaN	NaN	NaN	NaN	0.81104	0.9284	NaN	0.041493	0.4577	0.487	NaN	0.0103591	1.0285	1.0375	0.94433	0.024226
Q000W5	Gbp10;Gbp6		NaN	NaN	NaN	NaN	NaN	NaN	NaN	NaN	NaN	4.5999	NaN	NaN	NaN	NaN	NaN	NaN
Q80SU7	Gvin1	Interferon-induced very large GTPase 1	2.9126	3.70425	3.4917	0.193146	2.3844	1.5185	2.7498	0.298105	2.784	3.119	3.0127	0.080698	0.77327	1.2365	1.1961	0.120953
M0QWG6	Pde6d	Retinal rod rhodopsin-sensitive cGMP 3,5-cyclic phosphodiesterase subunit delta	NaN	NaN	NaN	NaN	0.85442	NaN	NaN	NaN	1.1622	1.3085	NaN	0.0517249	0.95604	0.9327	0.9004	0.013171
M0QWR5	Clec7a	C-type lectin domain family 7 member A	NaN	NaN	NaN	NaN	2.2746	1.4866	1.0366	0.295402	1.4932	0.47665	NaN	0.359405	1.1166	0.90083	0.99219	0.051056
O08715	Akap1	A-kinase anchor protein 1, mitochondrial	NaN	0.5966	0.56584	0.0108753	0.76877	0.889455	NaN	0.0426686	0.710525	0.489135	1.00329	0.121576	0.86651	0.78773	0.88236	0.023892
O08800	Serpinb8	Serpin B8	NaN	NaN	NaN	NaN	NaN	NaN	NaN	NaN	NaN	NaN	NaN	NaN	0.83099	NaN	NaN	NaN
O08856	Ell	RNA polymerase II elongation factor ELL	1.0093	NaN	NaN	NaN	NaN	NaN	NaN	NaN	0.95719	1.1045	NaN	0.0520819	NaN	NaN	NaN	NaN
O08908	Pik3r2	Phosphatidylinositol 3-kinase regulatory subunit beta	NaN	NaN	NaN	NaN	0.67279	0.66903	NaN	0.00132936	0.57521	0.6786	0.84022	0.0629641	0.97169	0.87171	0.81518	0.0373606
Q3TMX0	Sdcbp	Syntenin-1	1.2522	1.2567	1.3032	0.0133104	NaN	1.2573	0.95311	0.107547	1.17075	1.1891	1.08615	0.0258862	NaN	0.88701	NaN	NaN
O08997	Atox1	Copper transport protein ATOX1	1.06526	1.13517	1.1641	0.0239563	1.0269	NaN	NaN	NaN	1.7937	1.446	2.0387	0.140398	1.089	0.96075	1.0267	0.0302329
O09044	Snap23	Synaptosomal-associated protein 23;Synaptosomal-associated protein	1.0232	1.0338	1.17895	0.0410235	1.2138	NaN	0.99458	0.077506	1.21835	1.1791	1.2036	0.00934597	1.04745	1.0238	1.0117	0.00857169
O09110	Map2k3	Dual specificity mitogen-activated protein kinase kinase 3	NaN	NaN	NaN	NaN	NaN	NaN	1.19056	NaN	0.76649	0.67354	0.86021	0.0439987	0.94992	1.2083	1.106	0.0613389
O09117	Sypl1	Synaptophysin-like protein 1	NaN	NaN	NaN	NaN	NaN	NaN	NaN	NaN	NaN	NaN	NaN	NaN	NaN	NaN	NaN	NaN
O09159	Man2b1	Lysosomal alpha-mannosidase	0.7	0.63938	0.58887	0.0262297	0.65591	0.83906	0.66231	0.0489994	0.667315	0.60856	0.825195	0.0528131	0.81289	0.78014	0.80988	0.00853336
O35114	Scarb2	Lysosome membrane protein 2	NaN	0.9624	1.0432	0.0285671	0.83465	0.75333	0.75032	0.0225533	0.8453	0.790175	0.76747	0.0188678	0.77379	0.65672	0.6989	0.0279504
O35130	Emg1	Ribosomal RNA small subunit methyltransferase NEP1	NaN	1.0602	1.1732	0.0399515	0.99171	1.01744	1.09385	0.025043	0.94844	0.8092	0.94476	0.0374056	0.951955	0.98463	1.02142	0.0163826
O35207	Cdk2ap1	Cyclin-dependent kinase 2-associated protein 1	0.57645	0.62136	0.50374	0.0279802	NaN	NaN	0.79413	NaN	NaN	NaN	0.64505	NaN	1.0308	NaN	NaN	NaN
O35295	Purb	Transcriptional activator protein Pur-beta	0.91779	0.94858	0.9256	0.00754517	0.899895	0.86576	0.790155	0.0264744	0.905345	0.98601	0.858735	0.0303549	0.87972	1.05685	0.99912	0.0425851
O35350	Capn1	Calpain-1 catalytic subunit	1.0262	0.61728	0.82034	0.0963841	NaN	0.70893	0.87536	0.0588419	NaN	NaN	1.2642	NaN	0.95896	1.66502	0.92181	0.197416
O35372	Cnih	Protein cornichon homolog	NaN	NaN	NaN	NaN	NaN	NaN	NaN	NaN	0.99733	0.92432	0.97389	0.0175722	NaN	NaN	NaN	NaN
O35375	Nrp2	Neuropilin-2	NaN	NaN	NaN	NaN	NaN	0.8559	NaN	NaN	0.59719	NaN	0.69512	0.0346235	0.82715	NaN	NaN	NaN
O35379	Abcc1	Multidrug resistance-associated protein 1	NaN	1.4017	0.85573	0.19303	NaN	0.740675	0.90749	0.058978	2.0333	1.4763	2.419	0.223416	0.867865	0.71709	1.2767	0.136496
O35382	Exoc4	Exocyst complex component 4	NaN	0.9134	0.94151	0.00993839	0.89068	0.90639	1.11769	0.0597613	1.0541	0.97865	NaN	0.0266756	0.915065	0.94528	1.14083	0.0577743
O35385	Ppef2	Serine/threonine-protein phosphatase with EF-hands 2	NaN	NaN	NaN	NaN	NaN	NaN	NaN	NaN	NaN	NaN	NaN	NaN	NaN	NaN	NaN	NaN
O35387	Hax1	HCLS1-associated protein X-1	0.9035	1.01069	0.88038	0.0327745	0.9309	1.0002	0.92828	0.0192275	0.93804	1.056	0.9656	0.0290888	1.0612	1.0537	1.1101	0.0144381
O35405	Pld3	Phospholipase D3	NaN	NaN	NaN	NaN	NaN	NaN	0.89336	NaN	NaN	1.0203	NaN	NaN	NaN	NaN	NaN	NaN
O35427	Crcp	DNA-directed RNA polymerase III subunit RPC9	0.64095	NaN	0.64249	0.000544472	1.0252	1.1835	1.2049	0.0462717	0.8704	NaN	NaN	NaN	1.0932	1.0935	1.0567	0.00997512
O35492	Clk3	Dual specificity protein kinase CLK3	NaN	NaN	NaN	NaN	1.1659	1.0452	NaN	0.0426739	NaN	0.92726	NaN	NaN	0.66538	1.1197	0.88187	0.107124
O35493	Clk4	Dual specificity protein kinase CLK4	NaN	NaN	NaN	NaN	0.76778	0.8369	NaN	0.0244376	NaN	NaN	NaN	NaN	NaN	0.89235	0.83073	0.021786
O35551	Rabep1	Rab GTPase-binding effector protein 1	1.5215	0.82253	NaN	0.247123	1.2751	NaN	0.93131	0.121548	0.56169	1.06556	1.0123	0.130494	0.99932	1.065	0.887425	0.0423247
O35598	Adam10	Disintegrin and metalloproteinase domain-containing protein 10	0.97638	0.54681	NaN	0.151876	NaN	NaN	0.89287	NaN	NaN	NaN	NaN	NaN	1.112	NaN	NaN	NaN
O35621	Pmm1	Phosphomannomutase 1	NaN	NaN	NaN	NaN	NaN	NaN	NaN	NaN	NaN	NaN	0.10764	NaN	NaN	NaN	NaN	NaN
O35654	Pold2	DNA polymerase delta subunit 2	NaN	NaN	NaN	NaN	1.1485	1.16615	1.151	0.00450224	0.59515	0.648975	0.8782	0.0708568	1.1423	1.0053	1.0695	0.0323124
O35682	Myadm	Myeloid-associated differentiation marker	NaN	NaN	NaN	NaN	NaN	NaN	NaN	NaN	1.4946	1.501	NaN	0.00226274	NaN	NaN	NaN	NaN
O35683	Ndufa1	NADH dehydrogenase [ubiquinone] 1 alpha subcomplex subunit 1	NaN	NaN	NaN	NaN	0.97978	0.9661	NaN	0.00483661	0.83606	0.79748	0.87162	0.0174798	0.95946	1.0176	1.0436	0.0203085
Q5SSP3	Slc1a4	Neutral amino acid transporter A	0.64635	0.50352	0.63705	0.0376717	NaN	NaN	NaN	NaN	NaN	0.58714	NaN	NaN	NaN	NaN	NaN	NaN
O35887	Calu	Calumenin	0.73037	NaN	0.98141	0.088756	NaN	NaN	NaN	NaN	NaN	NaN	2.0447	NaN	NaN	NaN	NaN	NaN
O35969	Gamt	Guanidinoacetate N-methyltransferase	NaN	NaN	NaN	NaN	NaN	NaN	0.72774	NaN	NaN	NaN	0.7479	NaN	NaN	NaN	0.80802	NaN
O54781	Srpk2	SRSF protein kinase 2;SRSF protein kinase 2 N-terminal;SRSF protein kinase 2 C-terminal	NaN	NaN	NaN	NaN	NaN	0.95891	NaN	NaN	0.87105	0.87767	NaN	0.00234052	NaN	1.0277	1.2618	0.0827668
O54782	Man2b2	Epididymis-specific alpha-mannosidase	NaN	2.3578	3.2069	0.300202	2.2315	1.9831	NaN	0.0878227	NaN	NaN	3.4789	NaN	NaN	0.900925	NaN	NaN
O54885	Tyrobp	TYRO protein tyrosine kinase-binding protein	0.75438	0.82074	0.770305	0.016331	NaN	NaN	NaN	NaN	0.75254	0.53551	0.73176	0.0564532	NaN	NaN	NaN	NaN
O54918	Bcl2l11	Bcl-2-like protein 11	NaN	NaN	NaN	NaN	NaN	NaN	2.4813	NaN	NaN	1.37462	NaN	NaN	NaN	0.87695	NaN	NaN
O54946	Dnajb6	DnaJ homolog subfamily B member 6	NaN	NaN	NaN	NaN	NaN	0.73338	0.92093	0.0663089	NaN	NaN	NaN	NaN	NaN	NaN	NaN	NaN
O54950	Prkag1	5-AMP-activated protein kinase subunit gamma-1	NaN	NaN	NaN	NaN	0.90764	0.95342	NaN	0.0161857	1.3105	0.995335	0.88381	0.10432	0.96329	0.800765	0.92565	0.0401051
O54956	Pole2	DNA polymerase epsilon subunit 2	NaN	NaN	NaN	NaN	1.02056	1.5352	1.0542	0.135721	NaN	NaN	NaN	NaN	1.1602	NaN	0.89316	0.0944129
O55091	Impact	Protein IMPACT	NaN	NaN	1.0489	NaN	NaN	NaN	NaN	NaN	NaN	2.6385	NaN	NaN	NaN	NaN	NaN	NaN
O55106	Strn	Striatin	NaN	NaN	NaN	NaN	NaN	NaN	1.07615	NaN	NaN	1.07922	0.95704	0.0431972	0.77151	NaN	NaN	NaN
Q7TMG8	Gbas	Protein NipSnap homolog 2	0.84841	1.06827	0.906835	0.0536853	0.39952	0.93205	NaN	0.188278	0.93363	NaN	NaN	NaN	NaN	0.20914	0.86681	0.232521
Q5SQB4	Tlx3	T-cell leukemia homeobox protein 3	NaN	0.89291	NaN	NaN	1.0988	1.0279	0.85961	0.0579144	0.77215	0.73226	0.63632	0.0329115	0.83509	1.0285	1.0275	0.052504
O55176	Pja1	E3 ubiquitin-protein ligase Praja-1	NaN	NaN	NaN	NaN	NaN	NaN	0.69561	NaN	NaN	NaN	NaN	NaN	NaN	NaN	NaN	NaN
O55229	Chkb	Choline/ethanolamine kinase	NaN	NaN	0.76436	NaN	0.66598	0.82807	NaN	0.0573075	0.88461	0.82791	NaN	0.0200465	0.58728	0.60769	0.51582	0.0227411
Q9DCC1	Rngtt	mRNA-capping enzyme;Polynucleotide 5-triphosphatase;mRNA guanylyltransferase	NaN	NaN	NaN	NaN	NaN	0.92197	NaN	NaN	0.71616	NaN	NaN	NaN	1.15565	0.978965	0.83511	0.075684
O70126	Aurkb	Aurora kinase B	1.1696	NaN	0.8883	0.0994546	0.51533	0.82973	0.81449	0.0835722	0.545435	0.30649	0.52827	0.0628271	0.91371	0.80647	0.78949	0.031751
O70152	Dpm1	Dolichol-phosphate mannosyltransferase	NaN	NaN	1.2097	NaN	0.88082	0.955345	0.37984	0.14754	1.1244	1.119	1.5092	0.105472	1.0495	0.98036	1.05125	0.0190601
Q3V3P1	Top3a	DNA topoisomerase;DNA topoisomerase 3-alpha	NaN	NaN	NaN	NaN	NaN	1.0413	NaN	NaN	NaN	NaN	NaN	NaN	NaN	1.0389	NaN	NaN
O70172	Pip4k2a	Phosphatidylinositol 5-phosphate 4-kinase type-2 alpha	NaN	NaN	NaN	NaN	NaN	NaN	0.96862	NaN	NaN	NaN	NaN	NaN	0.78666	0.95005	NaN	0.0577671
O70230	Znf143	Zinc finger protein 143	NaN	NaN	NaN	NaN	NaN	NaN	NaN	NaN	0.58154	NaN	NaN	NaN	NaN	NaN	NaN	NaN
O70378	Emc8	ER membrane protein complex subunit 8	0.871675	0.77132	0.77478	0.0268547	0.97036	0.95226	1.0413	0.0221846	0.7528	0.74319	0.839095	0.0248975	0.94111	0.95226	0.94347	0.00276992
O70422	Gtf2h4	General transcription factor IIH subunit 4	NaN	NaN	NaN	NaN	1.04002	0.93029	1.3142	0.0932143	NaN	NaN	3.8186	NaN	0.64227	NaN	NaN	NaN
O70456	Sfn	14-3-3 protein sigma	NaN	NaN	NaN	NaN	NaN	NaN	NaN	NaN	NaN	NaN	NaN	NaN	0.0944865	NaN	NaN	NaN
O70475	Ugdh	UDP-glucose 6-dehydrogenase	0.85863	NaN	NaN	NaN	0.52221	NaN	0.63843	0.04109	0.83312	0.92584	0.77704	0.0354251	0.78299	0.77891	0.702955	0.0212493
Q8BSN6	Vamp4	Vesicle-associated membrane protein 4	0.81074	0.96394	0.96406	0.0417121	1.0123	0.96542	0.82306	0.0464582	1.1817	1.37855	1.5048	0.076759	1.0482	1.1521	1.0562	0.0272546
O70481	Ubr1	E3 ubiquitin-protein ligase UBR1	NaN	NaN	NaN	NaN	NaN	1.1481	NaN	NaN	NaN	0.70375	NaN	NaN	NaN	NaN	NaN	NaN
O70494	Sp3	Transcription factor Sp3	0.69007	NaN	NaN	NaN	NaN	NaN	1.6635	NaN	0.68806	0.67038	0.67767	0.00418851	NaN	NaN	NaN	NaN
O70496	Clcn7	H(+)/Cl(-) exchange transporter 7	1.1787	0.92025	1.3622	0.104667	NaN	NaN	NaN	NaN	4.21145	1.0035	0.7587	0.908241	NaN	0.79419	NaN	NaN
O70579	Slc25a17	Peroxisomal membrane protein PMP34	NaN	NaN	NaN	NaN	1.0652	0.89601	NaN	0.0598177	NaN	1.7896	1.1894	0.212203	1.03628	1.1806	NaN	0.0510248
O88188	Ly86	Lymphocyte antigen 86	NaN	NaN	NaN	NaN	0.75891	NaN	NaN	NaN	0.85179	0.78636	NaN	0.023133	NaN	0.86759	NaN	NaN
O88307	Sorl1	Sortilin-related receptor	NaN	NaN	NaN	NaN	0.83142	0.6911	NaN	0.0496106	0.6376	NaN	NaN	NaN	1.10315	0.900925	0.858285	0.0616671
O88325	Naglu		NaN	NaN	0.79084	NaN	0.6317	0.73575	0.75421	0.0311364	0.70941	0.67172	NaN	0.0133254	0.68915	0.72408	0.77853	0.0212339
Q5D0E0	Ikbkb	Inhibitor of nuclear factor kappa-B kinase subunit beta	NaN	1.4088	1.1896	0.0774989	1.1485	NaN	0.98985	0.0560912	NaN	NaN	NaN	NaN	NaN	NaN	1.0582	NaN
O88396	Grpel2	GrpE protein homolog 2, mitochondrial	NaN	NaN	NaN	NaN	NaN	NaN	NaN	NaN	NaN	NaN	NaN	NaN	1.1669	0.95266	1.1309	0.0540796
O88508	Dnmt3a	DNA (cytosine-5)-methyltransferase 3A	NaN	0.777385	0.82126	0.0155122	0.84288	0.88117	0.79371	0.0206676	0.70368	0.72436	0.72021	0.00515725	0.83277	0.93922	0.84955	0.02698
O88512	Ap1g2	AP-1 complex subunit gamma-like 2	0.84628	NaN	NaN	NaN	1.197	1.14235	NaN	0.0193217	NaN	NaN	NaN	NaN	0.94283	0.99903	1.0703	0.0301149
O88520	Shoc2	Leucine-rich repeat protein SHOC-2	NaN	NaN	0.89938	NaN	0.80507	NaN	0.80055	0.00159806	NaN	NaN	0.83616	NaN	1.1109	1.5464	NaN	0.153973
O88532	Zfr	Zinc finger RNA-binding protein	1.03085	0.92452	0.99486	0.0254944	NaN	0.92091	0.95946	0.0136295	1.0059	1.04567	1.00005	0.0117003	0.873115	NaN	0.96631	0.0329494
O88554	Parp2	Poly [ADP-ribose] polymerase 2	NaN	NaN	NaN	NaN	1.0611	NaN	0.96179	0.0351114	NaN	NaN	NaN	NaN	0.96398	NaN	1.0755	0.0394283
O88665	Brd7	Bromodomain-containing protein 7	NaN	0.89368	NaN	NaN	0.95177	NaN	NaN	NaN	0.58189	0.63938	NaN	0.0203258	0.75603	NaN	0.94589	0.0671256
O88696	Clpp	Putative ATP-dependent Clp protease proteolytic subunit, mitochondrial	0.94142	0.93987	1.1326	0.0522448	0.88753	1.1019	1.0147	0.0508194	1.33274	1.06378	2.3759	0.326723	1.0638	0.92177	0.89659	0.0424987
O88712	Ctbp1	C-terminal-binding protein 1	0.765185	0.85998	0.757265	0.0269425	NaN	NaN	NaN	NaN	1.4236	1.0348	0.69748	0.171291	NaN	NaN	1.698	NaN
O88736	Hsd17b7	3-keto-steroid reductase	NaN	NaN	NaN	NaN	NaN	1.166	NaN	NaN	0.9495	0.79674	NaN	0.0540088	1.2668	NaN	0.93804	0.116234
O88796	Rpp30	Ribonuclease P protein subunit p30	0.908895	0.88321	0.84796	0.0144214	0.95877	0.956015	0.95978	0.000918641	0.80439	0.82901	0.88832	0.0203379	1.0073	1.0386	1.01873	0.00746508
O88811	Stam2	Signal transducing adapter molecule 2	0.48277	0.89831	0.75026	0.0992832	NaN	NaN	1.1379	NaN	NaN	1.0494	0.68931	0.127311	NaN	NaN	NaN	NaN
O88839	Adam15	Disintegrin and metalloproteinase domain-containing protein 15	NaN	NaN	NaN	NaN	NaN	0.83671	NaN	NaN	NaN	NaN	NaN	NaN	NaN	1.2157	1.0313	0.0651952
O88843	Cradd	Death domain-containing protein CRADD	NaN	NaN	NaN	NaN	NaN	NaN	NaN	NaN	NaN	NaN	NaN	NaN	NaN	NaN	NaN	NaN
O88845	Akap10	A-kinase anchor protein 10, mitochondrial	0.96584	0.94025	0.908615	0.0135131	0.99499	0.88596	1.0521	0.0397919	0.98272	0.90084	0.92035	0.0201614	1.14485	1.03935	0.93858	0.0486226
O88852	Tspyl1	Testis-specific Y-encoded-like protein 1	NaN	NaN	NaN	NaN	NaN	NaN	NaN	NaN	0.69277	NaN	NaN	NaN	NaN	NaN	NaN	NaN
O88874	Ccnk	Cyclin-K	0.86041	0.84441	0.92791	0.0208917	1.0186	0.945135	1.0216	0.0204151	0.73818	0.786065	0.75616	0.0114027	0.89338	0.78088	0.954325	0.041479
O88895	Hdac3	Histone deacetylase 3;Histone deacetylase	NaN	0.73096	0.64782	0.0293944	0.9081	0.94255	NaN	0.0121799	0.75018	0.62127	NaN	0.0455766	0.98714	0.99967	1.0094	0.00526055
O88907	Pias1	E3 SUMO-protein ligase PIAS1	NaN	NaN	0.63889	NaN	NaN	NaN	NaN	NaN	0.4799	0.52819	42.62	11.4625	NaN	NaN	0.39612	NaN
O88952	Lin7c	Protein lin-7 homolog C	0.78766	NaN	1.0602	0.0963574	0.89154	0.95653	NaN	0.0229774	0.74223	0.78001	0.9347	0.0480744	NaN	0.75297	0.81933	0.0234618
O89001	Cpd	Carboxypeptidase D	NaN	0.982732	NaN	NaN	NaN	0.5325	NaN	NaN	2.0681	1.7484	1.6102	0.110718	NaN	NaN	NaN	NaN
O89023	Tpp1	Tripeptidyl-peptidase 1	0.61748	0.597735	0.602585	0.00485054	0.71667	0.76519	0.709575	0.0142693	0.602445	0.52314	0.630075	0.0261674	0.88392	0.86485	0.82655	0.0137731
O89032	Sh3pxd2a	SH3 and PX domain-containing protein 2A	NaN	NaN	NaN	NaN	NaN	NaN	NaN	NaN	NaN	NaN	NaN	NaN	NaN	0.91952	0.84886	0.0249821
O89050	Mkln1	Muskelin	1.1656	1.04821	0.86689	0.0709419	1.81495	1.329	1.5373	0.114928	0.541705	0.9158	1.0987	0.133838	0.62001	1.1318	1.38365	0.183435
O89112	Lancl1	LanC-like protein 1	NaN	0.60277	1.6797	0.380752	0.81336	NaN	0.97708	0.0578838	NaN	NaN	0.18697	NaN	NaN	NaN	NaN	NaN
Q9MD68	mt-Co1;Mtco1	Cytochrome c oxidase subunit 1	NaN	0.9065	NaN	NaN	0.94513	0.76537	0.83351	0.042781	0.6385	0.60904	NaN	0.0104157	0.884105	NaN	0.79128	0.0328186
Q7JCX7	mt-Co3;Mtco3	Cytochrome c oxidase subunit 3	NaN	NaN	NaN	NaN	NaN	NaN	NaN	NaN	NaN	NaN	NaN	NaN	NaN	0.92632	NaN	NaN
P01027	C3	Complement C3;Complement C3 beta chain;Complement C3 alpha chain;C3a anaphylatoxin;Acylation stimulating protein;Complement C3b alpha chain;Complement C3c alpha chain fragment 1;Complement C3dg fragment;Complement C3g fragment;Complement C3d fragment;Complement C3f fragment;Complement C3c alpha chain fragment 2	NaN	NaN	NaN	NaN	NaN	NaN	4.1701	NaN	NaN	NaN	NaN	NaN	0.34401	NaN	NaN	NaN
P01831	Thy1	Thy-1 membrane glycoprotein	0.17393	NaN	NaN	NaN	NaN	NaN	NaN	NaN	NaN	NaN	NaN	NaN	NaN	NaN	NaN	NaN
P01900	H2-D1;H2-T23	H-2 class I histocompatibility antigen, D-D alpha chain;H-2 class I histocompatibility antigen, alpha chain;H-2 class I histocompatibility antigen, D-37 alpha chain	NaN	NaN	NaN	NaN	NaN	NaN	2.3561	NaN	NaN	NaN	NaN	NaN	NaN	NaN	NaN	NaN
Q9MD82	mt-Nd5;Mtnd5	NADH-ubiquinone oxidoreductase chain 5	NaN	NaN	NaN	NaN	NaN	NaN	NaN	NaN	NaN	NaN	0.6858	NaN	NaN	NaN	NaN	NaN
Q7JCZ0	mt-Atp8;Mtatp8	ATP synthase protein 8	NaN	NaN	NaN	NaN	NaN	NaN	NaN	NaN	NaN	NaN	NaN	NaN	NaN	NaN	NaN	NaN
P03975	Iap	IgE-binding protein	NaN	1.2421	1.0503	0.0678115	NaN	0.83057	NaN	NaN	NaN	NaN	NaN	NaN	0.88105	NaN	0.94858	0.0238755
P04184	Tk1	Thymidine kinase, cytosolic	NaN	NaN	NaN	NaN	NaN	NaN	0.32904	NaN	NaN	NaN	NaN	NaN	1.2214	NaN	NaN	NaN
P04202	Tgfb1	Transforming growth factor beta-1;Latency-associated peptide	NaN	NaN	NaN	NaN	0.88067	1.0926	NaN	0.0749286	0.91258	NaN	NaN	NaN	NaN	0.93791	1.0003	0.0220582
P06795	Abcb1b	Multidrug resistance protein 1B	NaN	0.76219	NaN	NaN	1.0606	0.861525	0.78978	0.0661429	0.79758	0.6814	0.73996	0.0273842	0.99027	1.2392	0.936925	0.076056
P06869	Plau	Urokinase-type plasminogen activator;Urokinase-type plasminogen activator long chain A;Urokinase-type plasminogen activator short chain A;Urokinase-type plasminogen activator chain B	NaN	NaN	NaN	NaN	NaN	NaN	1.0702	NaN	0.71073	0.66082	NaN	0.0176458	NaN	NaN	NaN	NaN
P08775	Polr2a	DNA-directed RNA polymerase II subunit RPB1	1.0946	0.680545	0.870785	0.0977006	0.90679	0.88193	1.0189	0.0343982	0.813965	0.7714	0.80945	0.0110218	0.964865	1.0133	1.0062	0.0123302
P08905	Lyz2	Lysozyme C-2	NaN	NaN	NaN	NaN	NaN	NaN	0.19303	NaN	NaN	NaN	1.11065	NaN	0.79111	NaN	0.82093	0.010543
P09242	Alpl	Alkaline phosphatase, tissue-nonspecific isozyme	NaN	0.38761	0.833085	0.157499	0.9293	0.95992	0.74043	0.0560375	2.2746	1.8979	1.9211	0.099518	1.04169	1.0361	0.901735	0.0373535
P09926	Surf2	Surfeit locus protein 2	NaN	NaN	NaN	NaN	1.0038	1.1798	NaN	0.0622254	0.82873	0.84228	0.8548	0.00614636	0.92995	0.84249	NaN	0.0309218
P0C028	Nudt11;Nudt10;Nudt4	Diphosphoinositol polyphosphate phosphohydrolase 3-beta;Diphosphoinositol polyphosphate phosphohydrolase 3-alpha;Diphosphoinositol polyphosphate phosphohydrolase 2	NaN	NaN	NaN	NaN	0.89577	1.2233	0.95775	0.0820195	0.50756	0.57748	1.0316	0.134127	1.131	NaN	NaN	NaN
P0DJF2	Pet117	Protein PET117 homolog, mitochondrial	NaN	NaN	NaN	NaN	NaN	NaN	1.014	NaN	NaN	NaN	NaN	NaN	0.95075	NaN	NaN	NaN
P10400	Pol	Retrovirus-related Pol polyprotein;Reverse transcriptase;Endonuclease	NaN	NaN	NaN	NaN	NaN	0.6064	0.50177	0.0369923	NaN	NaN	NaN	NaN	0.89083	NaN	NaN	NaN
P10404		MLV-related proviral Env polyprotein;Surface protein;Transmembrane protein	NaN	NaN	NaN	NaN	NaN	NaN	NaN	NaN	NaN	0.65487	NaN	NaN	0.94328	NaN	NaN	NaN
P10518	Alad	Delta-aminolevulinic acid dehydratase	NaN	NaN	NaN	NaN	1.22495	NaN	1.0572	0.0593086	0.8608	0.98327	NaN	0.0432997	0.762455	0.6477	0.97039	0.0771085
Q8CGP2	Hist1h2bp;Hist1h2bk;Hist1h2bb;Hist1h2bf;Gm13646;Hist3h2ba;Hist3h2bb;Hist1h2ba	Histone H2B type 1-P;Histone H2B type 1-K;Histone H2B type 1-B;Histone H2B type 1-F/J/L;Histone H2B;Histone H2B type 3-A;Histone H2B type 3-B;Histone H2B type 1-A	0.50167	0.62114	0.54672	0.0284416	NaN	NaN	NaN	NaN	NaN	NaN	NaN	NaN	NaN	NaN	NaN	NaN
Q6ZWY9	Hist1h2bc;Hist2h2bb;Hist1h2bh;Hist1h2bm	Histone H2B type 1-C/E/G;Histone H2B type 2-B;Histone H2B type 1-H;Histone H2B type 1-M	0.53979	0.59714	0.59889	0.0158522	NaN	NaN	NaN	NaN	NaN	NaN	NaN	NaN	NaN	NaN	NaN	NaN
P10925	Zfy1	Zinc finger Y-chromosomal protein 1	NaN	NaN	NaN	NaN	0.92473	NaN	NaN	NaN	NaN	NaN	NaN	NaN	0.087788	NaN	0.98275	0.316417
P11370	Fv4;BC035947	Retrovirus-related Env polyprotein from Fv-4 locus	NaN	NaN	NaN	NaN	NaN	NaN	NaN	NaN	NaN	0.52887	NaN	NaN	NaN	NaN	NaN	NaN
P11688	Itga5	Integrin alpha-5;Integrin alpha-5 heavy chain;Integrin alpha-5 light chain	4.65795	3.04045	2.8943	0.461404	NaN	1.6306	1.6393	0.00307591	3.1439	2.9736	2.428	0.176299	1.0795	NaN	NaN	NaN
P11881	Itpr1	Inositol 1,4,5-trisphosphate receptor type 1	NaN	NaN	NaN	NaN	NaN	NaN	NaN	NaN	NaN	NaN	NaN	NaN	0.87062	NaN	0.87737	0.00238649
P11930	Nudt19	Nucleoside diphosphate-linked moiety X motif 19, mitochondrial	NaN	NaN	NaN	NaN	1.0762	0.93095	1.04963	0.0364578	NaN	NaN	0.99674	NaN	0.84323	0.93892	0.93076	0.0250072
P15066	Jund	Transcription factor jun-D	NaN	NaN	NaN	NaN	NaN	NaN	NaN	NaN	NaN	NaN	NaN	NaN	NaN	NaN	1.0463	NaN
P15920	Atp6v0a2	V-type proton ATPase 116 kDa subunit a isoform 2	NaN	NaN	NaN	NaN	NaN	0.75869	0.69801	0.0214536	NaN	NaN	NaN	NaN	NaN	NaN	NaN	NaN
P16330	Cnp	2,3-cyclic-nucleotide 3-phosphodiesterase	NaN	NaN	NaN	NaN	NaN	NaN	1.0342	NaN	NaN	NaN	NaN	NaN	NaN	NaN	NaN	NaN
P16879	Fes	Tyrosine-protein kinase Fes/Fps	NaN	0.77158	0.62141	0.0530931	0.69519	0.66117	NaN	0.0120279	NaN	0.51654	0.76176	0.0866984	0.829185	0.94273	0.86324	0.0274677
P17433	Spi1	Transcription factor PU.1	NaN	NaN	NaN	NaN	NaN	NaN	NaN	NaN	0.75023	0.72664	NaN	0.00834032	NaN	0.75708	0.9177	0.0567877
Q63836	Selenbp2;Selenbp1	Selenium-binding protein 2;Selenium-binding protein 1	0.63808	NaN	NaN	NaN	0.34715	0.54715	0.466245	0.0474261	0.793275	0.35893	0.63119	0.103468	0.70652	0.45336	0.39918	0.077336
P18181	Cd48	CD48 antigen	NaN	NaN	0.92256	NaN	0.92046	NaN	0.84508	0.0266509	NaN	0.80867	0.809795	0.000397748	0.63272	NaN	NaN	NaN
P19426	Nelfe	Negative elongation factor E	NaN	27.797	23.054	1.6769	NaN	0.838145	0.80859	0.0104493	12.8985	NaN	0.669695	4.32355	0.869525	NaN	0.92666	0.0202003
P19973	Lsp1	Lymphocyte-specific protein 1	NaN	0.32021	0.33074	0.00372292	NaN	NaN	NaN	NaN	0.36393	0.51324	NaN	0.0527891	NaN	NaN	NaN	NaN
P21278	Gna11;Gna14	Guanine nucleotide-binding protein subunit alpha-11;Guanine nucleotide-binding protein subunit alpha-14	NaN	NaN	NaN	NaN	1.044	NaN	NaN	NaN	NaN	NaN	NaN	NaN	NaN	NaN	NaN	NaN
P21460	Cst3	Cystatin-C	0.51398	0.453295	0.49819	0.0148418	0.79025	0.77754	0.60126	0.0497971	0.406325	0.44299	0.409285	0.00960153	0.78848	0.877795	0.75064	0.0307784
Q3TBA3	Tap1	Antigen peptide transporter 1	3.6264	3.2325	3.22775	0.107858	2.4241	NaN	NaN	NaN	0.84628	NaN	2.31465	0.519147	NaN	1.052	NaN	NaN
P22366	Myd88	Myeloid differentiation primary response protein MyD88	NaN	NaN	NaN	NaN	1.1435	1.1719	1.1014	0.0167213	NaN	0.87909	0.963285	0.0297674	1.0306	NaN	1.06755	0.0130638
P23475	Xrcc6	X-ray repair cross-complementing protein 6	NaN	NaN	NaN	NaN	0.74949	0.69894	NaN	0.0178721	NaN	0.94287	10.5472	3.39563	0.63354	0.84587	0.53099	0.0757065
P23780	Glb1	Beta-galactosidase	NaN	NaN	NaN	NaN	0.76105	0.7815	0.70454	0.0187917	0.79761	0.88215	0.86233	0.020842	0.877235	0.82609	0.851495	0.0120551
P24638	Acp2	Lysosomal acid phosphatase	1.4925	1.75035	0.89507	0.20682	0.88447	0.926805	1.8192	0.24884	1.2741	1.4226	NaN	0.0525027	0.8579	0.922135	0.82653	0.0229738
P24860	Ccnb1	G2/mitotic-specific cyclin-B1	0.26667	0.29269	0.327415	0.0143667	0.518	0.87371	NaN	0.125762	0.51582	0.486075	0.68928	0.0517349	0.83329	0.8205	0.8326	0.003391
P26231	Ctnna1	Catenin alpha-1	NaN	NaN	NaN	NaN	1.2098	1.8339	NaN	0.220653	2.6188	NaN	NaN	NaN	1.3994	NaN	NaN	NaN
P26323	Fli1	Friend leukemia integration 1 transcription factor	0.54422	0.49355	0.50041	0.0129584	0.766955	NaN	NaN	NaN	0.72071	0.50644	0.63795	0.0509378	0.983805	0.93826	0.92939	0.0137626
P26450	Pik3r1	Phosphatidylinositol 3-kinase regulatory subunit alpha	NaN	NaN	NaN	NaN	0.80596	0.89809	0.87923	0.0229429	NaN	NaN	1.0681	NaN	1.16	0.80784	1.0581	0.0854249
P27808	Mgat1	Alpha-1,3-mannosyl-glycoprotein 2-beta-N-acetylglucosaminyltransferase	NaN	NaN	NaN	NaN	1.409	1.2787	1.5261	0.0583404	0.74806	0.80263	NaN	0.0192934	0.91147	1.0437	0.89033	0.0391833
P28033	Cebpb	CCAAT/enhancer-binding protein beta	1.66425	1.0173	1.7925	0.195877	1.35	1.47665	1.2728	0.0485168	1.64	NaN	1.6539	0.00491439	1.1918	NaN	1.6425	0.159347
P28659	Celf1	CUGBP Elav-like family member 1	0.9012	0.92792	0.89611	0.00805477	0.98491	1.01165	1.09595	0.027319	1.0013	0.89912	0.92484	0.0250543	1.0335	0.76798	0.953025	0.0641811
P28867	Prkcd	Protein kinase C delta type;Protein kinase C delta type regulatory subunit;Protein kinase C delta type catalytic subunit	1.7969	1.55605	1.5257	0.0700474	1.414	1.2224	1.3641	0.0468565	1.37525	1.39225	1.3079	0.021029	1.0427	0.8264	1.0106	0.0550238
P29477	Nos2	Nitric oxide synthase, inducible	2.8314	5.2867	5.7396	0.737645	NaN	NaN	NaN	NaN	NaN	NaN	NaN	NaN	NaN	NaN	1.1661	NaN
P30204	Msr1	Macrophage scavenger receptor types I and II	NaN	2.7222	3.1638	0.156129	NaN	NaN	NaN	NaN	NaN	1.8947	NaN	NaN	NaN	NaN	NaN	NaN
P30355	Alox5ap	Arachidonate 5-lipoxygenase-activating protein	1.0354	1.0333	1.0232	0.00307475	0.67229	0.68531	NaN	0.00460327	1.2753	1.0656	NaN	0.0741401	0.980215	NaN	0.98151	0.000457852
P30658	Cbx2	Chromobox protein homolog 2	NaN	NaN	NaN	NaN	NaN	NaN	NaN	NaN	NaN	0.51422	NaN	NaN	NaN	NaN	NaN	NaN
P30730	Lhcgr	Lutropin-choriogonadotropic hormone receptor	NaN	NaN	NaN	NaN	NaN	NaN	NaN	NaN	NaN	NaN	NaN	NaN	0.72776	NaN	NaN	NaN
P31041	Cd28	T-cell-specific surface glycoprotein CD28	NaN	NaN	NaN	NaN	NaN	0.89033	0.83478	0.0196399	NaN	NaN	0.57249	NaN	NaN	NaN	NaN	NaN
P31324	Prkar2b	cAMP-dependent protein kinase type II-beta regulatory subunit	1.1229	NaN	NaN	NaN	NaN	NaN	NaN	NaN	1.2077	1.6556	1.8351	0.152323	NaN	NaN	1.1099	NaN
P31750	Akt1	RAC-alpha serine/threonine-protein kinase	0.84848	0.79284	0.69472	0.0366997	0.79853	0.90164	0.908825	0.0290901	3.2729	0.63476	0.65792	0.71488	0.970855	1.07815	1.00418	0.0258877
P31938	Map2k1	Dual specificity mitogen-activated protein kinase kinase 1	1.66415	1.4761	1.5196	0.0464079	0.82549	0.76031	1.04167	0.0694264	1.35145	1.42805	1.2592	0.0398553	0.86191	NaN	0.959385	0.0344626
P33215	Nedd1	Protein NEDD1	NaN	NaN	NaN	NaN	NaN	NaN	0.94909	NaN	NaN	NaN	NaN	NaN	0.83412	NaN	1.0865	0.0892298
P33609	Pola1	DNA polymerase alpha catalytic subunit	NaN	0.519925	0.58162	0.0218125	1.0021	0.899955	0.89948	0.0278652	0.51446	0.57902	0.56403	0.0159279	1.00683	0.984	0.95244	0.0128748
Q8C2T6	Pola2	DNA polymerase alpha subunit B	0.49162	0.51383	0.59059	0.0244801	1.2683	1.1449	0.98011	0.0681602	0.726025	0.6936	NaN	0.011464	1.12305	1.3138	1.1379	0.0500174
P35235	Ptpn11	Tyrosine-protein phosphatase non-receptor type 11	0.94128	1.04125	0.95915	0.0251321	0.8719	0.94421	0.91151	0.0170696	0.84736	1.0244	1.0875	0.0586869	0.89918	0.96976	0.97835	0.0204787
P35290	Rab24	Ras-related protein Rab-24	NaN	NaN	NaN	NaN	NaN	NaN	NaN	NaN	1.3486	1.4579	NaN	0.0386434	NaN	0.67707	NaN	NaN
P35761	Ttk	Dual specificity protein kinase TTK	NaN	NaN	7.0993	NaN	0.65879	0.91926	0.58487	0.082804	NaN	NaN	0.52613	NaN	1.53275	0.68371	0.94751	0.204845
P35762	Cd81	CD81 antigen	0.72797	NaN	NaN	NaN	NaN	NaN	NaN	NaN	NaN	0.55873	NaN	NaN	NaN	NaN	NaN	NaN
P35831	Ptpn12	Tyrosine-protein phosphatase non-receptor type 12	NaN	NaN	NaN	NaN	NaN	0.787555	0.81249	0.00881585	1.8032	NaN	1.4322	0.131168	0.93637	0.91057	0.91901	0.00620108
P35951	Ldlr	Low-density lipoprotein receptor	2.0365	1.7589	1.6829	0.0877435	1.2977	1.47585	NaN	0.0629855	NaN	1.8615	NaN	NaN	1.066	1.1629	1.1339	0.023445
P36371	Tap2	Antigen peptide transporter 2	2.538	3.1421	2.4784	0.173097	NaN	NaN	0.95561	NaN	1.5612	NaN	NaN	NaN	NaN	NaN	NaN	NaN
P36552	Cpox	Coproporphyrinogen-III oxidase, mitochondrial	1.346	NaN	NaN	NaN	NaN	0.84429	0.78125	0.022288	NaN	0.87059	NaN	NaN	NaN	NaN	NaN	NaN
P36916	Gnl1	Guanine nucleotide-binding protein-like 1	NaN	NaN	NaN	NaN	0.91089	0.939045	1.1069	0.0499585	NaN	NaN	1.2707	NaN	0.835595	0.971005	1.1093	0.0645141
P39098	Man1a2	Mannosyl-oligosaccharide 1,2-alpha-mannosidase IB	NaN	0.82623	0.74578	0.0284434	0.86727	0.820375	0.884995	0.0157399	0.74921	0.84591	NaN	0.0341886	0.86984	1.101	0.89064	0.0602829
P39429	Traf2	TNF receptor-associated factor 2	NaN	NaN	NaN	NaN	1.2224	NaN	NaN	NaN	NaN	NaN	NaN	NaN	0.988105	1.1101	NaN	0.0431317
P40201	Chd1	Chromodomain-helicase-DNA-binding protein 1	0.699505	0.71131	0.740355	0.00991014	NaN	NaN	1.0957	NaN	5.1708	0.68637	0.66964	1.22279	NaN	NaN	NaN	NaN
P40237	Cd82	CD82 antigen	2.2953	2.8942	1.9959	0.215618	NaN	NaN	NaN	NaN	NaN	NaN	NaN	NaN	NaN	0.7902	NaN	NaN
P40630	Tfam	Transcription factor A, mitochondrial	NaN	NaN	NaN	NaN	1.0772	NaN	1.03	0.0166877	NaN	NaN	NaN	NaN	NaN	NaN	NaN	NaN
P41230	Kdm5c	Lysine-specific demethylase 5C	0.060829	NaN	NaN	NaN	NaN	NaN	1.228	NaN	NaN	NaN	NaN	NaN	NaN	NaN	0.81174	NaN
P41233	Abca1	ATP-binding cassette sub-family A member 1	NaN	1.5071	1.7845	0.0980757	0.83858	0.57532	NaN	0.0930765	NaN	NaN	NaN	NaN	0.70125	0.82357	0.9064	0.048652
P41241	Csk	Tyrosine-protein kinase CSK	NaN	NaN	NaN	NaN	1.32489	1.0758	1.0304	0.0747419	NaN	0.796375	0.786825	0.00337643	1.03743	1.06745	0.995015	0.0171561
P41251	Slc11a1	Natural resistance-associated macrophage protein 1	NaN	NaN	NaN	NaN	NaN	NaN	NaN	NaN	NaN	NaN	NaN	NaN	NaN	NaN	NaN	NaN
P42082	Cd86	T-lymphocyte activation antigen CD86	NaN	NaN	NaN	NaN	NaN	NaN	0.83157	NaN	NaN	NaN	1.0302	NaN	NaN	NaN	NaN	NaN
P42128	Foxk1	Forkhead box protein K1	0.83184	NaN	NaN	NaN	NaN	0.97632	0.89332	0.0293449	NaN	NaN	NaN	NaN	NaN	NaN	NaN	NaN
P43024	Cox6a1	Cytochrome c oxidase subunit 6A1, mitochondrial;Cytochrome c oxidase subunit 6A, mitochondrial	NaN	NaN	NaN	NaN	NaN	NaN	NaN	NaN	0.3473	0.41579	0.45327	0.0253313	NaN	NaN	NaN	NaN
P45377	Akr1b8	Aldose reductase-related protein 2	NaN	1.1954	NaN	NaN	NaN	NaN	NaN	NaN	NaN	1.5402	NaN	NaN	NaN	NaN	NaN	NaN
P46718	Pdcd2	Programmed cell death protein 2	NaN	NaN	NaN	NaN	1.3903	1.4948	1.1646	0.0795573	0.80985	0.79126	0.76949	0.00952278	1.3183	0.88028	1.4439	0.139484
P46737	Brcc3	Lys-63-specific deubiquitinase BRCC36	1.0981	1.078	1.1187	0.00959332	1.01154	1.0541	0.75783	0.0755121	1.0301	0.83742	0.831335	0.0532882	1.0885	0.90143	0.861575	0.0571154
P47941	Crkl	Crk-like protein	1.1367	0.98034	1.0199	0.038324	0.95997	0.943565	0.89446	0.0160693	1.0019	0.93466	0.99585	0.0175352	0.99662	0.974035	0.92299	0.0177817
P48377	Rfx1	MHC class II regulatory factor RFX1	NaN	0.84501	NaN	NaN	NaN	NaN	1.1572	NaN	NaN	NaN	1.1856	NaN	NaN	NaN	1.0226	NaN
P48410	Abcd1	ATP-binding cassette sub-family D member 1	NaN	NaN	NaN	NaN	NaN	0.77613	0.73015	0.0162564	1.2325	1.0404	0.822885	0.0966091	0.14579	NaN	NaN	NaN
P48722	Hspa4l	Heat shock 70 kDa protein 4L	NaN	NaN	NaN	NaN	NaN	NaN	NaN	NaN	NaN	1.6365	1.944	0.108718	NaN	NaN	NaN	NaN
P48760	Fpgs	Folylpolyglutamate synthase, mitochondrial	NaN	NaN	NaN	NaN	0.85129	1.2878	NaN	0.15433	0.55489	NaN	NaN	NaN	1.1166	1.2012	NaN	0.0299106
P49138	Mapkapk2	MAP kinase-activated protein kinase 2	1.6521	1.2073	1.3603	0.106528	0.91452	0.73252	0.98016	0.060479	1.1989	1.0441	1.3441	0.0707227	1.0457	1.2201	1.1225	0.0412038
P49282	Slc11a2	Natural resistance-associated macrophage protein 2	5.0512	4.5401	4.7894	0.120479	NaN	0.81064	NaN	NaN	4.8909	NaN	4.1688	0.255301	NaN	NaN	NaN	NaN
P49443	Ppm1a	Protein phosphatase 1A	NaN	0.7944	0.81219	0.00628971	0.951935	0.98133	1.0765	0.0306943	0.90777	0.88914	1.0223	0.0339912	0.674875	0.95734	1.10895	0.103851
P49615	Cdk5	Cyclin-dependent kinase 5	NaN	0.76811	NaN	NaN	0.91091	0.84494	1.035	0.0454904	NaN	1.24405	NaN	NaN	0.95115	0.92326	0.995875	0.0172682
P49935	Ctsh	Pro-cathepsin H;Cathepsin H mini chain;Cathepsin H;Cathepsin H heavy chain;Cathepsin H light chain	0.7323	0.67649	0.69636	0.0133351	0.74956	0.25415	0.71065	0.129863	0.78943	0.898025	NaN	0.0383941	0.84166	0.81418	0.38147	0.121681
P50429	Arsb	Arylsulfatase B	NaN	0.65917	0.73116	0.0254523	0.70758	0.7677	0.60536	0.0386904	NaN	NaN	0.67037	NaN	0.86788	0.85399	0.86093	0.0032739
Q8CE80	Cast	Calpastatin	NaN	1.53875	NaN	NaN	NaN	0.5276	0.67722	0.0528987	1.7035	1.86105	1.8266	0.0390453	NaN	NaN	NaN	NaN
P51163	Uros	Uroporphyrinogen-III synthase	NaN	NaN	NaN	NaN	NaN	NaN	NaN	NaN	1.6315	1.6051	NaN	0.00933381	NaN	NaN	NaN	NaN
P51175	Ppox	Protoporphyrinogen oxidase	0.75216	0.75131	0.76421	0.00340117	0.57587	NaN	NaN	NaN	NaN	NaN	NaN	NaN	NaN	NaN	0.716745	NaN
P51432	Plcb3	1-phosphatidylinositol 4,5-bisphosphate phosphodiesterase beta-3	NaN	NaN	NaN	NaN	NaN	0.88456	NaN	NaN	NaN	NaN	0.91177	NaN	0.91293	NaN	0.93657	0.008358
P51943	Ccna2	Cyclin-A2	NaN	NaN	NaN	NaN	1.0859	NaN	NaN	NaN	NaN	0.51534	NaN	NaN	1.2933	NaN	NaN	NaN
P52431	Pold1	DNA polymerase delta catalytic subunit	1.1978	NaN	0.58521	0.216583	1.6824	1.73555	1.5039	0.057203	0.559935	0.559695	0.56824	0.00229369	1.16005	1.1169	1.19185	0.0177333
P52483	Ube2e3	Ubiquitin-conjugating enzyme E2 E3	NaN	NaN	NaN	NaN	NaN	NaN	NaN	NaN	NaN	NaN	0.41305	NaN	1.0396	NaN	NaN	NaN
P52503	Ndufs6	NADH dehydrogenase [ubiquinone] iron-sulfur protein 6, mitochondrial	0.93884	NaN	NaN	NaN	0.51214	NaN	NaN	NaN	0.81976	0.794475	NaN	0.0089396	NaN	NaN	NaN	NaN
P52633	Stat6	Signal transducer and transcription activator 6	0.66815	0.96176	NaN	0.103807	0.87188	0.85844	0.76324	0.0279194	NaN	0.710015	0.78169	0.0253409	0.96302	NaN	0.94348	0.00690843
P52825	Cpt2	Carnitine O-palmitoyltransferase 2, mitochondrial	NaN	1.0733	0.84121	0.0820562	0.86288	0.748455	0.91919	0.0410123	NaN	0.88539	0.61492	0.0956256	0.88774	0.795545	0.721545	0.0392507
P52927	Hmga2	High mobility group protein HMGI-C	NaN	NaN	NaN	NaN	NaN	0.706	NaN	NaN	1.2029	NaN	1.47795	0.0972449	1.3828	NaN	0.90333	0.169518
P53026	Rpl10a	60S ribosomal protein L10a	NaN	NaN	1.0995	NaN	NaN	NaN	NaN	NaN	0.99914	1.0069	0.98315	0.00570886	NaN	NaN	NaN	NaN
P53568	Cebpg	CCAAT/enhancer-binding protein gamma	NaN	NaN	NaN	NaN	NaN	NaN	NaN	NaN	NaN	NaN	NaN	NaN	NaN	NaN	NaN	NaN
P53798	Fdft1	Squalene synthase	NaN	NaN	NaN	NaN	NaN	1.0715	NaN	NaN	1.1556	NaN	NaN	NaN	0.98778	NaN	1.0764	0.0313319
P53811	Pitpnb	Phosphatidylinositol transfer protein beta isoform	0.89377	0.81359	0.86856	0.0193277	1.0939	NaN	0.92215	0.0607228	0.838795	NaN	0.7694	0.0245348	1.20715	1.1328	1.135	0.0199429
P53996	Cnbp	Cellular nucleic acid-binding protein	0.80213	1.0161	NaN	0.0756498	0.9867	NaN	1.4157	0.151674	0.71901	0.80929	NaN	0.0319188	1.2116	NaN	NaN	NaN
Q3TN85	Rad23a	UV excision repair protein RAD23 homolog A	NaN	0.84441	NaN	NaN	NaN	NaN	NaN	NaN	NaN	NaN	0.72376	NaN	NaN	NaN	NaN	NaN
P54731	Faf1	FAS-associated factor 1	NaN	NaN	NaN	NaN	1.162	1.1284	0.963175	0.0501699	NaN	NaN	0.94928	NaN	NaN	NaN	0.41823	NaN
P54841	Mafb	Transcription factor MafB	NaN	NaN	NaN	NaN	NaN	0.95555	NaN	NaN	NaN	NaN	NaN	NaN	NaN	NaN	0.80259	NaN
P54923	Adprh	[Protein ADP-ribosylarginine] hydrolase	1.6166	1.48545	1.4423	0.0427927	0.85346	0.856865	0.960035	0.028554	1.3695	1.64855	1.36055	0.0771946	0.88078	0.847785	0.91879	0.0167499
P55097	Ctsk	Cathepsin K	0.92133	1.3187	1.0757	0.0944344	0.45796	0.64564	NaN	0.0663549	1.5671	1.27995	NaN	0.101523	0.82997	0.67515	0.70151	0.039047
P56213	Gfer	FAD-linked sulfhydryl oxidase ALR	0.75996	NaN	0.93004	0.0601324	NaN	NaN	0.92217	NaN	NaN	NaN	NaN	NaN	NaN	NaN	NaN	NaN
P56477	Irf5	Interferon regulatory factor 5	NaN	NaN	NaN	NaN	1.4765	0.853045	1.41865	0.162384	NaN	1.2473	NaN	NaN	1.0495	1.1362	1.1273	0.0224837
P57080	Usp25	Ubiquitin carboxyl-terminal hydrolase 25	1.2865	2.3785	1.6844	0.260524	NaN	1.0882	1.31265	0.0793551	1.48175	1.53885	1.8876	0.103566	NaN	NaN	NaN	NaN
P57791	Rce1	CAAX prenyl protease 2	NaN	NaN	NaN	NaN	1.1395	0.77486	0.967615	0.0859934	NaN	NaN	1.1172	NaN	0.86002	1.0127	NaN	0.0539805
P58059	Mrps21	28S ribosomal protein S21, mitochondrial	0.60317	0.76207	0.82346	0.0535916	NaN	1.9331	NaN	NaN	NaN	NaN	NaN	NaN	0.85278	NaN	1.0521	0.0704703
P58064	Mrps6	28S ribosomal protein S6, mitochondrial	NaN	NaN	NaN	NaN	1.0039	1.0816	0.93873	0.0337179	0.57456	0.68292	1.21632	0.161946	0.99265	0.98877	1.0221	0.00859208
Q8BZR4	Acot8	Acyl-coenzyme A thioesterase 8	NaN	NaN	NaN	NaN	NaN	0.777665	NaN	NaN	NaN	NaN	0.89523	NaN	NaN	NaN	NaN	NaN
P58501	Paxbp1	PAX3- and PAX7-binding protein 1	0.57638	0.58877	0.54245	0.0113044	1.26935	1.2979	1.0839	0.0547732	0.76984	1.53188	0.8651	0.19573	1.14325	1.3417	1.1448	0.0538016
P58681	Tlr7	Toll-like receptor 7	0.54991	0.47875	NaN	0.0251589	0.653835	0.63648	0.85048	0.0560312	0.26722	0.52311	0.51618	0.0687208	0.76109	0.63169	0.92007	0.0680909
P59016	Vps33b	Vacuolar protein sorting-associated protein 33B	NaN	NaN	NaN	NaN	NaN	1.0662	0.980365	0.0303473	0.81836	0.83974	1.0762	0.0674542	1.0864	1.1786	NaN	0.0325976
P59108	Cpne2	Copine-2	NaN	NaN	NaN	NaN	0.89932	NaN	1.3042	0.143147	NaN	NaN	1.8916	NaN	1.0026	NaN	NaN	NaN
P59598	Asxl1	Putative Polycomb group protein ASXL1	0.68455	NaN	NaN	NaN	NaN	NaN	NaN	NaN	NaN	NaN	NaN	NaN	NaN	NaN	NaN	NaN
P59764	Dock4	Dedicator of cytokinesis protein 4	0.83644	NaN	NaN	NaN	NaN	1.3313	1.3789	0.0168291	0.9429	NaN	1.3446	0.142022	NaN	NaN	NaN	NaN
P60003	Elof1	Transcription elongation factor 1 homolog	NaN	NaN	NaN	NaN	NaN	NaN	NaN	NaN	0.69239	0.6934	NaN	0.000357089	NaN	1.2112	NaN	NaN
P60202	Plp1	Myelin proteolipid protein	0.18858	NaN	NaN	NaN	NaN	NaN	NaN	NaN	NaN	NaN	NaN	NaN	NaN	NaN	NaN	NaN
P60330	Espl1	Separin	NaN	1.1568	NaN	NaN	NaN	NaN	0.45208	NaN	NaN	0.34838	NaN	NaN	1.0847	NaN	NaN	NaN
P60521	Gabarapl2	Gamma-aminobutyric acid receptor-associated protein-like 2	NaN	NaN	NaN	NaN	NaN	0.964505	0.7642	0.0708185	0.76989	0.74773	0.89745	0.0380928	1.0279	NaN	0.9722	0.0196929
P60603	Romo1	Reactive oxygen species modulator 1	NaN	0.50538	0.78329	0.098256	0.71997	0.8562	0.74268	0.0344056	NaN	1.0409	1.0747	0.0119501	1.0649	NaN	0.9414	0.0436638
P60605	Ube2g2	Ubiquitin-conjugating enzyme E2 G2	NaN	1.1266	0.766425	0.127339	0.84689	0.790065	NaN	0.0200907	0.9038	0.88297	0.72984	0.0447813	1.0657	0.88378	0.96562	0.0429507
P60762	Morf4l1	Mortality factor 4-like protein 1	NaN	NaN	NaN	NaN	1.0449	1.1207	0.88801	0.0559447	0.66118	0.60019	0.73866	0.0327147	1.0288	0.98302	1.06415	0.0191751
P60840	Ensa	Alpha-endosulfine	NaN	NaN	NaN	NaN	12.74	0.8624	NaN	4.19937	NaN	NaN	NaN	NaN	NaN	16.945	NaN	NaN
P60898	Polr2i	DNA-directed RNA polymerase II subunit RPB9	0.76832	0.78556	0.68621	0.0250257	NaN	NaN	NaN	NaN	1.00374	0.84713	NaN	0.05537	NaN	NaN	NaN	NaN
P60904	Dnajc5	DnaJ homolog subfamily C member 5	NaN	1.8431	1.5659	0.098005	2.1596	0.83762	0.70382	0.379319	NaN	NaN	1.19462	NaN	0.83046	1.6011	1.47177	0.194545
P61021	Rab5b	Ras-related protein Rab-5B	NaN	NaN	NaN	NaN	NaN	NaN	0.84156	NaN	NaN	NaN	1.1584	NaN	0.90123	0.71631	1.1189	0.094996
P61025	Cks1b;Gm6531	Cyclin-dependent kinases regulatory subunit 1	NaN	NaN	NaN	NaN	1.0164	1.1921	0.927195	0.0635385	0.40471	NaN	NaN	NaN	1.4384	1.2057	1.2777	0.0561604
P61028	Rab8b	Ras-related protein Rab-8B	4.2665	3.968	5.1155	0.280651	1.7693	2.0558	3.9095	0.54768	1.1305	2.68055	1.30245	0.400527	1.1109	2.69345	1.9968	0.373899
P61600	Naa20	N-alpha-acetyltransferase 20	1.1094	NaN	NaN	NaN	0.66512	0.93952	0.61741	0.08195	0.82499	1.1549	1.2933	0.113417	0.90736	1.0223	0.56605	0.111864
P62073	Timm10	Mitochondrial import inner membrane translocase subunit Tim10	NaN	NaN	NaN	NaN	NaN	NaN	NaN	NaN	NaN	NaN	0.97473	NaN	NaN	NaN	NaN	NaN
P62077	Timm8b	Mitochondrial import inner membrane translocase subunit Tim8 B	NaN	NaN	NaN	NaN	NaN	NaN	0.68567	NaN	NaN	0.86555	NaN	NaN	NaN	NaN	NaN	NaN
P62311	Lsm3	U6 snRNA-associated Sm-like protein LSm3	0.6872	0.759435	0.70593	0.0176714	1.036	1.0286	0.924675	0.0293437	NaN	NaN	0.88321	NaN	0.82626	NaN	1.2011	0.132526
P62313	Lsm6	U6 snRNA-associated Sm-like protein LSm6	NaN	NaN	0.67277	NaN	NaN	1.09895	0.76916	0.116598	1.0972	NaN	NaN	NaN	NaN	NaN	1.0536	NaN
P62342	Selt	Selenoprotein T	NaN	NaN	NaN	NaN	NaN	NaN	NaN	NaN	NaN	1.6051	NaN	NaN	NaN	NaN	NaN	NaN
P62746	Rhob	Rho-related GTP-binding protein RhoB	NaN	NaN	NaN	NaN	1.3825	NaN	1.2022	0.0637457	1.0813	NaN	NaN	NaN	0.87732	NaN	1.1845	0.108605
P63094	Gnas	Guanine nucleotide-binding protein G(s) subunit alpha isoforms short;Guanine nucleotide-binding protein G(s) subunit alpha isoforms XLas	1.05665	1.15095	1.1167	0.0225023	0.90283	0.83248	1.053	0.0530999	1.25265	1.0687	0.99074	0.0633954	0.944645	1.0816	0.93854	0.0381324
P63154	Crnkl1	Crooked neck-like protein 1	NaN	NaN	NaN	NaN	1.0017	1.1626	1.08812	0.0379593	0.74753	0.736285	1.05314	0.0847482	1.03523	1.30485	1.0519	0.0712212
P63166	Sumo1	Small ubiquitin-related modifier 1	0.973225	1.01621	1.11005	0.0329839	0.90686	0.9583	1.2337	0.0828465	0.90825	0.90598	0.68939	0.0592597	0.96032	0.95478	1.0436	0.0234562
P63168	Dynll1	Dynein light chain 1, cytoplasmic	NaN	1.0648	1.1036	0.0137179	NaN	NaN	1.2104	NaN	1.3665	1.1927	1.2326	0.0429158	0.95752	NaN	NaN	NaN
P68181	Prkacb	cAMP-dependent protein kinase catalytic subunit beta	NaN	NaN	NaN	NaN	NaN	NaN	0.90318	NaN	0.89477	0.98304	0.97693	0.0232373	1.1572	NaN	1.019	0.0488611
P68368	Tuba4a	Tubulin alpha-4A chain	NaN	NaN	NaN	NaN	NaN	0.98983	NaN	NaN	NaN	NaN	NaN	NaN	NaN	NaN	NaN	NaN
P68373	Tuba1c	Tubulin alpha-1C chain	1.3531	NaN	1.4296	0.0270468	0.95355	0.99246	NaN	0.0137568	1.3828	1.3587	1.5408	0.046629	0.95238	1.0451	NaN	0.0327815
P68433	Hist1h3a	Histone H3.1	NaN	NaN	NaN	NaN	0.95723	NaN	0.93752	0.00696854	0.63732	0.60442	0.63507	0.00866431	0.95739	NaN	0.8838	0.026018
P70188	Kifap3	Kinesin-associated protein 3	NaN	NaN	NaN	NaN	NaN	NaN	NaN	NaN	NaN	NaN	0.86705	NaN	NaN	NaN	0.38539	NaN
P70202	Lxn	Latexin	1.2606	1.1292	NaN	0.0464569	NaN	NaN	0.8548	NaN	NaN	NaN	1.4304	NaN	0.96013	NaN	NaN	NaN
P70261	Pald1	Paladin	NaN	NaN	NaN	NaN	0.85457	1.1012	2.12014	0.316272	NaN	NaN	11.3053	NaN	1.09515	NaN	0.967895	0.0449914
P70268	Pkn1	Serine/threonine-protein kinase N1	0.99537	NaN	0.97772	0.00624022	0.86768	0.924965	0.85814	0.0170383	NaN	1.0309	1.213	0.0643821	0.97763	0.87472	0.97242	0.0273272
P70280	Vamp7	Vesicle-associated membrane protein 7	1.0413	NaN	NaN	NaN	1.0612	NaN	1.2262	0.0583363	NaN	1.3234	NaN	NaN	0.98028	NaN	NaN	NaN
P70315	Was	Wiskott-Aldrich syndrome protein homolog	0.92815	0.98273	0.88986	0.0220016	NaN	0.84351	0.96499	0.0429497	0.946015	0.79076	0.96608	0.0452335	0.79027	0.78152	0.8698	0.022929
Q5SV02	Rad50	DNA repair protein RAD50	1.267	0.73758	0.914525	0.127051	1.0841	1.0949	1.0792	0.00378662	0.68667	0.84705	0.78326	0.0380645	0.856	1.1938	0.91731	0.0848341
P70441	Slc9a3r1	Na(+)/H(+) exchange regulatory cofactor NHE-RF1	1.4003	1.1895	1.4333	0.0623503	0.87622	0.89486	0.854045	0.00963221	1.0933	1.3431	1.1745	0.0600677	0.869865	0.88473	0.905565	0.0084537
P70444	Bid	BH3-interacting domain death agonist;BH3-interacting domain death agonist p15;BH3-interacting domain death agonist p13;BH3-interacting domain death agonist p11	1.3021	1.23215	1.2673	0.0164874	1.03099	1.05499	1.05265	0.0062374	1.35505	1.2133	1.2723	0.0335668	0.962965	0.81382	1.043	0.0548308
P70452	Stx4	Syntaxin-4	NaN	0.92036	NaN	NaN	NaN	NaN	NaN	NaN	NaN	0.88445	1.0436	0.056268	NaN	NaN	NaN	NaN
P70665	Siae	Sialate O-acetylesterase;Sialate O-acetylesterase small subunit;Sialate O-acetylesterase large subunit	NaN	NaN	NaN	NaN	NaN	0.80144	NaN	NaN	NaN	NaN	NaN	NaN	NaN	NaN	NaN	NaN
P70671	Irf3	Interferon regulatory factor 3	NaN	NaN	NaN	NaN	1.1311	0.80192	1.0416	0.0802349	1.0494	NaN	1.0535	0.00144957	1.01918	1.1519	1.1258	0.0331459
P70697	Urod	Uroporphyrinogen decarboxylase	0.7521	NaN	0.85868	0.0376817	0.85066	NaN	0.84728	0.00119501	0.93473	NaN	0.78372	0.0533901	0.9109	0.953205	0.85623	0.0229191
P83741	Wnk1	Serine/threonine-protein kinase WNK1	2.03118	0.89888	0.91354	0.306198	1.7548	NaN	NaN	NaN	0.81346	11.458	NaN	3.76341	NaN	NaN	5.8867	NaN
P83887	Tubg1	Tubulin gamma-1 chain	0.76847	0.76741	0.89003	0.0332296	NaN	NaN	0.880195	NaN	0.72702	0.697865	0.73082	0.00849942	0.98938	0.92407	0.95954	0.0154128
P83917	Cbx1	Chromobox protein homolog 1	NaN	NaN	NaN	NaN	NaN	NaN	0.93587	NaN	NaN	NaN	0.975145	NaN	NaN	NaN	NaN	NaN
P97287	Mcl1	Induced myeloid leukemia cell differentiation protein Mcl-1 homolog	1.2059	1.29835	1.14635	0.0361054	1.1649	NaN	1.0183	0.0518309	1.2782	0.87011	1.07959	0.0961991	0.964015	1.0637	0.99482	0.0240605
P97304	Polr1d	DNA-directed RNA polymerases I and III subunit RPAC2	0.83654	NaN	NaN	NaN	0.90399	1.1285	1.18625	0.0702932	0.75753	0.92344	3.0536	0.603602	NaN	1.0328	2.3233	0.456261
P97313	Prkdc	DNA-dependent protein kinase catalytic subunit	NaN	NaN	NaN	NaN	0.96566	0.98007	1.127	0.0420875	NaN	NaN	14.909	NaN	1.0242	1.1687	1.0339	0.0380766
P97329	Kif20a	Kinesin-like protein KIF20A	0.28459	NaN	NaN	NaN	0.55502	NaN	NaN	NaN	NaN	NaN	NaN	NaN	NaN	NaN	NaN	NaN
P97333	Nrp1	Neuropilin-1	NaN	0.48209	0.44199	0.0141775	NaN	NaN	0.52052	NaN	0.422415	NaN	0.58377	0.0570476	1.15895	NaN	NaN	NaN
P97350	Pkp1	Plakophilin-1	NaN	NaN	NaN	NaN	NaN	0.91548	NaN	NaN	NaN	NaN	NaN	NaN	0.093727	0.74471	0.93592	0.208134
P97352	S100a13	Protein S100-A13	NaN	NaN	NaN	NaN	0.77363	0.75457	NaN	0.00673873	NaN	0.75894	0.78927	0.0107233	NaN	NaN	NaN	NaN
P97376	Frg1	Protein FRG1	0.81819	0.73688	0.84746	0.0270089	0.98592	1.0548	0.997595	0.0173773	0.78517	0.7123	0.65174	0.0314943	1.02165	1.01559	0.90217	0.0317258
P97390	Vps45	Vacuolar protein sorting-associated protein 45	NaN	1.0581	1.1005	0.0149907	0.935165	0.90226	0.961845	0.0140698	1.09017	0.99261	1.0355	0.0230509	0.88291	0.97287	0.86138	0.0278796
P97450	Atp5j	ATP synthase-coupling factor 6, mitochondrial	0.8275	0.945255	1.04943	0.052342	0.73874	NaN	0.84944	0.0391384	0.95854	0.95997	0.940625	0.00508163	1.0279	0.855275	0.905795	0.041838
P97465	Dok1	Docking protein 1	NaN	0.84315	0.77544	0.0239391	NaN	1.1486	0.451905	0.246319	1.171	NaN	NaN	NaN	1.0173	1.0816	NaN	0.0227335
P97471	Smad4	Mothers against decapentaplegic homolog 4	NaN	NaN	NaN	NaN	0.9948	0.99172	0.88266	0.0301103	NaN	NaN	3.2443	NaN	0.91338	0.94208	1.0838	0.0430122
P97477	Aurka	Aurora kinase A	NaN	NaN	NaN	NaN	0.591335	0.710445	0.49624	0.0505943	0.513935	0.81721	0.70791	0.0724054	0.969105	0.91411	0.78073	0.0456638
Q5MJ56	Myo7a	Unconventional myosin-VIIa	NaN	NaN	NaN	NaN	NaN	NaN	NaN	NaN	1.0411	NaN	NaN	NaN	NaN	NaN	NaN	NaN
P97480	Eya3	Eyes absent homolog 3	NaN	NaN	NaN	NaN	0.8314	0.90696	0.694245	0.0508332	1.41	NaN	NaN	NaN	0.84299	0.93615	0.91233	0.022815
P97492	Rgs14	Regulator of G-protein signaling 14	NaN	NaN	NaN	NaN	1.2713	1.0241	NaN	0.0873984	NaN	NaN	NaN	NaN	NaN	1.513	0.78446	0.257578
P97499	Tep1	Telomerase protein component 1	NaN	NaN	NaN	NaN	1.1608	0.83572	NaN	0.114933	2.133	1.9188	0.64446	0.379355	0.868015	NaN	0.93966	0.0253303
P97742	Cpt1a	Carnitine O-palmitoyltransferase 1, liver isoform	NaN	NaN	NaN	NaN	NaN	1.1533	NaN	NaN	NaN	NaN	NaN	NaN	1.0789	NaN	1.277	0.0700389
P97783	Mllt11	Protein AF1q	NaN	NaN	NaN	NaN	NaN	NaN	NaN	NaN	NaN	NaN	2.3099	NaN	NaN	NaN	NaN	NaN
P97801	Smn1	Survival motor neuron protein	0.83813	1.02814	0.79558	0.0583712	0.8994	0.88884	0.88714	0.00313115	0.85138	0.7758	0.76121	0.0228164	0.989415	1.12004	1.00943	0.0331643
P97865	Pex7	Peroxisomal targeting signal 2 receptor	NaN	NaN	NaN	NaN	NaN	NaN	1.3488	NaN	NaN	NaN	1.124	NaN	NaN	NaN	NaN	NaN
P97868	Rbbp6	E3 ubiquitin-protein ligase RBBP6	NaN	0.63028	0.92302	0.103499	0.9818	0.97445	0.95346	0.0069329	0.72201	0.70209	0.72265	0.0055107	0.95311	0.9414	0.93138	0.00512697
P98192	Gnpat	Dihydroxyacetone phosphate acyltransferase	NaN	NaN	NaN	NaN	NaN	0.54299	0.77138	0.0807481	NaN	0.88035	NaN	NaN	1.1068	1.0113	NaN	0.0337643
P99028	Uqcrh	Cytochrome b-c1 complex subunit 6, mitochondrial	0.73227	0.87066	0.83816	0.0341135	0.88321	0.82439	0.8746	0.0149752	0.733015	0.80801	0.833665	0.0246553	1.0776	0.909635	0.931935	0.0430021
Q00422	Gabpa	GA-binding protein alpha chain	NaN	NaN	NaN	NaN	1.039	1.049	1.0731	0.00826331	0.6861	0.711185	0.85491	0.0429396	0.93547	1.00335	0.93744	0.0182124
Q00519	Xdh	Xanthine dehydrogenase/oxidase;Xanthine dehydrogenase;Xanthine oxidase	NaN	NaN	NaN	NaN	2.8056	1.06882	1.05429	0.474681	NaN	NaN	NaN	NaN	NaN	0.63678	0.84025	0.0719375
Q00547	Hmmr	Hyaluronan mediated motility receptor	NaN	NaN	NaN	NaN	NaN	1.1301	NaN	NaN	NaN	NaN	NaN	NaN	NaN	NaN	NaN	NaN
Q792F9	Itga4	Integrin alpha-4	0.71107	0.65381	0.76725	0.0267385	0.51711	0.57146	0.84493	0.0828219	0.63875	NaN	0.62452	0.00503106	0.98872	0.83412	0.80792	0.046058
Q00899	Yy1	Transcriptional repressor protein YY1	NaN	NaN	NaN	NaN	NaN	NaN	0.68616	NaN	0.51682	0.62222	NaN	0.0372645	1.2357	NaN	NaN	NaN
Q02105	C1qc	Complement C1q subcomponent subunit C	0.23732	NaN	NaN	NaN	1.0487	0.57843	NaN	0.166266	NaN	0.61767	0.67793	0.0213051	1.0029	NaN	0.86906	0.0473196
Q02257	Jup	Junction plakoglobin	NaN	NaN	NaN	NaN	NaN	NaN	NaN	NaN	NaN	0.87175	1.0961	0.0793197	0.0696225	NaN	NaN	NaN
Q02614	Sap30bp	SAP30-binding protein	0.94783	NaN	0.86634	0.0288111	NaN	NaN	NaN	NaN	0.94622	NaN	NaN	NaN	NaN	NaN	NaN	NaN
Q03147	Cdk7	Cyclin-dependent kinase 7	NaN	0.80152	NaN	NaN	1.1735	1.0168	1.04213	0.0396534	0.70091	0.869885	0.82222	0.0410693	0.94863	1.04385	1.12615	0.0418788
Q04207	Rela	Transcription factor p65	NaN	1.1217	NaN	NaN	0.88621	0.8817	NaN	0.00159453	NaN	1.0742	NaN	NaN	0.83155	0.99182	1.0623	0.0557439
Q04646	Fxyd2	Sodium/potassium-transporting ATPase subunit gamma	NaN	NaN	NaN	NaN	NaN	NaN	NaN	NaN	0.90839	NaN	1.0958	0.0662594	NaN	NaN	NaN	NaN
Q04692	Smarcad1	SWI/SNF-related matrix-associated actin-dependent regulator of chromatin subfamily A containing DEAD/H box 1	NaN	NaN	1.1431	NaN	0.80761	0.98271	0.840565	0.0438648	0.52902	NaN	1.1609	0.223403	0.96287	0.83477	1.0127	0.0432699
Q05186	Rcn1	Reticulocalbin-1	NaN	1.0758	NaN	NaN	NaN	NaN	1.4359	NaN	NaN	NaN	NaN	NaN	NaN	NaN	NaN	NaN
Q05769	Ptgs2	Prostaglandin G/H synthase 2	2.073	2.45425	3.3056	0.297486	NaN	NaN	NaN	NaN	5.3746	2.8693	NaN	0.885757	NaN	NaN	NaN	NaN
Q05DI7	Fam89b	Protein FAM89B	NaN	NaN	NaN	NaN	1.469	0.99707	NaN	0.166852	NaN	NaN	NaN	NaN	NaN	1.1309	NaN	NaN
Q07113	Igf2r	Cation-independent mannose-6-phosphate receptor	NaN	NaN	NaN	NaN	NaN	NaN	NaN	NaN	NaN	NaN	2.04313	NaN	NaN	NaN	0.94112	NaN
Q07139	Ect2	Protein ECT2	NaN	NaN	NaN	NaN	0.57309	0.94472	0.51991	0.109104	NaN	NaN	NaN	NaN	1.0667	0.90694	0.85151	0.0526704
Q07797	Lgals3bp	Galectin-3-binding protein	1.39655	1.5596	1.4711	0.0384781	0.95255	0.54367	1.2267	0.162032	1.1993	1.1243	1.17285	0.0179317	0.409835	0.79786	0.72966	0.0976583
Q08024	Cbfb	Core-binding factor subunit beta	0.63144	0.831955	0.81842	0.0528278	1.21466	1.20345	1.2386	0.00846439	0.68844	0.69274	0.510885	0.04892	1.0574	0.92068	0.91868	0.0374856
Q08619	Ifi205b	Interferon-activable protein 205-B	8.4432	8.8372	7.536	0.314547	NaN	NaN	NaN	NaN	5.7132	5.5437	6.0695	0.126512	NaN	NaN	NaN	NaN
Q08639	Tfdp1	Transcription factor Dp-1	0.41453	NaN	NaN	NaN	NaN	NaN	NaN	NaN	NaN	0.6286	NaN	NaN	NaN	NaN	NaN	NaN
Q0KL02	Trio	Triple functional domain protein	1.07252	1.06855	1.1222	0.0140925	NaN	1.2183	NaN	NaN	NaN	1.4527	NaN	NaN	1.1755	NaN	NaN	NaN
Q0P688	Eif4e2	Eukaryotic translation initiation factor 4E type 2	1.00686	0.93109	0.76159	0.0592011	1.2244	1.2409	0.94925	0.0772297	0.999435	1.079	0.84845	0.0552034	1.06903	0.91925	1.027	0.0364187
Q0VBD2	Mcm10	Protein MCM10 homolog	NaN	NaN	NaN	NaN	NaN	1.0896	NaN	NaN	NaN	NaN	NaN	NaN	NaN	NaN	1.23865	NaN
Q0VBL3	Rbm15		0.85754	0.777055	0.767205	0.0233613	1.0971	0.99828	0.91155	0.0437655	0.76326	0.71802	0.825335	0.0253979	0.93229	0.95823	0.878555	0.0191567
Q149F1	Rpusd2	RNA pseudouridylate synthase domain-containing protein 2	NaN	NaN	NaN	NaN	0.83758	0.85195	0.82501	0.00635454	NaN	0.58378	NaN	NaN	1.13675	1.0363	1.165	0.0318863
Q149L6	Dnajb14	DnaJ homolog subfamily B member 14	NaN	NaN	0.93152	NaN	NaN	0.67507	NaN	NaN	NaN	NaN	NaN	NaN	NaN	NaN	NaN	NaN
Q14AI0	DSCC1	Sister chromatid cohesion protein DCC1	NaN	0.57451	0.54717	0.00966615	1.0509	1.5129	0.84949	0.160338	NaN	NaN	NaN	NaN	1.4114	1.2336	0.966015	0.105687
Q14AX6	Cdk12	Cyclin-dependent kinase 12	NaN	NaN	NaN	NaN	1.0711	1.0804	1.0425	0.0093112	NaN	NaN	NaN	NaN	1.0386	0.93108	1.0699	0.0343248
Q14CH7	Aars2	Alanine--tRNA ligase, mitochondrial	NaN	NaN	NaN	NaN	NaN	NaN	NaN	NaN	0.83084	0.81635	NaN	0.00512299	NaN	NaN	NaN	NaN
Q2TBE6	Pi4k2a	Phosphatidylinositol 4-kinase type 2-alpha	1.1831	0.99129	1.241	0.0616141	0.82787	0.972485	1.28973	0.111366	1.097	1.024	NaN	0.0258094	0.8894	0.90975	0.9484	0.0141277
Q31125	Slc39a7	Zinc transporter SLC39A7	1.34165	1.35415	1.3547	0.00347933	0.89037	0.96224	NaN	0.0254099	1.20315	1.2679	1.12855	0.0328724	0.93069	0.94766	0.95599	0.00607807
Q32M08	Dus4l	tRNA-dihydrouridine(20a/20b) synthase [NAD(P)+]-like	NaN	1.1489	0.99391	0.0547972	NaN	NaN	1.0092	NaN	1.0425	1.0688	NaN	0.00929845	NaN	NaN	0.90744	NaN
Q3KNM2	2013-03-05	E3 ubiquitin-protein ligase MARCH5	1.211	1.3954	1.2821	0.0438412	1.0218	0.873795	1.02128	0.0402113	0.918535	1.005	1.2353	0.0771853	0.95508	1.07015	0.91261	0.0384244
Q3LAC4	Prex2	Phosphatidylinositol 3,4,5-trisphosphate-dependent Rac exchanger 2 protein	NaN	NaN	NaN	NaN	NaN	NaN	NaN	NaN	NaN	NaN	NaN	NaN	NaN	NaN	NaN	NaN
Q3SXD3	Hddc2	HD domain-containing protein 2	NaN	NaN	NaN	NaN	NaN	NaN	0.84662	NaN	NaN	1.0741	NaN	NaN	NaN	NaN	1.1428	NaN
Q3TAA7	Stk11ip	Serine/threonine-protein kinase 11-interacting protein	NaN	NaN	NaN	NaN	NaN	0.80119	0.8526	0.0181762	NaN	NaN	0.93395	NaN	NaN	0.929945	0.69949	0.0814781
Q3TAS6	Emc10	ER membrane protein complex subunit 10	NaN	NaN	NaN	NaN	NaN	NaN	1.4516	NaN	NaN	0.8877	NaN	NaN	NaN	NaN	NaN	NaN
Q3TB82	Plekhf1	Pleckstrin homology domain-containing family F member 1	NaN	1.1379	NaN	NaN	NaN	0.18597	NaN	NaN	NaN	NaN	NaN	NaN	NaN	NaN	NaN	NaN
Q3TB92	Milr1	Allergin-1	NaN	1.3002	1.0541	0.0870095	NaN	NaN	NaN	NaN	NaN	NaN	NaN	NaN	NaN	NaN	NaN	NaN
Q3TBU7	Agfg2	Arf-GAP domain and FG repeat-containing protein 2	NaN	NaN	NaN	NaN	NaN	0.54971	0.66385	0.0403546	0.90482	NaN	0.96057	0.0197106	0.35075	NaN	0.80578	0.160877
Q3TBV5	Il1rn	Interleukin-1 receptor antagonist protein	10.283	12.322	12.5857	0.594091	1.7863	0.96525	NaN	0.290285	12.293	8.8626	9.7882	0.836625	1.0965	1.2812	1.2953	0.0522935
Q3TC46	Patl1	Protein PAT1 homolog 1	1.124	NaN	NaN	NaN	0.72803	0.87189	0.840085	0.0356233	0.88167	0.79423	NaN	0.0309147	0.9615	NaN	NaN	NaN
Q3TCH7	Cul4a	Cullin-4A	NaN	NaN	NaN	NaN	0.90407	1.0549	0.88231	0.0443097	NaN	NaN	0.85496	NaN	0.82394	NaN	NaN	NaN
Q3TCX3	Kiaa0907	UPF0469 protein KIAA0907	NaN	NaN	NaN	NaN	0.86785	NaN	NaN	NaN	NaN	NaN	NaN	NaN	0.84865	0.6854	NaN	0.0577176
Q3TDQ1	Stt3b	Dolichyl-diphosphooligosaccharide--protein glycosyltransferase subunit STT3B	0.94724	12.594	0.65023	3.21103	0.79771	0.83665	0.86817	0.0166382	0.91099	0.90462	1.20675	0.0813764	0.82111	0.87772	0.94697	0.0297153
Q3TFK5	Gpatch4	G patch domain-containing protein 4	NaN	NaN	NaN	NaN	1.1854	NaN	1.0346	0.0533159	0.73676	0.80382	0.71506	0.0218126	NaN	NaN	1.0678	NaN
Q3TGF2	Fam107b	Protein FAM107B	NaN	NaN	NaN	NaN	NaN	NaN	NaN	NaN	0.59423	NaN	0.54072	0.0189186	NaN	NaN	NaN	NaN
Q3TGW2	Eepd1	Endonuclease/exonuclease/phosphatase family domain-containing protein 1	NaN	NaN	NaN	NaN	0.68173	0.570375	0.691855	0.0317746	NaN	NaN	0.6018	NaN	0.41031	0.9032	1.0363	0.155459
Q3TGY1	Rsrc1	Serine/Arginine-related protein 53	NaN	NaN	NaN	NaN	NaN	NaN	NaN	NaN	0.89362	0.9353	NaN	0.0147361	NaN	NaN	NaN	NaN
Q3TH73	Ttyh2	Protein tweety homolog 2	NaN	NaN	NaN	NaN	0.53271	NaN	0.73194	0.0704384	NaN	NaN	NaN	NaN	0.739315	NaN	NaN	NaN
Q3THE2	Myl12b;Myl9	Myosin regulatory light chain 12B;Myosin regulatory light polypeptide 9	1.028	1.0111	0.88231	0.0375638	0.97422	NaN	0.80197	0.0608996	1.1241	1.0906	1.0932	0.00878513	1.0494	1.1229	1.0867	0.0173248
Q3THJ3	Eif1ad	Probable RNA-binding protein EIF1AD	0.6799	0.78164	0.75856	0.0251448	NaN	NaN	NaN	NaN	0.898365	0.87262	0.895645	0.00666765	NaN	1.392	NaN	NaN
Q3TIR3	Ric8a	Synembryn-A	NaN	1.8786	NaN	NaN	NaN	0.87473	1.3822	0.179418	1.6888	NaN	NaN	NaN	NaN	0.58871	NaN	NaN
Q3TJM4	Cenpt	Centromere protein T	NaN	NaN	NaN	NaN	NaN	NaN	0.59436	NaN	NaN	NaN	NaN	NaN	NaN	NaN	NaN	NaN
Q3TL72	Uba3	NEDD8-activating enzyme E1 catalytic subunit	1.0322	1.1022	1.06515	0.0165086	0.9543	1.08	1.06485	0.0323473	1.01826	1.1095	1.15605	0.0330406	1.0333	0.98666	1.01629	0.0111267
Q3TLZ6	Pet112	Glutamyl-tRNA(Gln) amidotransferase subunit B, mitochondrial	NaN	NaN	NaN	NaN	NaN	3.6785	4.2261	0.193606	NaN	NaN	NaN	NaN	NaN	NaN	NaN	NaN
Q3TMX7	Qsox2	Sulfhydryl oxidase 2	NaN	NaN	NaN	NaN	0.70237	0.8995	0.94672	0.0611001	0.68304	NaN	0.8627	0.0635194	0.78026	1.2354	1.1988	0.119205
Q3TQ29	Pum2	Pumilio homolog 2	NaN	0.57268	NaN	NaN	NaN	1.7975	1.18164	0.217739	NaN	0.77339	NaN	NaN	1.4173	NaN	1.5008	0.0295217
Q9WUZ9	Entpd5	Ectonucleoside triphosphate diphosphohydrolase 5	NaN	0.72937	0.79923	0.0246992	0.57884	NaN	NaN	NaN	NaN	0.81073	NaN	NaN	0.8321	NaN	0.79585	0.0128163
Q3TQI7		Uncharacterized protein C9orf78 homolog	0.8521	0.80512	0.82463	0.0111261	NaN	NaN	NaN	NaN	NaN	1.0331	0.87861	0.0546205	1.2933	NaN	NaN	NaN
Q3TSA8	Scamp1	Secretory carrier-associated membrane protein 1	0.90986	0.8988	1.04516	0.0384176	0.85392	0.72113	0.834325	0.0337914	0.84159	0.945285	1.1574	0.0758852	1.077	1.0669	1.0389	0.00930344
Q3TUU5	Tex30	Testis-expressed sequence 30 protein	0.78782	0.58283	0.624	0.0511182	1.0697	1.225	NaN	0.0549068	0.640155	0.57455	0.69791	0.0290958	NaN	NaN	NaN	NaN
Q922L6	Nelfcd	Negative elongation factor D	NaN	NaN	NaN	NaN	NaN	0.88731	0.86012	0.00961312	0.70945	0.65839	0.85388	0.0477972	0.976355	0.87168	1.0172	0.0353822
Q3TXU5	Dhps	Deoxyhypusine synthase	1.0997	1.236	NaN	0.0481893	1.1171	1.02414	1.2033	0.0422396	NaN	NaN	1.0324	NaN	1.0041	1.217	1.40715	0.0950502
Q3TYA6	Mphosph8	M-phase phosphoprotein 8	NaN	NaN	NaN	NaN	0.889615	1.02304	1.2419	0.0838445	0.96036	0.85855	NaN	0.0359953	0.951655	0.9589	0.960045	0.0021447
Q3TYS2		Uncharacterized protein C17orf62 homolog	1.1008	NaN	NaN	NaN	1.0467	1.058	NaN	0.00399515	NaN	NaN	NaN	NaN	1.1066	NaN	0.98222	0.043975
Q3TZ86	C5ar1	C5a anaphylatoxin chemotactic receptor	NaN	NaN	1.1442	NaN	NaN	NaN	0.43192	NaN	NaN	1.6106	NaN	NaN	NaN	NaN	NaN	NaN
Q3TZZ7	Esyt2	Extended synaptotagmin-2	NaN	NaN	NaN	NaN	NaN	0.76205	0.75794	0.0014531	1.2118	NaN	1.10555	0.037565	0.979945	0.85093	0.79526	0.0446603
Q3U0P5	Entpd6		NaN	NaN	NaN	NaN	0.65504	0.76986	NaN	0.040595	NaN	NaN	NaN	NaN	0.91555	0.86252	0.96659	0.024531
Q3U0X8	Cd96	T-cell surface protein tactile	NaN	1.6881	NaN	NaN	NaN	NaN	NaN	NaN	NaN	0.12965	NaN	NaN	NaN	NaN	NaN	NaN
Q3U182	Crtc2	CREB-regulated transcription coactivator 2	1.2731	1.2851	1.2075	0.0196912	NaN	NaN	NaN	NaN	NaN	NaN	NaN	NaN	NaN	NaN	NaN	NaN
Q3U186	Rars2	Probable arginine--tRNA ligase, mitochondrial	NaN	NaN	NaN	NaN	NaN	NaN	1.23725	NaN	0.86915	0.94255	NaN	0.0259508	NaN	0.87821	0.99011	0.0395626
Q8BYU9	Secisbp2		NaN	NaN	NaN	NaN	NaN	NaN	NaN	NaN	NaN	0.87924	NaN	NaN	NaN	NaN	NaN	NaN
Q3U1G5	Isg20l2	Interferon-stimulated 20 kDa exonuclease-like 2	NaN	NaN	NaN	NaN	NaN	1.2728	1.0269	0.0869388	NaN	NaN	NaN	NaN	NaN	NaN	0.99451	NaN
Q64131	Runx3	Runt-related transcription factor 3	NaN	NaN	NaN	NaN	1.1059	NaN	0.90697	0.0703324	0.9432	NaN	NaN	NaN	0.98071	1.1463	1.0656	0.0390341
Q3U1Y4	Dennd4b	DENN domain-containing protein 4B	1.3098	1.3479	1.00514	0.0885606	1.0734	NaN	0.63274	0.155797	NaN	NaN	0.880085	NaN	NaN	NaN	0.959055	NaN
Q3U2C5	Rnf149	E3 ubiquitin-protein ligase RNF149	NaN	NaN	NaN	NaN	NaN	NaN	0.45775	NaN	NaN	NaN	2.7752	NaN	NaN	NaN	0.89579	NaN
Q9WTY1	Pdcd7	Programmed cell death protein 7	NaN	NaN	NaN	NaN	NaN	NaN	NaN	NaN	NaN	NaN	NaN	NaN	1.2463	NaN	NaN	NaN
Q3U319	Rnf40	E3 ubiquitin-protein ligase BRE1B	NaN	NaN	NaN	NaN	NaN	NaN	1.258	NaN	0.79928	NaN	2.2908	0.527332	NaN	NaN	NaN	NaN
Q9EPB5	Serhl	Serine hydrolase-like protein	NaN	NaN	NaN	NaN	NaN	0.90258	1.0591	0.0553382	NaN	1.1543	NaN	NaN	0.82529	NaN	0.65389	0.0605991
Q3U3J1	Bckdha	2-oxoisovalerate dehydrogenase subunit alpha, mitochondrial	0.751665	0.707135	0.854625	0.0356615	0.75716	1.5578	0.90008	0.201296	0.76141	0.71048	0.88285	0.0417457	1.0187	0.831515	0.98565	0.0470965
Q3U422	Ndufv3		NaN	0.72532	0.67082	0.0192687	NaN	NaN	NaN	NaN	NaN	NaN	NaN	NaN	NaN	NaN	NaN	NaN
Q3U5F4	Yrdc	YrdC domain-containing protein, mitochondrial	NaN	NaN	NaN	NaN	1.02324	1.1159	1.5356	0.128703	NaN	NaN	NaN	NaN	1.399	NaN	0.79078	0.215038
Q3U7K7	Trim21	E3 ubiquitin-protein ligase TRIM21	NaN	NaN	NaN	NaN	1.4556	1.1767	1.9239	0.177993	1.9079	2.2651	NaN	0.126289	NaN	1.1358	NaN	NaN
Q3U829	Ap5z1	AP-5 complex subunit zeta-1	NaN	NaN	NaN	NaN	NaN	NaN	NaN	NaN	NaN	NaN	NaN	NaN	0.81283	NaN	NaN	NaN
Q3U957	Derl2	Derlin-2	1.0965	1.0968	1.0352	0.0167247	NaN	NaN	NaN	NaN	0.82628	NaN	NaN	NaN	NaN	NaN	NaN	NaN
Q8R313	Exoc6	Exocyst complex component 6	NaN	NaN	NaN	NaN	0.94611	1.1125	NaN	0.0588277	1.53967	0.96252	NaN	0.204055	1.1288	0.98615	1.1831	0.0479532
Q3U9N9	Slc16a10	Monocarboxylate transporter 10	NaN	1.3572	1.4081	0.0179959	0.901785	0.76769	1.141	0.0891453	1.15065	1.16939	NaN	0.00662382	1.04635	1.0589	1.0507	0.00300514
Q3UDK1	Trafd1	TRAF-type zinc finger domain-containing protein 1	2.3193	NaN	NaN	NaN	2.5932	NaN	3.0255	0.152841	NaN	NaN	NaN	NaN	NaN	NaN	NaN	NaN
Q3UDP0	Wdr41	WD repeat-containing protein 41	NaN	NaN	NaN	NaN	NaN	NaN	0.79188	NaN	1.0093	1.2593	1.31985	0.0776048	0.85983	NaN	NaN	NaN
Q3UDW8	Hgsnat	Heparan-alpha-glucosaminide N-acetyltransferase	NaN	NaN	NaN	NaN	NaN	1.1969	0.73558	0.163101	NaN	NaN	NaN	NaN	0.74779	NaN	1.1918	0.156981
Q3UE37	Ube2z	Ubiquitin-conjugating enzyme E2 Z	1.08285	1.4643	NaN	0.134863	NaN	1.0693	1.1256	0.0199051	0.94844	NaN	1.0609	0.0397606	0.965205	0.78498	1.083	0.0707559
Q3UFB2	Znhit6	Box C/D snoRNA protein 1	0.6769	0.52387	0.54255	0.0393545	1.1038	1.3479	0.60912	0.17744	NaN	0.42359	0.67549	0.0890601	0.94948	0.99497	0.88515	0.0260115
Q3UFM5	Nom1	Nucleolar MIF4G domain-containing protein 1	0.68772	NaN	NaN	NaN	0.97238	1.0205	0.91558	0.0247581	0.994965	NaN	0.61959	0.132715	0.93997	0.97938	0.99776	0.0139186
Q3UFY7	Nt5c3b	7-methylguanosine phosphate-specific 5-nucleotidase	NaN	NaN	NaN	NaN	NaN	NaN	NaN	NaN	0.83931	0.74961	0.728635	0.0277121	NaN	0.78955	NaN	NaN
Q3UFY8	Trmt10c	Mitochondrial ribonuclease P protein 1	1.0566	0.908575	0.78177	0.0648424	0.86276	0.84246	1.0986	0.0671208	0.9641	0.94025	NaN	0.00843225	0.98778	0.88012	0.96106	0.0264266
Q9JII5	Dazap1	DAZ-associated protein 1	0.82096	0.881245	0.907105	0.020838	0.91951	0.93984	1.13824	0.0569675	0.87039	0.845855	1.0998	0.06603	0.82176	0.95567	1.0027	0.0442564
Q3UGP9	Lrrc58	Leucine-rich repeat-containing protein 58	0.2471	0.16348	0.22097	0.0201661	0.686365	0.88158	0.62704	0.0627809	NaN	0.260915	NaN	NaN	0.84036	1.0139	0.90193	0.0414748
Q3UGY8	Arfgef3	Brefeldin A-inhibited guanine nucleotide-exchange protein 3	NaN	NaN	NaN	NaN	0.69404	0.87006	0.664	0.0524744	NaN	NaN	1.1445	NaN	1.02929	1.0143	1.05357	0.00934341
Q3UH06	Rreb1	Ras-responsive element-binding protein 1	NaN	NaN	NaN	NaN	0.87219	1.02074	0.90374	0.036894	0.95028	0.581665	0.957	0.101251	0.94485	0.82205	1.0233	0.0478175
Q3UH60	Dip2b	Disco-interacting protein 2 homolog B	0.69735	NaN	0.71264	0.00540583	0.88832	0.94124	0.81403	0.0301244	1.11213	1.01131	0.88168	0.054459	1.15945	0.984455	0.72581	0.102842
Q9ESU6	Brd4	Bromodomain-containing protein 4	NaN	0.57275	0.5914	0.00659377	1.04615	0.97842	1.197	0.0527469	NaN	0.753775	0.83412	0.0284062	0.72418	1.0085	0.88823	0.0672792
Q3UHB1	Nt5dc3	5-nucleotidase domain-containing protein 3	0.83643	0.92425	0.89348	0.021006	0.80956	0.83565	NaN	0.00922421	0.92212	1.0464	NaN	0.0439396	0.807	0.87641	0.67957	0.0470627
Q3UHD6	Snx27	Sorting nexin-27	1.1248	0.95088	0.78824	0.0793428	0.8094	0.81048	0.93071	0.0328704	0.91354	0.910695	0.8374	0.0203466	0.79181	0.84676	0.70956	0.032551
Q3UHH1	Zswim8	Zinc finger SWIM domain-containing protein 8	1.4578	NaN	NaN	NaN	0.87073	0.94855	NaN	0.0275135	NaN	NaN	NaN	NaN	0.91961	0.92477	0.9775	0.0151025
Q3UHJ0	Aak1	AP2-associated protein kinase 1	1.0655	0.96481	NaN	0.0355993	0.90546	NaN	NaN	NaN	2.0493	1.5198	NaN	0.187207	NaN	0.8275	NaN	NaN
Q3UHY7	Ccdc32		NaN	NaN	NaN	NaN	NaN	NaN	NaN	NaN	NaN	0.88925	NaN	NaN	NaN	NaN	NaN	NaN
Q91YN5	Uap1	UDP-N-acetylhexosamine pyrophosphorylase;UDP-N-acetylgalactosamine pyrophosphorylase;UDP-N-acetylglucosamine pyrophosphorylase	NaN	NaN	NaN	NaN	NaN	0.85138	0.99631	0.0512405	NaN	NaN	1.1026	NaN	1.2535	NaN	NaN	NaN
Q3UI43	Babam1	BRISC and BRCA1-A complex member 1	NaN	1.0478	1.0067	0.014531	1.0467	0.93252	NaN	0.0403687	0.85092	1.14908	0.718115	0.104043	0.9138	1.1341	NaN	0.0778878
Q3UJU9	Rmdn3	Regulator of microtubule dynamics protein 3	NaN	NaN	NaN	NaN	NaN	0.79316	0.8944	0.0357937	NaN	NaN	0.58242	NaN	NaN	NaN	NaN	NaN
Q3UKW2	Calm1		NaN	NaN	1.2622	NaN	NaN	NaN	NaN	NaN	NaN	NaN	NaN	NaN	NaN	NaN	NaN	NaN
Q3ULB0	Rbm6		NaN	NaN	NaN	NaN	NaN	NaN	NaN	NaN	NaN	NaN	NaN	NaN	NaN	NaN	0.94726	NaN
Q3ULD5	Mccc2	Methylcrotonoyl-CoA carboxylase beta chain, mitochondrial	0.82892	0.70897	0.81219	0.0306245	0.974325	0.936415	1.7886	0.226952	0.89064	NaN	1.1587	0.0947735	NaN	0.71134	0.55486	0.055324
Q8CFB8	Parp3		1.6134	NaN	NaN	NaN	NaN	NaN	1.3714	NaN	NaN	NaN	NaN	NaN	0.86383	NaN	1.1011	0.0838876
Q3UM18	Lsg1	Large subunit GTPase 1 homolog	NaN	NaN	NaN	NaN	1.3295	1.3694	1.2864	0.0195681	0.834405	1.037	1.05595	0.0578907	1.18435	NaN	1.0651	0.0421612
Q3UM29	Cog7	Conserved oligomeric Golgi complex subunit 7	0.80977	1.0668	0.88701	0.0621691	0.98752	0.9339	0.77946	0.0509232	1.18285	1.0128	1.09379	0.0400962	1.012	1.0171	0.95082	0.0173867
Q3UMB5	Smcr8	Smith-Magenis syndrome chromosomal region candidate gene 8 protein homolog	NaN	NaN	NaN	NaN	1.478	1.23	NaN	0.0876812	NaN	NaN	NaN	NaN	1.1772	1.0447	1.0147	0.0407624
Q3UMC0	Spata5	Spermatogenesis-associated protein 5	NaN	NaN	0.94717	NaN	1.2717	1.3508	1.4242	0.035953	1.0519	1.3779	1.0873	0.0843225	1.3498	1.09085	1.2134	0.0610642
Q3UMR5	Mcu	Calcium uniporter protein, mitochondrial	0.87749	1.03163	NaN	0.054495	NaN	NaN	NaN	NaN	1.097	1.0704	NaN	0.00940452	NaN	NaN	NaN	NaN
Q3UMT1	Ppp1r12c	Protein phosphatase 1 regulatory subunit 12C	NaN	NaN	NaN	NaN	NaN	NaN	0.76834	NaN	NaN	NaN	NaN	NaN	NaN	NaN	NaN	NaN
Q3UMW8	Cln5	Ceroid-lipofuscinosis neuronal protein 5 homolog	NaN	NaN	NaN	NaN	NaN	1.0784	NaN	NaN	NaN	NaN	NaN	NaN	NaN	NaN	3.6026	NaN
Q3UND0	Skap2	Src kinase-associated phosphoprotein 2	NaN	2.15745	1.8511	0.108311	NaN	NaN	NaN	NaN	2.2482	2.4095	NaN	0.0570282	0.9266	1.393	1.2949	0.115918
Q3UQN2	Fcho2	FCH domain only protein 2	0.98545	1.0017	0.86423	0.035411	0.96822	0.983375	0.94204	0.00985759	NaN	0.75202	0.88256	0.0461529	0.995585	0.878405	0.96107	0.0283862
Q3UQU0	Brd9	Bromodomain-containing protein 9	NaN	NaN	NaN	NaN	NaN	NaN	NaN	NaN	NaN	0.97748	NaN	NaN	1.0074	NaN	0.91372	0.0331209
Q3URS9	Ccdc51	Coiled-coil domain-containing protein 51	NaN	NaN	NaN	NaN	0.770585	0.78902	NaN	0.00651776	0.81463	0.80244	0.91606	0.0294053	0.56267	NaN	0.93928	0.133152
Q3USX5	Irak4	Interleukin-1 receptor-associated kinase 4	0.82229	0.86522	0.86447	0.0115834	NaN	NaN	NaN	NaN	NaN	0.685535	NaN	NaN	NaN	NaN	NaN	NaN
Q8C9T1	A630001G21Rik		NaN	NaN	NaN	NaN	1.6052	1.5282	NaN	0.0272236	1.2563	1.35835	NaN	0.0360801	1.41965	1.4639	1.35425	0.0260045
Q3UU41	Scimp	SLP adapter and CSK-interacting membrane protein	2.8102	2.6638	3.0906	0.102237	NaN	NaN	NaN	NaN	NaN	NaN	NaN	NaN	NaN	NaN	NaN	NaN
Q3UVG3	Fam91a1	Protein FAM91A1	NaN	NaN	NaN	NaN	0.92889	1.0131	NaN	0.0297727	NaN	0.51138	NaN	NaN	NaN	NaN	NaN	NaN
Q3UVK0	Ermp1	Endoplasmic reticulum metallopeptidase 1	NaN	NaN	NaN	NaN	0.612205	0.8093	0.84777	0.0595717	0.82933	0.91661	1.0241	0.04599	0.46807	0.850175	0.85671	0.104896
Q3UVL4	Vps51	Vacuolar protein sorting-associated protein 51 homolog	NaN	0.946185	0.97555	0.0103821	0.87048	0.93146	0.92345	0.0156211	NaN	NaN	0.960745	NaN	0.86321	0.97352	0.89858	0.0265521
Q3UX10	Tubal3	Tubulin alpha chain-like 3	0.65357	1.0623	0.94667	0.0993196	1.368	1.2709	0.98708	0.09331	1.3521	1.1966	1.0748	0.0655209	1.0479	0.48068	1.3117	0.200178
Q3UXD9	Pecr	Peroxisomal trans-2-enoyl-CoA reductase	NaN	NaN	NaN	NaN	1.0669	0.93998	NaN	0.044873	1.2617	1.0342	NaN	0.0804334	1.0181	0.955035	1.051	0.0229886
Q3UY34		Uncharacterized protein C12orf43 homolog	NaN	0.866355	0.878065	0.00414011	1.0065	1.2049	0.820795	0.0905509	1.0379	1.0989	0.841785	0.0633305	1.0488	0.83093	NaN	0.0770287
Q3UYC0	Ppm1h	Protein phosphatase 1H	NaN	NaN	NaN	NaN	0.72674	0.80289	NaN	0.0269231	1.23066	NaN	NaN	NaN	0.85254	0.65746	0.77369	0.0462613
Q3UZ39	Lrrfip1	Leucine-rich repeat flightless-interacting protein 1	NaN	1.07445	1.1926	0.0417723	NaN	NaN	1.216	NaN	1.03	1.0443	1.0815	0.0125323	NaN	0.98035	1.1572	0.0625259
Q3UZA1	Rcsd1	CapZ-interacting protein	0.83682	NaN	NaN	NaN	NaN	NaN	NaN	NaN	NaN	1.03969	NaN	NaN	NaN	NaN	NaN	NaN
Q3V009	Tmed1	Transmembrane emp24 domain-containing protein 1	NaN	0.98471	NaN	NaN	0.95488	1.1628	NaN	0.0735108	0.78164	0.867375	NaN	0.0303119	0.98696	0.94268	0.97133	0.0105862
Q61496	Ddx4	Probable ATP-dependent RNA helicase DDX4	NaN	1.3037	NaN	NaN	NaN	1.1843	NaN	NaN	NaN	NaN	NaN	NaN	NaN	NaN	NaN	NaN
Q3V300	Kif22	Kinesin-like protein KIF22	NaN	NaN	NaN	NaN	NaN	0.72673	0.565055	0.0571607	NaN	NaN	NaN	NaN	NaN	NaN	NaN	NaN
Q4FZC9	Syne3	Nesprin-3	NaN	0.40889	NaN	NaN	NaN	0.78604	1.1412	0.125568	NaN	NaN	0.44391	NaN	NaN	NaN	NaN	NaN
Q4G5Y1	Klhdc2	Kelch domain-containing protein 2	NaN	NaN	NaN	NaN	NaN	NaN	1.1833	NaN	NaN	NaN	NaN	NaN	NaN	NaN	NaN	NaN
Q4KL52	Zfyve19	Zinc finger FYVE domain-containing protein 19	NaN	1.1625	7.7438	2.32684	NaN	NaN	NaN	NaN	1.99077	0.74808	NaN	0.439355	NaN	NaN	1.1446	NaN
Q4LDD4	Arap1	Arf-GAP with Rho-GAP domain, ANK repeat and PH domain-containing protein 1	2.6363	1.90875	2.122	0.176311	0.80503	1.136	NaN	0.117016	2.2977	2.0465	2.3564	0.0775994	0.93408	NaN	0.9494	0.00541644
Q4QRL3	Ccdc88b	Coiled-coil domain-containing protein 88B	1.1642	1.53385	1.203	0.0957637	NaN	NaN	NaN	NaN	0.905915	0.95	0.90226	0.0125255	NaN	1.1366	NaN	NaN
Q4QY64	Atad5	ATPase family AAA domain-containing protein 5	NaN	NaN	NaN	NaN	NaN	NaN	0.84754	NaN	NaN	NaN	NaN	NaN	NaN	NaN	NaN	NaN
Q4VC33	Maea	Macrophage erythroblast attacher	NaN	NaN	NaN	NaN	NaN	0.88786	NaN	NaN	0.83259	0.78714	NaN	0.016069	1.2849	NaN	0.52753	0.267771
Q504M2	Pdp2		NaN	NaN	NaN	NaN	NaN	NaN	0.90832	NaN	NaN	0.68388	NaN	NaN	NaN	NaN	NaN	NaN
Q505D1	Ankrd28	Serine/threonine-protein phosphatase 6 regulatory ankyrin repeat subunit A	NaN	NaN	NaN	NaN	0.98393	1.1183	NaN	0.047507	NaN	NaN	NaN	NaN	NaN	1.00937	1.0838	0.0263167
Q505F1	Nr2c1	Nuclear receptor subfamily 2 group C member 1	NaN	NaN	NaN	NaN	NaN	NaN	NaN	NaN	NaN	0.57432	NaN	NaN	NaN	NaN	NaN	NaN
Q52KE7	Ccnl1	Cyclin-L1	NaN	NaN	NaN	NaN	NaN	NaN	0.951305	NaN	NaN	NaN	1.2451	NaN	NaN	NaN	NaN	NaN
Q8VE97	Srsf4	Serine/arginine-rich splicing factor 4	NaN	NaN	NaN	NaN	NaN	NaN	1.357	NaN	NaN	NaN	NaN	NaN	NaN	NaN	NaN	NaN
Q561M1	Acp1		NaN	NaN	NaN	NaN	NaN	NaN	NaN	NaN	0.89637	0.91215	NaN	0.00557907	NaN	NaN	NaN	NaN
Q569Z6	Thrap3	Thyroid hormone receptor-associated protein 3	0.9767	0.98155	0.99416	0.00424869	1.12125	1.0621	1.11835	0.0157188	0.82233	0.81917	0.8734	0.0143489	1.02516	1.0637	1.03	0.00989659
Q58A65	Spag9	C-Jun-amino-terminal kinase-interacting protein 4	1.08726	1.3028	1.2882	0.0567801	1.9187	0.87355	1.2849	0.248197	1.0335	1.45245	1.08167	0.108067	NaN	NaN	NaN	NaN
Q5BU09	Eapp	E2F-associated phosphoprotein	NaN	NaN	NaN	NaN	NaN	NaN	NaN	NaN	NaN	NaN	NaN	NaN	NaN	NaN	NaN	NaN
Q5DTM8	Rnf20	E3 ubiquitin-protein ligase BRE1A	NaN	NaN	NaN	NaN	NaN	1.0268	0.95501	0.0253816	NaN	0.88942	NaN	NaN	NaN	NaN	NaN	NaN
Q5DTT3	Fam208b	Protein FAM208B	NaN	NaN	1.1263	NaN	NaN	NaN	1.1613	NaN	NaN	NaN	1.0055	NaN	NaN	NaN	0.96241	NaN
Q5DTZ0	Nynrin	Protein NYNRIN	NaN	NaN	NaN	NaN	NaN	NaN	NaN	NaN	1.411	1.3253	NaN	0.0302995	NaN	NaN	NaN	NaN
Q5DW34	Ehmt1	Histone-lysine N-methyltransferase EHMT1	NaN	0.6429	0.70168	0.0207819	1.0145	0.80711	NaN	0.0733234	0.46515	0.53173	NaN	0.0235396	1.0702	1.1137	1.0436	0.016682
Q5EBP3	Armc5	Armadillo repeat-containing protein 5	NaN	NaN	NaN	NaN	NaN	NaN	NaN	NaN	NaN	NaN	NaN	NaN	1.1047	NaN	NaN	NaN
Q5F258	Git1	ARF GTPase-activating protein GIT1	0.88293	NaN	NaN	NaN	0.78062	NaN	0.85512	0.0263397	NaN	0.79307	1.05478	0.0925285	NaN	NaN	1.168	NaN
Q5F2E7	Nufip2	Nuclear fragile X mental retardation-interacting protein 2	0.98726	1.0548	0.96926	0.0212592	1.266	1.1396	1.111	0.0388825	0.96945	0.94784	1.0065	0.013985	1.0888	1.058	1.02917	0.0140575
Q5KU39	Vps41	Vacuolar protein sorting-associated protein 41 homolog	1.107	1.09388	1.1246	0.00726639	0.863985	0.93004	0.94596	0.0204908	1.156	1.08153	1.2104	0.0304987	0.90619	1.0926	0.84106	0.0615428
Q5NBU8	Xaf1	XIAP-associated factor 1	NaN	NaN	NaN	NaN	0.41854	NaN	2.8249	0.850777	NaN	2.2388	NaN	NaN	NaN	NaN	NaN	NaN
Q5NC05	Ttf2	Transcription termination factor 2	NaN	1.45605	1.7348	0.098553	0.925	0.933555	1.0903	0.0438711	0.713205	NaN	0.83949	0.0446485	1.0298	0.99044	1.02833	0.0105181
Q5NC48	Gm12253		NaN	NaN	NaN	NaN	NaN	1.0877	NaN	NaN	NaN	1.3962	NaN	NaN	NaN	NaN	NaN	NaN
Q5NCB5	Irgm1		NaN	NaN	NaN	NaN	NaN	NaN	2.199	NaN	NaN	NaN	2.2083	NaN	NaN	NaN	NaN	NaN
Q5NCC3	Trim41	E3 ubiquitin-protein ligase TRIM41	NaN	NaN	NaN	NaN	NaN	NaN	0.70847	NaN	NaN	NaN	NaN	NaN	NaN	NaN	NaN	NaN
Q5NCR9	Nsrp1	Nuclear speckle splicing regulatory protein 1	NaN	NaN	NaN	NaN	0.98512	1.1588	1.1523	0.0464105	NaN	0.87389	NaN	NaN	NaN	1.1078	1.056	0.0183141
Q5PPR2	Exoc1	Exocyst complex component 1	NaN	NaN	NaN	NaN	NaN	NaN	1.05228	NaN	0.9362	NaN	0.867	0.0244659	NaN	NaN	NaN	NaN
Q5PRF0	Heatr5a	HEAT repeat-containing protein 5A	NaN	NaN	NaN	NaN	1.3378	1.19305	1.41965	0.0540917	1.4648	1.4651	1.08095	0.10451	1.12915	1.11785	1.1939	0.0193447
Q5RIU2	Fam64a	Protein FAM64A	NaN	NaN	NaN	NaN	NaN	NaN	NaN	NaN	0.86549	NaN	NaN	NaN	1.1916	NaN	0.87602	0.111574
Q5RJG1	Nol10	Nucleolar protein 10	1.00551	0.89138	0.89616	0.030434	1.021	1.0893	1.16235	0.0333228	1.0048	0.85616	1.1212	0.0626244	0.97637	0.99961	0.97412	0.00665249
Q5RL20	Mrpl43	39S ribosomal protein L43, mitochondrial	NaN	0.665	NaN	NaN	0.79126	1.07109	0.9053	0.0663327	NaN	0.72949	0.94287	0.0754412	0.94144	0.77362	1.17224	0.094347
Q5RL57	Akap8l	A-kinase anchor protein 8-like	0.94917	1.0211	0.8318	0.0450449	NaN	NaN	1.0476	NaN	0.81921	NaN	NaN	NaN	NaN	1.7675	NaN	NaN
Q5RL79	Krtcap2	Keratinocyte-associated protein 2	NaN	NaN	NaN	NaN	NaN	1.1168	1.1094	0.0026163	1.1572	NaN	1.1514	0.00205061	0.94158	NaN	1.0444	0.0363524
Q5SFM8	Rbm27	RNA-binding protein 27	0.81718	0.83715	0.91127	0.0233694	1.112	NaN	1.2752	0.0576999	NaN	NaN	0.10544	NaN	NaN	0.84105	NaN	NaN
Q5SNZ0	Ccdc88a	Girdin	NaN	NaN	NaN	NaN	0.5058	0.91881	NaN	0.146021	1.4125	1.3581	1.4244	0.016663	NaN	NaN	NaN	NaN
Q5SQX6	Cyfip2	Cytoplasmic FMR1-interacting protein 2	NaN	NaN	NaN	NaN	NaN	0.81794	NaN	NaN	1.4223	1.3622	NaN	0.0212486	NaN	1.2337	0.70165	0.188108
Q5SXA5	Tom1l2	TOM1-like protein 2	NaN	NaN	NaN	NaN	NaN	NaN	NaN	NaN	1.3358	1.2451	NaN	0.0320673	0.69303	0.66455	NaN	0.0100692
Q60634	Flot2	Flotillin-2	NaN	NaN	NaN	NaN	1.1227	NaN	1.0055	0.0414365	NaN	NaN	NaN	NaN	0.96627	NaN	NaN	NaN
Q5SSI6	Utp18	U3 small nucleolar RNA-associated protein 18 homolog	0.902675	0.932705	0.89741	0.00897581	1.1649	1.17625	1.1908	0.0061202	0.761425	0.81338	0.79059	0.0122766	1.0672	1.1122	1.0053	0.0253013
Q5SSK3	Tefm	Transcription elongation factor, mitochondrial	NaN	NaN	NaN	NaN	NaN	1.0487	0.935355	0.0400735	NaN	NaN	1.0526	NaN	1.0632	1.0492	1.078	0.0067891
Q5SSZ5	Tns3	Tensin-3	1.1841	1.2464	1.16445	0.0201689	1.09945	1.22815	1.075	0.0387855	1.33325	1.49535	1.1918	0.0716026	1.00699	1.06285	1.0906	0.0200736
Q5SU47	Cpeb4	Cytoplasmic polyadenylation element-binding protein 4	NaN	NaN	NaN	NaN	NaN	NaN	1.5527	NaN	1.9892	1.9456	NaN	0.0154149	NaN	NaN	NaN	NaN
Q5SUA5	Myo1g	Unconventional myosin-Ig	1.4217	1.2703	1.29935	0.0378767	1.02052	0.95577	0.97063	0.0159876	1.00999	1.04014	1.0783	0.0161377	0.81106	0.95637	0.95448	0.0392937
Q5SXY1	Specc1	Cytospin-B	1.37845	1.2552	1.21705	0.039766	0.8972	0.90189	0.8737	0.00712045	1.2917	1.2615	1.2293	0.0147103	0.882375	0.98412	1.1424	0.0617695
Q5SYD0	Myo1d	Unconventional myosin-Id	1.0871	1.3122	1.2674	0.0561694	0.41381	0.41167	1.5543	0.310694	0.876815	1.2367	1.0082	0.085849	NaN	1.1084	NaN	NaN
Q5SYH2	Tmem199	Transmembrane protein 199	NaN	1.04475	NaN	NaN	NaN	0.91486	0.995665	0.0285689	0.773035	0.920015	0.914985	0.0393363	0.96253	NaN	NaN	NaN
Q5U680	Slc25a26	S-adenosylmethionine mitochondrial carrier protein	NaN	NaN	NaN	NaN	0.68173	0.90503	NaN	0.0789485	NaN	NaN	NaN	NaN	NaN	0.7428	NaN	NaN
Q5XKN4	Jagn1	Protein jagunal homolog 1	NaN	NaN	NaN	NaN	NaN	0.81643	0.82695	0.00371938	1.0143	1.046	0.9009	0.0359622	NaN	NaN	0.82135	NaN
Q5Y5T1	Zdhhc20	Probable palmitoyltransferase ZDHHC20	NaN	NaN	NaN	NaN	NaN	NaN	0.86917	NaN	NaN	NaN	NaN	NaN	NaN	NaN	NaN	NaN
Q60520	Sin3a	Paired amphipathic helix protein Sin3a	NaN	0.60996	NaN	NaN	1.213	0.83967	0.81745	0.104762	0.75653	0.76426	0.91666	0.042569	0.971205	0.885205	0.949585	0.0210891
Q60591	Nfatc2	Nuclear factor of activated T-cells, cytoplasmic 2	0.49774	0.59604	0.553025	0.0232296	0.57818	0.761145	0.56929	0.0510496	0.66469	NaN	0.690775	0.00922244	0.98934	0.88652	1.0198	0.0329215
Q60648	Gm2a	Ganglioside GM2 activator	NaN	NaN	NaN	NaN	NaN	NaN	NaN	NaN	NaN	NaN	0.50844	NaN	NaN	NaN	NaN	NaN
Q60649	Clpb	Caseinolytic peptidase B protein homolog	0.77647	0.95341	0.979345	0.0520465	0.9071	0.879945	1.0481	0.0425548	1.06641	0.98387	0.87309	0.0457277	0.89566	1.02921	1.0067	0.0337047
Q60714	Slc27a1	Long-chain fatty acid transport protein 1	NaN	NaN	1.2358	NaN	NaN	NaN	NaN	NaN	NaN	NaN	NaN	NaN	NaN	NaN	NaN	NaN
Q60738	Slc30a1	Zinc transporter 1	1.5356	1.5978	1.5298	0.0177706	1.5989	1.7378	NaN	0.0491086	NaN	NaN	NaN	NaN	NaN	NaN	1.4116	NaN
Q60759	Gcdh	Glutaryl-CoA dehydrogenase, mitochondrial	NaN	NaN	NaN	NaN	NaN	NaN	NaN	NaN	NaN	0.92475	NaN	NaN	NaN	NaN	NaN	NaN
Q60766	Irgm1	Immunity-related GTPase family M protein 1	NaN	NaN	NaN	NaN	3.5941	NaN	3.0668	0.186429	NaN	NaN	NaN	NaN	NaN	0.99239	NaN	NaN
Q60790	Rasa3	Ras GTPase-activating protein 3	NaN	0.86221	0.876425	0.00502576	NaN	NaN	1.2035	NaN	NaN	NaN	NaN	NaN	NaN	NaN	NaN	NaN
Q60809	Cnot7	CCR4-NOT transcription complex subunit 7	NaN	NaN	NaN	NaN	NaN	NaN	1.0812	NaN	NaN	NaN	NaN	NaN	1.3937	NaN	NaN	NaN
Q60855	Ripk1	Receptor-interacting serine/threonine-protein kinase 1	0.87474	0.86359	0.93483	0.0180639	0.91089	0.911485	0.99081	0.021671	1.0108	1.1001	0.920455	0.042343	0.938945	0.99358	1.02108	0.0197084
Q60866	Pter	Phosphotriesterase-related protein	0.89897	0.8911	1.2526	0.0973345	NaN	0.74426	0.73931	0.00175009	0.83652	1.0035	1.2285	0.0927273	1.0156	0.80196	NaN	0.0755331
Q60967	Papss1	Bifunctional 3-phosphoadenosine 5-phosphosulfate synthase 1;Sulfate adenylyltransferase;Adenylyl-sulfate kinase	NaN	0.85344	0.76739	0.0304233	0.7767	0.87035	NaN	0.0331103	0.77887	0.88254	0.91997	0.0344575	1.0206	0.99001	0.97573	0.0108063
Q61033	Tmpo	Lamina-associated polypeptide 2, isoforms alpha/zeta	0.60874	0.62722	NaN	0.00653367	0.872305	0.51316	0.95187	0.110182	0.53595	0.46924	0.50674	0.0157641	1.0032	0.89789	0.76408	0.0564944
Q7TT21	Tsc2	Tuberin	0.99402	NaN	NaN	NaN	NaN	0.84747	NaN	NaN	1.1472	1.0497	NaN	0.0344715	NaN	NaN	NaN	NaN
Q61093	Cybb	Cytochrome b-245 heavy chain	1.98745	1.6917	1.6265	0.0906773	0.95228	0.44666	1.36525	0.216881	1.2205	1.2832	1.0407	0.0593376	0.86076	1.1373	1.1062	0.0714097
Q61127	Nab2	NGFI-A-binding protein 2	0.65062	0.38419	0.44307	0.0659767	0.831775	0.66337	0.77625	0.0404535	0.48884	0.44889	0.42959	0.0142453	0.836545	1.0283	0.995665	0.0483637
Q61151	Ppp2r5e	Serine/threonine-protein phosphatase 2A 56 kDa regulatory subunit epsilon isoform	NaN	NaN	1.13	NaN	0.82701	1.0529	1.2159	0.0920609	NaN	NaN	NaN	NaN	0.89543	0.83797	0.91842	0.0195338
Q61160	Fadd	Protein FADD	NaN	NaN	NaN	NaN	NaN	NaN	0.778	NaN	NaN	NaN	0.89751	NaN	NaN	NaN	1.1625	NaN
Q61187	Tsg101	Tumor susceptibility gene 101 protein	1.3583	1.2679	1.2449	0.0282585	NaN	NaN	1.0566	NaN	NaN	1.0852	4.2006	1.10146	NaN	NaN	NaN	NaN
Q61216	Mre11a	Double-strand break repair protein MRE11A	NaN	NaN	NaN	NaN	0.85205	1.1166	0.92396	0.0644831	0.781555	0.7048	0.852295	0.0347745	0.9172	0.91743	0.82215	0.0259007
Q61235	Sntb2	Beta-2-syntrophin	NaN	NaN	NaN	NaN	0.641935	0.91109	1.1292	0.115059	NaN	1.0763	NaN	NaN	0.917325	0.99165	1.06885	0.0357169
Q61285	Abcd2	ATP-binding cassette sub-family D member 2	NaN	NaN	0.45156	NaN	NaN	NaN	NaN	NaN	0.49752	NaN	NaN	NaN	NaN	NaN	NaN	NaN
Q61462	Cyba	Cytochrome b-245 light chain	1.7691	1.5647	1.70225	0.0491288	4.0579	NaN	NaN	NaN	1.2658	1.2112	1.249	0.0131828	NaN	1.1787	NaN	NaN
Q61466	Smarcd1	SWI/SNF-related matrix-associated actin-dependent regulator of chromatin subfamily D member 1	NaN	1.2362	0.79902	0.154566	0.93362	1.2516	0.9481	0.0846416	1.0639	1.1819	0.91644	0.0626978	1.16785	0.992045	1.19735	0.0523265
Q61542	Stard3	StAR-related lipid transfer protein 3	NaN	1.1162	1.1418	0.00905097	NaN	NaN	NaN	NaN	NaN	0.84708	0.77066	0.0270186	0.63723	NaN	NaN	NaN
Q61543	Glg1	Golgi apparatus protein 1	NaN	0.54515	0.53711	0.00284257	NaN	NaN	NaN	NaN	0.83317	0.85036	NaN	0.00607758	NaN	NaN	NaN	NaN
Q61549	Emr1	EGF-like module-containing mucin-like hormone receptor-like 1	1.623	1.5962	1.5715	0.012142	1.8676	1.5463	1.61475	0.0797803	NaN	1.6817	2.7285	0.3701	2.22366	1.0272	0.868	0.349321
Q61578	Fdxr	NADPH:adrenodoxin oxidoreductase, mitochondrial	0.65796	0.67337	0.71269	0.013304	0.82859	0.76208	0.7927	0.015693	1.3149	0.83421	0.850185	0.128708	0.9003	0.833745	0.94664	0.0267514
Q61584	Fxr1	Fragile X mental retardation syndrome-related protein 1	0.96791	0.92089	0.92855	0.0118927	1.4915	1.2046	1.11799	0.0921607	0.81116	0.85568	5.54305	1.28184	1.2038	1.1602	0.98961	0.0533608
Q61635	Ifi47		1.5876	NaN	NaN	NaN	1.7774	NaN	3.1146	0.472772	NaN	NaN	NaN	NaN	0.7136	NaN	1.1195	0.143507
Q61655	Ddx19a	ATP-dependent RNA helicase DDX19A	1.02531	0.81842	0.80879	0.0576635	0.9862	0.97463	0.949595	0.00882031	0.749785	0.78563	0.825045	0.0177456	0.97169	0.95466	0.88718	0.0210691
Q61687	Atrx	Transcriptional regulator ATRX	NaN	NaN	0.78338	NaN	1.4413	1.141	1.3005	0.0708271	0.69899	0.78762	1.1839	0.121719	0.964205	1.0893	0.72994	0.0859949
Q61739	Itga6	Integrin alpha-6;Integrin alpha-6 heavy chain;Integrin alpha-6 light chain	NaN	NaN	NaN	NaN	0.53921	0.65008	0.63274	0.028114	0.78486	0.895095	0.692905	0.0477215	1.0832	0.76478	0.4741	0.143616
Q61823	Pdcd4	Programmed cell death protein 4	NaN	NaN	NaN	NaN	NaN	NaN	NaN	NaN	NaN	NaN	NaN	NaN	0.83568	0.71255	NaN	0.043533
Q61830	Mrc1	Macrophage mannose receptor 1	NaN	NaN	NaN	NaN	2.83155	2.8856	2.189	0.18268	NaN	NaN	NaN	NaN	0.94327	NaN	NaN	NaN
Q62018	Ctr9	RNA polymerase-associated protein CTR9 homolog	NaN	0.56473	NaN	NaN	NaN	1.0918	0.7169	0.132547	0.85356	NaN	NaN	NaN	NaN	NaN	NaN	NaN
Q62029	Pabpc2		NaN	NaN	0.8759	NaN	NaN	NaN	NaN	NaN	NaN	NaN	NaN	NaN	NaN	NaN	NaN	NaN
Q62048	Pea15	Astrocytic phosphoprotein PEA-15	1.7809	NaN	1.9049	0.0438406	0.8437	0.94967	0.88977	0.0250482	1.4966	1.67125	1.584	0.0411654	0.90537	0.85405	0.78945	0.0273823
Q62086	Pon2	Serum paraoxonase/arylesterase 2	NaN	0.865405	NaN	NaN	0.77592	NaN	NaN	NaN	1.0575	1.0901	1.1925	0.0332073	1.1017	1.1215	1.0574	0.015472
Q62165	Dag1	Dystroglycan;Alpha-dystroglycan;Beta-dystroglycan	NaN	NaN	NaN	NaN	NaN	NaN	NaN	NaN	0.85175	NaN	NaN	NaN	NaN	NaN	NaN	NaN
Q62176	Rbm38	RNA-binding protein 38	NaN	0.4568	NaN	NaN	0.8322	1.2486	0.56927	0.161476	0.50714	NaN	NaN	NaN	1.1769	0.879455	1.01426	0.0702106
Q8BKL1	Ss18	Protein SSXT	NaN	NaN	NaN	NaN	NaN	NaN	NaN	NaN	0.77682	NaN	NaN	NaN	NaN	NaN	NaN	NaN
Q62293	Tgtp		NaN	NaN	NaN	NaN	NaN	NaN	2.18392	NaN	NaN	NaN	NaN	NaN	NaN	NaN	NaN	NaN
Q62388	Atm	Serine-protein kinase ATM	NaN	1.3348	NaN	NaN	0.43036	0.90726	NaN	0.16861	NaN	NaN	NaN	NaN	0.92662	1.1034	NaN	0.0625012
Q62417	Sorbs1	Sorbin and SH3 domain-containing protein 1	NaN	NaN	NaN	NaN	NaN	1.0576	NaN	NaN	NaN	NaN	NaN	NaN	NaN	NaN	1.1924	NaN
Q62419	Sh3gl1	Endophilin-A2	NaN	NaN	NaN	NaN	NaN	1.2905	1.2031	0.0309006	1.1962	NaN	1.1581	0.0134704	NaN	1.1018	NaN	NaN
Q62433	Ndrg1	Protein NDRG1	NaN	NaN	NaN	NaN	0.57412	0.47318	0.50478	0.0243398	0.45548	0.41642	NaN	0.0138098	0.53721	NaN	0.63256	0.0337113
Q62523	Zyx	Zyxin	NaN	0.8073	0.93651	0.0456826	1.18875	NaN	NaN	NaN	1.1054	1.1305	1.11755	0.00591713	1.3627	1.3393	1.2315	0.0329881
Q63810	Ppp3r1	Calcineurin subunit B type 1	NaN	NaN	NaN	NaN	NaN	NaN	1.0491	NaN	0.94254	NaN	NaN	NaN	NaN	NaN	NaN	NaN
Q91YS7	Map2k2	Dual specificity mitogen-activated protein kinase kinase 2	NaN	NaN	1.0938	NaN	0.94964	1.2723	1.03932	0.078512	NaN	NaN	0.90098	NaN	1.0909	1.1368	1.0965	0.0118044
Q64191	Aga	N(4)-(beta-N-acetylglucosaminyl)-L-asparaginase;Glycosylasparaginase alpha chain;Glycosylasparaginase beta chain	1.1205	0.88411	1.0854	0.0601325	0.85001	0.81614	0.87942	0.0149276	1.0917	1.1663	1.4886	0.0994377	0.84025	0.74773	0.90104	0.0363926
Q641P0	Actr3b	Actin-related protein 3B	NaN	NaN	0.52762	NaN	NaN	NaN	NaN	NaN	NaN	NaN	NaN	NaN	NaN	NaN	NaN	NaN
Q64253	Ly6e	Lymphocyte antigen 6E	NaN	1.1986	1.0519	0.0518663	1.2948	0.9093	1.3685	0.116254	0.68537	0.67187	0.69822	0.00621138	0.63333	0.90091	0.85041	0.0670194
Q64261	Cdk6	Cyclin-dependent kinase 6	0.91334	0.9548	0.480069	0.123949	NaN	NaN	1.2802	NaN	1.02151	NaN	0.89284	0.0454917	NaN	NaN	1.1625	NaN
Q64281	Lilrb4	Leukocyte immunoglobulin-like receptor subfamily B member 4	1.15431	NaN	2.4427	0.455515	0.90601	0.69576	1.22181	0.12482	1.6369	NaN	1.5878	0.0173595	0.67708	NaN	0.83714	0.0565898
Q64324	Stxbp2	Syntaxin-binding protein 2	1.17855	1.07605	1.00815	0.0404398	0.88452	0.789365	0.82156	0.0228156	1.2046	1.1518	1.1792	0.0124481	0.96561	0.962155	0.96847	0.00149066
Q64327	Mea1	Male-enhanced antigen 1	NaN	NaN	NaN	NaN	NaN	0.85301	NaN	NaN	NaN	NaN	NaN	NaN	NaN	1.3227	0.81882	0.178148
Q64343	Abcg1	ATP-binding cassette sub-family G member 1	0.94345	0.93945	NaN	0.00141421	1.2887	1.2826	1.4769	0.0520715	0.59481	0.66102	NaN	0.0234088	0.74811	0.97458	0.8435	0.0536
Q64364	Cdkn2a	Cyclin-dependent kinase inhibitor 2A, isoform 3	NaN	NaN	NaN	NaN	0.81926	NaN	NaN	NaN	NaN	NaN	NaN	NaN	NaN	0.58885	NaN	NaN
Q64378	Fkbp5	Peptidyl-prolyl cis-trans isomerase FKBP5	NaN	NaN	NaN	NaN	0.95279	0.94686	1.11175	0.0440926	0.74402	0.75133	0.6749	0.0198816	0.99435	0.87704	1.2626	0.0931697
Q64701	Rbl1	Retinoblastoma-like protein 1	NaN	NaN	NaN	NaN	0.7653	0.8075	0.71008	0.0230304	0.46427	NaN	NaN	NaN	0.96121	0.944325	0.96239	0.00476422
Q64735	Cr1l	Complement component receptor 1-like protein	NaN	NaN	NaN	NaN	NaN	NaN	NaN	NaN	NaN	NaN	NaN	NaN	NaN	NaN	2.08	NaN
Q66GT5	Ptpmt1	Phosphatidylglycerophosphatase and protein-tyrosine phosphatase 1	NaN	NaN	NaN	NaN	NaN	NaN	NaN	NaN	NaN	NaN	NaN	NaN	1.1682	NaN	NaN	NaN
Q66JX5	Fgfr1op	FGFR1 oncogene partner	1.0931	1.0224	1.0028	0.0223911	0.86933	0.91041	NaN	0.014524	1.0508	NaN	0.73585	0.111352	NaN	NaN	NaN	NaN
Q69Z38	Peak1	Pseudopodium-enriched atypical kinase 1	NaN	NaN	NaN	NaN	NaN	0.90115	NaN	NaN	0.75817	1.4786	NaN	0.25471	0.13322	1.1849	1.8196	0.401513
Q69ZA1	Cdk13	Cyclin-dependent kinase 13	1.167	NaN	NaN	NaN	NaN	0.92844	NaN	NaN	NaN	NaN	NaN	NaN	NaN	NaN	0.7428	NaN
Q69ZK0	Prex1	Phosphatidylinositol 3,4,5-trisphosphate-dependent Rac exchanger 1 protein	NaN	NaN	NaN	NaN	0.92492	0.96082	2.9159	0.537057	1.129	1.00097	NaN	0.0452654	0.877295	0.86008	0.87174	0.00414179
Q69ZN6	Gnptab	N-acetylglucosamine-1-phosphotransferase subunits alpha/beta;N-acetylglucosamine-1-phosphotransferase subunit alpha;N-acetylglucosamine-1-phosphotransferase subunit beta	0.97197	0.70031	NaN	0.0960463	NaN	NaN	NaN	NaN	0.75972	NaN	NaN	NaN	NaN	NaN	NaN	NaN
Q69ZQ2	Isy1	Pre-mRNA-splicing factor ISY1 homolog	0.73964	0.77862	0.8864	0.0358363	1.0438	1.2129	1.18205	0.0424524	0.956595	0.79931	0.94765	0.0416437	1.0867	0.99571	1.035	0.0215129
Q69ZS7	Hbs1l	HBS1-like protein	NaN	NaN	NaN	NaN	NaN	NaN	1.2026	NaN	1.0399	NaN	NaN	NaN	NaN	NaN	NaN	NaN
Q6DFV1	Ncapg2	Condensin-2 complex subunit G2	NaN	NaN	NaN	NaN	0.700905	0.828555	NaN	0.0451311	NaN	0.49858	0.4478	0.0179534	0.84155	0.73971	0.94383	0.0481116
Q6DID3	Scaf8	Protein SCAF8	NaN	NaN	NaN	NaN	1.11695	1.1813	1.21495	0.0234736	0.88689	0.99574	1.752	0.222127	1.73325	1.1021	1.2171	0.158463
Q6DVA0	Lemd2	LEM domain-containing protein 2	NaN	NaN	NaN	NaN	NaN	NaN	NaN	NaN	NaN	0.89399	NaN	NaN	NaN	NaN	NaN	NaN
Q6GQT1	A2mp	Alpha-2-macroglobulin-P	NaN	NaN	NaN	NaN	NaN	NaN	NaN	NaN	NaN	NaN	NaN	NaN	0.517853	NaN	NaN	NaN
Q6GQX2	Nckap5l	Nck-associated protein 5-like	NaN	NaN	NaN	NaN	NaN	0.75802	NaN	NaN	0.78192	1.047	NaN	0.0937199	0.99988	0.84079	0.97312	0.0401557
Q6KAR6	Exoc3	Exocyst complex component 3	1.1806	1.0656	0.94176	0.056308	0.38648	0.67839	NaN	0.103206	NaN	0.73689	NaN	NaN	0.686055	0.2948	0.1825	0.124612
Q6NS82	Fam134a	Protein FAM134A	NaN	NaN	NaN	NaN	NaN	NaN	NaN	NaN	1.1999	1.1964	NaN	0.00123744	0.88725	NaN	NaN	NaN
Q6NSR8	Npepl1	Probable aminopeptidase NPEPL1	NaN	0.93113	NaN	NaN	0.983005	1.08527	0.97745	0.0286203	0.88678	0.85044	0.92357	0.017237	1.0189	0.87295	0.9049	0.0361674
Q6NV52	Tacc3	Transforming acidic coiled-coil-containing protein 3	0.22383	0.40325	0.43669	0.0539613	NaN	0.64787	NaN	NaN	NaN	0.61538	NaN	NaN	NaN	NaN	NaN	NaN
Q6NV99	Haus6		NaN	NaN	NaN	NaN	0.65007	0.77614	NaN	0.0445725	NaN	NaN	NaN	NaN	NaN	0.79563	NaN	NaN
Q6NVE9	Pptc7	Protein phosphatase PTC7 homolog	NaN	NaN	NaN	NaN	NaN	NaN	0.97612	NaN	NaN	NaN	1.0176	NaN	NaN	NaN	NaN	NaN
Q6NVG1	Lpcat4	Lysophospholipid acyltransferase LPCAT4	NaN	NaN	NaN	NaN	0.5235	NaN	NaN	NaN	NaN	NaN	NaN	NaN	0.80719	NaN	0.89397	0.0306814
Q6NXI6	Rprd2	Regulation of nuclear pre-mRNA domain-containing protein 2	NaN	0.6074	NaN	NaN	1.1353	0.909475	0.32743	0.19649	NaN	NaN	1.0996	NaN	1.13933	0.94893	1.13864	0.0517267
Q6NZL1	Dhx37		0.87724	0.80341	0.924975	0.0288724	0.96436	0.60952	1.0184	0.104707	0.74769	0.81468	0.94057	0.0461634	1.088	0.9688	1.01377	0.0283763
Q6P1G0	Heatr6	HEAT repeat-containing protein 6	NaN	NaN	1.0771	NaN	0.95756	1.1366	1.0921	0.043943	NaN	1.0427	1.1419	0.0350725	0.99842	1.0434	1.1105	0.0265885
Q6P1H6	Ankle2	Ankyrin repeat and LEM domain-containing protein 2	1.265	1.095	1.0001	0.0632684	0.93598	0.73125	1.0128	0.0686068	NaN	NaN	0.95441	NaN	0.49212	0.87339	0.93642	0.113324
Q6P2B1	Tnpo3	Transportin-3	0.86077	0.87227	0.9711	0.0285918	0.92192	0.87562	1.02662	0.0364662	0.80584	0.79097	0.82004	0.00685247	1.0237	0.87571	0.910385	0.0364863
Q6P3A8	Bckdhb	2-oxoisovalerate dehydrogenase subunit beta, mitochondrial	1.1463	0.98711	NaN	0.0562822	NaN	NaN	NaN	NaN	0.74463	NaN	NaN	NaN	NaN	NaN	NaN	NaN
Q6P3A9	Arl11	ADP-ribosylation factor-like protein 11	NaN	NaN	NaN	NaN	NaN	NaN	NaN	NaN	NaN	NaN	NaN	NaN	NaN	NaN	NaN	NaN
Q6P5B5	Fxr2	Fragile X mental retardation syndrome-related protein 2	1.22755	1.25135	1.4051	0.0454319	0.87862	1.0117	0.949825	0.0313929	1.1382	1.00722	1.04449	0.0318137	0.869435	0.97339	1.1066	0.0560419
Q6P6J0	Adat2	tRNA-specific adenosine deaminase 2	NaN	NaN	NaN	NaN	0.79189	0.76042	NaN	0.0111263	NaN	NaN	NaN	NaN	0.94619	0.83595	0.78946	0.0379466
Q6P6J9	Txndc15	Thioredoxin domain-containing protein 15	NaN	1.0724	NaN	NaN	0.60201	0.81362	0.736375	0.050479	NaN	NaN	0.6956	NaN	0.79214	0.79265	0.86657	0.0201882
Q6P8H8	Alg8	Probable dolichyl pyrophosphate Glc1Man9GlcNAc2 alpha-1,3-glucosyltransferase	NaN	NaN	NaN	NaN	NaN	NaN	0.27738	NaN	NaN	NaN	NaN	NaN	NaN	NaN	NaN	NaN
Q6P8I4	Pcnp	PEST proteolytic signal-containing nuclear protein	1.0213	0.97201	1.0562	0.0199402	0.91463	0.90691	0.87156	0.0108256	0.90751	0.98346	0.84867	0.0318555	1.08265	1.04961	0.99838	0.0200163
Q6P8M1	Tatdn1	Putative deoxyribonuclease TATDN1	NaN	1.0348	0.89236	0.0503601	NaN	NaN	0.7383	NaN	NaN	1.2437	0.90912	0.118292	NaN	NaN	0.88541	NaN
Q6P9J9	Ano6	Anoctamin-6	0.79996	0.84164	0.80821	0.0104045	0.87777	1.26761	0.91668	0.101221	1.0534	0.903545	0.941855	0.0367002	0.819005	0.88477	0.89353	0.0192024
Q6P9L6	Kif15	Kinesin-like protein KIF15	NaN	NaN	NaN	NaN	NaN	NaN	0.92578	NaN	NaN	NaN	NaN	NaN	NaN	NaN	NaN	NaN
Q6P9P6	Kif11	Kinesin-like protein KIF11	0.30418	NaN	3.33959	1.07318	0.57495	0.812835	0.83189	0.0674868	0.45101	0.33229	0.58638	0.0599324	0.93118	0.90051	0.80501	0.0310196
Q6P9Q4	Fhod1	FH1/FH2 domain-containing protein 1	0.57764	NaN	0.46083	0.0412986	0.676885	0.58668	0.59028	0.0240758	0.67355	0.57422	0.87904	0.0732848	1.01785	1.3329	0.729255	0.142326
Q6P9R1	Ddx51	ATP-dependent RNA helicase DDX51	0.69932	0.61241	0.64378	0.0207473	1.00863	1.07224	0.98927	0.0204619	0.64539	0.634845	0.767655	0.0348002	0.96796	1.0263	0.98216	0.0143405
Q6PAM1	Txlna	Alpha-taxilin	0.78842	0.36793	NaN	0.148666	0.53417	0.967695	1.157	0.150517	NaN	0.89283	0.89239	0.000155563	0.75443	0.68178	0.902705	0.0530797
Q6PAR0	Klhdc10	Kelch domain-containing protein 10	NaN	NaN	NaN	NaN	1.1216	1.2076	NaN	0.0304056	1.7152	NaN	NaN	NaN	1.202	0.85474	1.2174	0.096676
Q6PAV2	Herc4	Probable E3 ubiquitin-protein ligase HERC4	NaN	NaN	1.4139	NaN	1.2942	1.3927	1.2193	0.0409968	1.35825	1.38815	NaN	0.0105712	1.2703	0.9159	1.2675	0.0960767
Q6PB44	Ptpn23	Tyrosine-protein phosphatase non-receptor type 23	1.3823	1.8245	1.6169	0.104292	0.90616	20.8715	0.998505	5.42136	1.70045	1.4656	1.56855	0.0554947	NaN	NaN	NaN	NaN
Q6PCM2	Ints6	Integrator complex subunit 6	NaN	NaN	NaN	NaN	1.1041	0.91259	NaN	0.067709	NaN	NaN	NaN	NaN	NaN	NaN	NaN	NaN
Q6PCN7	Hltf	Helicase-like transcription factor	NaN	NaN	NaN	NaN	NaN	0.81387	NaN	NaN	0.88237	0.83301	NaN	0.0174514	0.71105	0.93304	0.89602	0.0560634
Q6PD19		UPF0668 protein C10orf76 homolog	NaN	NaN	NaN	NaN	1.1245	1.01737	1.17465	0.0378735	NaN	1.1833	1.0364	0.051937	1.0737	1.1802	1.01815	0.0388197
Q6PDY2	Ado	2-aminoethanethiol dioxygenase	0.80905	NaN	NaN	NaN	NaN	NaN	0.99532	NaN	NaN	NaN	0.720835	NaN	NaN	NaN	NaN	NaN
Q6PE01	Snrnp40	U5 small nuclear ribonucleoprotein 40 kDa protein	0.70965	0.775975	0.7479	0.0156942	0.94354	0.95566	0.989285	0.0111723	0.85932	0.71576	0.79562	0.0339088	1.1948	0.992875	0.90611	0.0698262
Q6PF96	Etfdh	Electron transfer flavoprotein-ubiquinone oxidoreductase, mitochondrial	NaN	NaN	NaN	NaN	0.550365	0.92027	0.85068	0.0926686	2.38514	0.79766	0.65878	0.452142	1.0689	0.656425	0.92684	0.0987779
Q6PFQ7	Rasa4	Ras GTPase-activating protein 4	NaN	4.731	4.84365	0.0398278	1.0105	NaN	NaN	NaN	3.89	4.0202	3.5131	0.12415	NaN	NaN	NaN	NaN
Q6PGF7	Exoc8	Exocyst complex component 8	NaN	NaN	NaN	NaN	NaN	0.82503	NaN	NaN	NaN	NaN	0.98506	NaN	1.0327	NaN	NaN	NaN
Q6PGG6	Gnl3l	Guanine nucleotide-binding protein-like 3-like protein	NaN	NaN	NaN	NaN	0.91971	1.31545	1.1421	0.0935152	NaN	NaN	NaN	NaN	NaN	NaN	NaN	NaN
Q6PGK3	2700097O09Rik		NaN	NaN	NaN	NaN	NaN	NaN	NaN	NaN	NaN	1.1545	NaN	NaN	NaN	NaN	NaN	NaN
Q6PGL7	Fam21	WASH complex subunit FAM21	1.1243	1.042	1.0266	0.0247624	1.1175	0.94637	1.0034	0.0410766	1.0343	1.00507	1.01525	0.00699347	0.958035	1.0501	1.0164	0.021958
Q6PHN7	Tmem164	Transmembrane protein 164	1.5283	1.7853	NaN	0.0908632	NaN	0.9992	NaN	NaN	NaN	0.99673	NaN	NaN	1.0395	NaN	0.71683	0.114081
Q6PHQ8	Naa35	N-alpha-acetyltransferase 35, NatC auxiliary subunit	NaN	NaN	NaN	NaN	0.92266	0.97421	NaN	0.0182257	1.1419	0.76858	NaN	0.131989	0.96194	0.94934	0.98118	0.00755896
Q6PIP5	Nudcd1	NudC domain-containing protein 1	0.96414	0.95693	0.93432	0.00733442	0.87332	1.08976	1.23429	0.0856434	1.10659	1.159	2.6746	0.419807	0.99272	1.0838	1.0261	0.0217214
Q6Q899	Ddx58	Probable ATP-dependent RNA helicase DDX58	2.3035	2.35205	2.061	0.0735032	1.2835	0.79774	2.6912	0.463592	2.0716	3.1787	2.4053	0.267718	NaN	NaN	0.56209	NaN
Q6R5N8	Tlr13	Toll-like receptor 13	NaN	NaN	NaN	NaN	NaN	NaN	1.3212	NaN	NaN	NaN	NaN	NaN	1.13185	1.1424	0.99805	0.037933
Q6RT24	Cenpe	Centromere-associated protein E	NaN	1.1027	NaN	NaN	0.41721	NaN	NaN	NaN	NaN	NaN	6.8257	NaN	NaN	0.69215	NaN	NaN
Q6RUT7	Ccsmst1	Protein CCSMST1	NaN	0.66697	0.66903	0.00072832	NaN	NaN	NaN	NaN	NaN	0.95266	NaN	NaN	NaN	NaN	NaN	NaN
Q6TXD4	Dnmbp	Dynamin-binding protein	NaN	NaN	NaN	NaN	0.97681	1.0207	1.5689	0.155518	NaN	NaN	NaN	NaN	NaN	NaN	NaN	NaN
Q6VN19	Ranbp10	Ran-binding protein 10	NaN	1.17505	NaN	NaN	1.0249	0.918015	0.96095	0.0253548	1.27805	0.99807	1.1557	0.0661663	0.83471	0.70409	0.97524	0.0639249
Q6WKZ8	Ubr2	E3 ubiquitin-protein ligase UBR2	NaN	NaN	NaN	NaN	1.1127	NaN	1.5613	0.158604	1.9066	0.93428	13.752	3.36404	NaN	0.85113	NaN	NaN
Q6XLQ8	Calu		0.7805	0.8903	0.84075	0.025921	0.64965	NaN	1.0749	0.150349	0.68658	1.0261	1.0176	0.0912709	NaN	0.67156	NaN	NaN
Q6Y5D8	Arhgap10	Rho GTPase-activating protein 10	1.1585	0.84028	1.2759	0.106251	NaN	1.14515	1.10755	0.0132936	0.98789	NaN	NaN	NaN	NaN	NaN	NaN	NaN
Q6ZPE2	Sbf1	Myotubularin-related protein 5	NaN	NaN	NaN	NaN	NaN	NaN	NaN	NaN	1.0518	NaN	NaN	NaN	0.64549	1.1786	1.0388	0.130305
Q6ZPJ3	Ube2o	Ubiquitin-conjugating enzyme E2 O	NaN	1.309	NaN	NaN	0.98254	NaN	0.8133	0.0598354	1.0312	NaN	0.946165	0.0300644	1.209	NaN	NaN	NaN
Q6ZPT1	Klhl9	Kelch-like protein 9	NaN	NaN	NaN	NaN	0.76885	0.90144	NaN	0.0468776	0.81355	0.73155	NaN	0.0289914	0.88732	0.93475	0.78347	0.0364743
Q6ZPV2	Ino80	DNA helicase INO80	NaN	NaN	NaN	NaN	1.0226	0.94125	NaN	0.0287616	NaN	NaN	NaN	NaN	0.86718	NaN	0.848005	0.00677939
Q6ZQ03	Fnbp4	Formin-binding protein 4	NaN	NaN	NaN	NaN	1.0577	NaN	NaN	NaN	0.51764	NaN	0.71083	0.068303	NaN	NaN	1.3185	NaN
Q6ZQ18	Efr3b	Protein EFR3 homolog B	NaN	NaN	0.93875	NaN	NaN	0.8956	0.655	0.0850649	NaN	0.73416	NaN	NaN	NaN	1.0331	0.38062	0.230687
Q6ZQB6	Ppip5k2	Inositol hexakisphosphate and diphosphoinositol-pentakisphosphate kinase 2	NaN	NaN	NaN	NaN	NaN	1.2631	1.0364	0.0801506	0.94523	NaN	NaN	NaN	0.79773	2.356	NaN	0.550932
Q6ZQF0	Topbp1	DNA topoisomerase 2-binding protein 1	NaN	NaN	1.0342	NaN	NaN	NaN	NaN	NaN	NaN	0.4512	NaN	NaN	0.71177	NaN	1.0811	0.130578
Q6ZQH8	Nup188	Nucleoporin NUP188 homolog	NaN	NaN	NaN	NaN	1.0922	1.0026	1.1072	0.0266627	0.87619	0.705265	1.00123	0.0700385	1.03235	0.969675	1.0068	0.0148564
Q6ZQK5	Acap2	Arf-GAP with coiled-coil, ANK repeat and PH domain-containing protein 2	0.69532	NaN	0.73272	0.0132229	NaN	0.64522	0.376166	0.095125	0.82182	NaN	0.68567	0.0481363	NaN	0.783615	0.54294	0.0850915
Q6ZWM4	Naa38	N-alpha-acetyltransferase 38, NatC auxiliary subunit	NaN	0.89278	0.81915	0.0260321	0.81085	0.83922	1.055	0.0629447	0.92753	0.80424	NaN	0.0435896	0.96015	1.0592	0.96194	0.0267177
Q6ZWQ9	Myl12a		1.4031	1.5171	1.4055	0.0307055	NaN	NaN	NaN	NaN	1.80025	1.6331	1.8556	0.054606	1.07715	NaN	1.1729	0.0338527
Q6ZWY3	Rps27l	40S ribosomal protein S27-like;40S ribosomal protein S27	0.94231	0.95291	0.98158	0.0095771	1.14343	0.87218	2.1453	0.31612	0.95835	1.05425	1.00279	0.0226252	1.24606	0.98929	1.34837	0.0872073
Q71RI9	Ccbl2	Kynurenine--oxoglutarate transaminase 3	NaN	NaN	NaN	NaN	NaN	NaN	1.0586	NaN	NaN	NaN	NaN	NaN	0.82457	NaN	1.2415	0.147407
Q76KJ5	Cd3eap	DNA-directed RNA polymerase I subunit RPA34	NaN	NaN	NaN	NaN	0.68942	1.0073	0.8051	0.0758445	0.77182	0.81698	0.794145	0.0106445	1.0393	0.972	0.92884	0.0262434
Q76LS9	Fam63a	Protein FAM63A	1.06575	1.243	1.05245	0.0501493	NaN	0.22962	NaN	NaN	1.2364	1.2453	1.14335	0.0266189	1.234	NaN	1.5103	0.0976868
Q76N33	Stambpl1	AMSH-like protease	NaN	1.0687	1.095	0.00929845	0.88736	0.84092	NaN	0.016419	1.088	1.0274	NaN	0.0214253	0.81524	0.996585	1.04456	0.057017
Q78HU3	Mvb12a	Multivesicular body subunit 12A	NaN	NaN	NaN	NaN	NaN	0.90757	1.0022	0.0334568	NaN	NaN	NaN	NaN	NaN	NaN	NaN	NaN
Q78IK4	Apool	Apolipoprotein O-like	1.0893	1.1737	0.71539	0.114985	1.79846	0.81606	1.71938	0.25729	1.299	1.25685	2.6964	0.386188	0.93611	0.87728	1.6008	0.18942
Q78JE5	Fbxo22	F-box only protein 22	NaN	NaN	NaN	NaN	1.0231	1.152	1.2895	0.0628008	1.0307	0.84288	NaN	0.0664044	NaN	NaN	0.93259	NaN
Q78PG9	Ccdc25	Coiled-coil domain-containing protein 25	NaN	1.2783	NaN	NaN	1.0865	0.972315	1.3281	0.0856331	0.85822	1.04407	1.1789	0.0759031	1.02422	1.1362	0.95385	0.0433515
Q78RX3	Smim12	Small integral membrane protein 12	NaN	NaN	NaN	NaN	NaN	NaN	NaN	NaN	0.73509	0.75272	NaN	0.00623315	0.83707	NaN	0.92308	0.0304091
Q78WZ7	Twistnb	DNA-directed RNA polymerase I subunit RPA43	NaN	NaN	NaN	NaN	NaN	NaN	1.0153	NaN	NaN	NaN	NaN	NaN	NaN	NaN	NaN	NaN
Q78XR0	Trappc6a	Trafficking protein particle complex subunit 6A	NaN	NaN	NaN	NaN	0.93184	NaN	NaN	NaN	NaN	NaN	NaN	NaN	NaN	0.79315	0.7217	0.0252614
Q78YZ6	Scoc	Short coiled-coil protein	NaN	NaN	NaN	NaN	1.009	1.2758	0.98772	0.075676	0.91772	0.83191	0.9056	0.0218924	1.1062	1.1325	1.1782	0.0171747
Q791N7	Znrd1	DNA-directed RNA polymerase I subunit RPA12	NaN	NaN	NaN	NaN	NaN	NaN	NaN	NaN	NaN	NaN	NaN	NaN	NaN	NaN	1.1946	NaN
Q7TMC8	Fuk		NaN	NaN	NaN	NaN	1.03587	0.90819	NaN	0.0451417	NaN	NaN	NaN	NaN	1.19517	1.02065	1.0695	0.0424436
Q7TME2	Spag5	Sperm-associated antigen 5	0.94857	1.08227	1.0223	0.031569	1.3958	NaN	1.03686	0.126904	0.93899	0.637065	NaN	0.106747	1.3142	1.00552	NaN	0.109135
Q7TMI3	Uhrf2	E3 ubiquitin-protein ligase UHRF2	NaN	NaN	NaN	NaN	NaN	0.72218	0.51204	0.0742957	NaN	NaN	0.98827	NaN	NaN	NaN	1.2812	NaN
Q7TMR0	Prcp	Lysosomal Pro-X carboxypeptidase	NaN	NaN	0.6674	NaN	NaN	NaN	0.94935	NaN	0.857375	NaN	NaN	NaN	NaN	0.90221	0.86902	0.0117344
Q7TMV3	Fastkd5	FAST kinase domain-containing protein 5	NaN	NaN	NaN	NaN	0.95946	1.2974	1.01927	0.085013	0.86485	0.876	NaN	0.00394212	1.3043	NaN	1.2088	0.0337643
Q7TMX5	Shq1	Protein SHQ1 homolog	NaN	NaN	NaN	NaN	NaN	1.2324	1.1637	0.0242891	0.61814	0.70416	0.97221	0.0870538	NaN	NaN	NaN	NaN
Q7TMY4	Thoc7	THO complex subunit 7 homolog	NaN	NaN	NaN	NaN	0.66233	NaN	NaN	NaN	NaN	0.89856	NaN	NaN	NaN	0.99332	NaN	NaN
Q7TMY7	Ipo8	Importin-8	NaN	NaN	NaN	NaN	1.0313	1.039	1.2468	0.0576324	0.80764	0.66403	NaN	0.0507738	1.1262	1.1003	1.1342	0.00835335
Q7TNC4	Luc7l2	Putative RNA-binding protein Luc7-like 2	0.80814	0.8799	0.80708	0.0196764	0.99556	1.0114	1.01515	0.00490222	0.81769	0.72401	0.75269	0.022627	1.2149	0.92787	1.30345	0.0925538
Q7TND5	Rpf1	Ribosome production factor 1	NaN	0.60359	NaN	NaN	1.3013	1.5039	1.0843	0.0989201	0.68849	0.54777	1.534	0.251465	1.27715	1.07675	1.3678	0.0702081
Q7TNE3	Spag7	Sperm-associated antigen 7	1.0326	0.90048	0.82407	0.0497322	0.89857	1.11625	0.88857	0.0606516	NaN	0.70847	0.671435	0.0130938	1.0376	1.2309	1.03805	0.0525485
Q7TPD0	Ints3	Integrator complex subunit 3	0.93618	0.930905	0.88632	0.0129123	0.97656	0.82084	0.95178	0.0394443	0.864	0.88242	0.90008	0.00850477	1.02809	1.02572	1.0461	0.00525265
Q7TPE5	Slc7a6os	Probable RNA polymerase II nuclear localization protein SLC7A6OS	0.78523	0.7901	NaN	0.00172181	1.4401	NaN	0.96933	0.166442	0.76075	0.78858	0.77863	0.00664777	1.4994	NaN	1.0548	0.15719
Q7TQ95	Lnp	Protein lunapark	0.93341	0.95314	NaN	0.00697561	NaN	NaN	NaN	NaN	NaN	NaN	NaN	NaN	NaN	NaN	NaN	NaN
Q7TQK1	Ints7	Integrator complex subunit 7	NaN	NaN	NaN	NaN	0.94595	0.917305	0.96199	0.0106711	NaN	0.79056	NaN	NaN	1.0969	0.847325	0.847845	0.0678551
Q7TQK5	Ccdc93	Coiled-coil domain-containing protein 93	1.1047	1.0032	0.99728	0.0284646	1.01978	0.913755	1.02	0.028887	1.1168	0.84881	0.97777	0.0631807	0.98523	NaN	1.129	0.0508304
Q7TSF4	Fam211a	Leucine-rich repeat-containing protein FAM211A	NaN	NaN	NaN	NaN	0.49575	NaN	NaN	NaN	0.62542	NaN	NaN	NaN	0.90314	0.85124	NaN	0.0183494
Q7TSG2	Ctdp1	RNA polymerase II subunit A C-terminal domain phosphatase	NaN	NaN	NaN	NaN	1.2376	0.82855	1.1285	0.0998508	0.9634	NaN	1.0184	0.0194454	NaN	NaN	0.94343	NaN
Q7TSH2	Phkb	Phosphorylase b kinase regulatory subunit beta	NaN	NaN	NaN	NaN	NaN	NaN	2.6991	NaN	NaN	NaN	NaN	NaN	NaN	NaN	NaN	NaN
Q7TSI1	Plekhm1	Pleckstrin homology domain-containing family M member 1	NaN	NaN	NaN	NaN	NaN	0.91893	0.844995	0.02614	1.1505	NaN	0.74584	0.143069	1.1061	NaN	NaN	NaN
Q7TSS2	Ube2q1	Ubiquitin-conjugating enzyme E2 Q1	1.14205	1.134	1.0763	0.0169062	1.0918	1.0936	1.1818	0.0242537	1.0232	0.99321	1.1132	0.0294373	0.95047	1.02456	0.97301	0.0179051
Q7TSV4	Pgm2	Phosphoglucomutase-2	NaN	1.01233	1.0084	0.00138946	0.847255	0.74669	0.89577	0.0358453	1.0558	1.0518	0.98955	0.017512	0.91272	0.98916	0.988995	0.0207819
Q80SW1	Ahcyl1	Putative adenosylhomocysteinase 2	NaN	NaN	NaN	NaN	NaN	0.99075	1.0168	0.00921007	0.99617	NaN	1.215	0.0773681	NaN	NaN	1.0105	NaN
Q80SY4	Mib1	E3 ubiquitin-protein ligase MIB1	NaN	NaN	NaN	NaN	NaN	NaN	1.1994	NaN	3.4675	3.7676	3.085	0.161281	NaN	NaN	NaN	NaN
Q80SY5	Prpf38b	Pre-mRNA-splicing factor 38B	0.81011	0.83543	0.80695	0.00735904	0.92993	0.9946	1.1156	0.0444291	0.78482	1.0034	NaN	0.0772797	0.892115	0.852925	0.634195	0.0655183
Q80T85	Dcaf5	DDB1- and CUL4-associated factor 5	NaN	0.90833	1.017	0.0384206	0.772895	0.89526	NaN	0.0432626	NaN	0.76027	0.73937	0.00738927	0.89147	0.80109	0.9376	0.0327343
Q80TR8	Vprbp	Protein VPRBP	NaN	NaN	NaN	NaN	0.87529	1.3999	NaN	0.185478	NaN	NaN	NaN	NaN	NaN	1.4296	1.22	0.0741048
Q80U44	Zfyve16	Zinc finger FYVE domain-containing protein 16	1.0292	NaN	NaN	NaN	NaN	0.87075	NaN	NaN	NaN	1.0777	NaN	NaN	1.0551	NaN	NaN	NaN
Q80U72	Scrib	Protein scribble homolog	NaN	NaN	NaN	NaN	0.81337	1.0485	0.96832	0.056347	NaN	NaN	NaN	NaN	0.90293	NaN	0.92875	0.00912875
Q80U78	Pum1	Pumilio homolog 1	NaN	0.73526	0.75985	0.00869388	1.4248	NaN	0.89111	0.188688	0.67669	0.92818	0.95784	0.0728195	0.99597	NaN	NaN	NaN
Q80U95	Ube3c	Ubiquitin-protein ligase E3C	NaN	NaN	NaN	NaN	NaN	1.01796	0.81971	0.070092	NaN	0.88663	NaN	NaN	1.0171	NaN	0.83908	0.0629396
Q80UK0	Sestd1	SEC14 domain and spectrin repeat-containing protein 1	NaN	NaN	NaN	NaN	NaN	1.7541	1.38084	0.131967	NaN	0.98048	0.87557	0.0370913	NaN	NaN	NaN	NaN
Q80UK8	Ints2	Integrator complex subunit 2	NaN	NaN	NaN	NaN	NaN	1.1529	NaN	NaN	0.98829	0.74954	NaN	0.0844109	1.4153	1.2725	NaN	0.0504874
Q80US4	Actr5	Actin-related protein 5	NaN	NaN	1.4652	NaN	1.1145	1.2032	NaN	0.0313602	0.99574	0.97842	NaN	0.00612354	0.86265	1.02736	NaN	0.0582338
Q80UY2	Kcmf1	E3 ubiquitin-protein ligase KCMF1	NaN	NaN	NaN	NaN	1.1027	1.0441	0.866945	0.0578626	NaN	1.1927	NaN	NaN	0.94648	0.9265	1.0766	0.0384228
Q80VA0	Galnt7	N-acetylgalactosaminyltransferase 7	1.1156	1.04216	1.04975	0.0190392	0.8578	0.74399	0.91985	0.0420448	1.31465	1.08765	1.1275	0.057136	0.89313	0.725565	0.83238	0.0399898
Q80VI1	Trim56	E3 ubiquitin-protein ligase TRIM56	NaN	NaN	NaN	NaN	NaN	1.1831	1.2834	0.0354614	1.18793	1.3268	NaN	0.0490962	1.0536	NaN	1.1171	0.0224506
Q80VP0	Tecpr1	Tectonin beta-propeller repeat-containing protein 1	0.90942	1.10939	0.981705	0.0477338	NaN	0.475425	0.43954	0.0126873	0.75706	0.6643	0.8383	0.0410421	0.645455	NaN	NaN	NaN
Q80WW9	Ddrgk1	DDRGK domain-containing protein 1	NaN	NaN	1.1624	NaN	1.6835	NaN	NaN	NaN	NaN	NaN	NaN	NaN	NaN	NaN	NaN	NaN
Q80X73	Pelo	Protein pelota homolog	0.73427	NaN	NaN	NaN	1.1834	0.73594	1.1887	0.122511	NaN	0.64029	0.885	0.0865181	NaN	NaN	NaN	NaN
Q80X95	Rraga	Ras-related GTP-binding protein A	NaN	1.6439	1.641	0.0010253	1.0497	0.920055	1.04346	0.0344671	1.2502	1.4769	1.28495	0.0575568	1.06513	1.1476	1.0465	0.0253632
Q80XC6	Nrde2	Protein NRDE2 homolog	NaN	NaN	NaN	NaN	NaN	1.02214	1.4493	0.151024	NaN	NaN	NaN	NaN	1.1092	NaN	0.70172	0.144066
Q80XI4	Pip4k2b	Phosphatidylinositol 5-phosphate 4-kinase type-2 beta	NaN	NaN	NaN	NaN	NaN	1.0064	0.91848	0.0310844	0.92266	NaN	NaN	NaN	NaN	NaN	0.97801	NaN
Q80XK6	Atg2b	Autophagy-related protein 2 homolog B	NaN	NaN	NaN	NaN	NaN	NaN	1.25861	NaN	NaN	1.3328	NaN	NaN	1.1282	0.55282	NaN	0.203428
Q80XL6	Acad11	Acyl-CoA dehydrogenase family member 11	0.95636	NaN	NaN	NaN	0.99533	0.72603	NaN	0.0952119	NaN	0.869085	NaN	NaN	NaN	NaN	NaN	NaN
Q80XQ2	Tbc1d5	TBC1 domain family member 5	NaN	NaN	NaN	NaN	0.93437	0.85689	NaN	0.0273933	NaN	0.83129	NaN	NaN	NaN	1.1051	1.0783	0.00947523
Q80Y19	Arhgap11a	Rho GTPase-activating protein 11A	NaN	NaN	NaN	NaN	0.50095	0.76124	NaN	0.0920264	NaN	0.35371	NaN	NaN	0.900995	0.415974	0.68746	0.114592
Q80Y32	Hmgxb4		NaN	NaN	NaN	NaN	0.86432	0.93134	NaN	0.0236951	NaN	0.6493	NaN	NaN	0.91764	0.984	0.99649	0.0199787
Q80Y44	Ddx10	Probable ATP-dependent RNA helicase DDX10	NaN	NaN	NaN	NaN	NaN	1.0471	1.2652	0.07711	0.942455	1.00164	1.1891	0.060699	NaN	NaN	NaN	NaN
Q80YD1	Supv3l1	ATP-dependent RNA helicase SUPV3L1, mitochondrial	NaN	NaN	NaN	NaN	0.97724	0.838135	1.4343	0.147028	0.81697	0.921555	NaN	0.0369764	1.0328	1.0037	0.97596	0.0133986
Q80YQ8	Rmnd5a	Protein RMD5 homolog A	NaN	NaN	NaN	NaN	0.96394	0.83118	1.0453	0.050951	NaN	NaN	NaN	NaN	0.81678	0.96284	0.7669	0.0480023
Q80YR4	Znf598	Zinc finger protein 598	0.8645	0.89472	0.82734	0.0159097	0.98141	1.0006	0.81075	0.0492673	0.69347	0.70059	0.70527	0.00280104	NaN	1.1394	NaN	NaN
Q80YW0	Cyth4	Cytohesin-4	1.0795	NaN	0.987275	0.0326065	NaN	0.56697	0.66277	0.0338704	0.74249	NaN	1.0504	0.108863	0.98886	1.2675	1.2057	0.0689818
Q80ZS3	Mrps26	28S ribosomal protein S26, mitochondrial	NaN	NaN	NaN	NaN	NaN	NaN	0.87774	NaN	NaN	0.67318	0.66924	0.001393	NaN	0.87787	0.54847	0.11646
Q80ZV0	Rnaseh2b	Ribonuclease H2 subunit B	0.7589	0.973	0.67874	0.0717127	0.94826	1.00877	1.0037	0.0158248	0.61669	0.78367	0.9561	0.0800031	1.0229	0.9661	1.05445	0.0211059
Q80ZW2	Them6	Protein THEM6	NaN	NaN	NaN	NaN	0.96839	0.98484	NaN	0.00581595	0.71183	NaN	NaN	NaN	1.1712	1.1491	1.1595	0.00521202
Q810B6	Ankfy1	Ankyrin repeat and FYVE domain-containing protein 1	1.24415	1.252	1.2972	0.0134976	1.0616	0.9804	1.0924	0.0272751	1.1347	0.99013	1.1376	0.0397475	0.99937	0.95286	1.06029	0.0253985
Q8BFP9	Pdk1	[Pyruvate dehydrogenase [lipoamide]] kinase isozyme 1, mitochondrial	0.73325	NaN	NaN	NaN	0.74028	0.680025	0.69457	0.0148219	NaN	0.907815	0.798285	0.0387247	0.87851	0.86744	0.90879	0.0100908
Q8BFR6	Zfand1	AN1-type zinc finger protein 1	NaN	0.65599	NaN	NaN	NaN	NaN	NaN	NaN	1.4633	NaN	NaN	NaN	1.0059	NaN	0.95147	0.0192439
Q8BFS6	Cpped1	Calcineurin-like phosphoesterase domain-containing protein 1	NaN	NaN	NaN	NaN	NaN	1.1	1.012	0.0311127	0.86308	NaN	0.790465	0.0256733	1.1288	NaN	1.01423	0.0405048
Q8BFS9	Asnsd1	Asparagine synthetase domain-containing protein 1	NaN	NaN	NaN	NaN	NaN	0.67872	NaN	NaN	NaN	NaN	NaN	NaN	1.003	1.0933	NaN	0.0319259
Q8BFU3	Rnf214	RING finger protein 214	NaN	NaN	NaN	NaN	NaN	NaN	1.0998	NaN	NaN	NaN	NaN	NaN	NaN	NaN	1.2609	NaN
Q8BFV2	Pcid2	PCI domain-containing protein 2	NaN	NaN	NaN	NaN	NaN	1.18285	1.1501	0.0115789	1.028	NaN	NaN	NaN	1.2534	NaN	NaN	NaN
Q8BFZ9	Erlin2	Erlin-2	0.89479	NaN	NaN	NaN	0.89727	0.77075	0.87832	0.0321672	0.86663	0.94937	0.99364	0.0303908	0.45584	0.88027	0.75542	0.102826
Q8BG17	Nol12	Nucleolar protein 12	0.82417	0.83224	0.78595	0.0116566	NaN	NaN	1.2024	NaN	NaN	NaN	NaN	NaN	NaN	NaN	NaN	NaN
Q8BG30	Nelfa	Negative elongation factor A	NaN	NaN	NaN	NaN	1.0488	0.86677	0.93425	0.0433804	NaN	NaN	NaN	NaN	1.0074	1.0054	0.64983	0.0970472
Q8BG60	Txnip	Thioredoxin-interacting protein	NaN	NaN	NaN	NaN	NaN	NaN	0.74385	NaN	NaN	NaN	NaN	NaN	NaN	NaN	NaN	NaN
Q8BG67	Efr3a	Protein EFR3 homolog A	NaN	0.68015	NaN	NaN	0.77592	NaN	0.9385	0.0574807	NaN	NaN	NaN	NaN	NaN	NaN	NaN	NaN
Q8BG73	Sh3bgrl2	SH3 domain-binding glutamic acid-rich-like protein 2	NaN	NaN	NaN	NaN	0.58001	NaN	0.62437	0.0156836	0.76949	0.78023	1.1495	0.101996	0.8661	NaN	1.0985	0.0821658
Q8BG79	Cwf19l2	CWF19-like protein 2	1.3114	1.1749	1.2582	0.0324331	1.1261	1.0949	1.2668	0.0431704	1.3148	1.4564	1.05333	0.0963935	1.0788	1.0567	1.1298	0.017673
Q8BG84	Lair1	Leukocyte-associated immunoglobulin-like receptor 1	1.7357	1.5195	1.4528	0.0697147	NaN	NaN	NaN	NaN	NaN	NaN	NaN	NaN	NaN	NaN	NaN	NaN
Q8BGA9	Oxa1l	Mitochondrial inner membrane protein OXA1L	0.76257	0.74958	NaN	0.00459266	1.00011	0.9392	1.0452	0.025077	0.836465	0.71918	0.89891	0.0430151	1.04548	0.95449	1.05437	0.0260591
Q8BGB7	Enoph1	Enolase-phosphatase E1	NaN	NaN	NaN	NaN	0.96329	1.0185	0.90197	0.027479	0.86184	0.62953	0.79295	0.0562468	0.908245	0.65369	NaN	0.0899988
Q8BGC0	Htatsf1	HIV Tat-specific factor 1 homolog	0.90167	0.88321	0.98631	0.025916	0.86531	NaN	0.91439	0.0173524	0.75257	0.900755	0.85889	0.036012	1.0189	1.0186	0.92531	0.0254312
Q8BGC1		UPF0489 protein C5orf22 homolog	NaN	NaN	NaN	NaN	NaN	0.97527	NaN	NaN	NaN	NaN	NaN	NaN	0.91313	NaN	0.90909	0.00142836
Q8BGC4	Zadh2	Zinc-binding alcohol dehydrogenase domain-containing protein 2	NaN	NaN	NaN	NaN	1.1922	NaN	1.1894	0.000989949	NaN	1.4249	2.0237	0.211708	1.30939	NaN	0.94002	0.130592
Q8BGD6	Slc38a9	Putative sodium-coupled neutral amino acid transporter 9	NaN	NaN	1.065	NaN	NaN	NaN	NaN	NaN	NaN	NaN	NaN	NaN	0.73969	NaN	NaN	NaN
Q8BGD8	Coa6	Cytochrome c oxidase assembly factor 6 homolog	0.95266	0.92685	0.93156	0.00647946	0.95426	1.35426	1.0325	0.0999367	1.0387	0.97285	1.07984	0.025441	1.2062	1.1337	1.1476	0.0181388
Q8BGF3	Wdr92	WD repeat-containing protein 92	0.76012	NaN	NaN	NaN	NaN	NaN	1.04125	NaN	NaN	NaN	NaN	NaN	NaN	NaN	0.86997	NaN
Q8BGH7	Cdc42se2	CDC42 small effector protein 2	1.3104	1.2667	NaN	0.0154503	NaN	NaN	NaN	NaN	NaN	NaN	NaN	NaN	NaN	NaN	NaN	NaN
Q8BGP6	Slc25a40	Solute carrier family 25 member 40	NaN	NaN	NaN	NaN	0.92543	0.91126	NaN	0.00500985	1.2325	1.3162	NaN	0.0295924	0.99564	0.89806	0.90333	0.0258706
Q8BGQ1	Vipas39	Spermatogenesis-defective protein 39 homolog	NaN	NaN	NaN	NaN	0.52264	0.96214	0.99226	0.123919	NaN	NaN	NaN	NaN	1.0451	0.12601	0.89386	0.232315
Q8BGR9	Ublcp1	Ubiquitin-like domain-containing CTD phosphatase 1	2.3437	2.3813	2.0455	0.0867305	1.3926	1.12309	1.295	0.0643252	1.52485	1.4777	NaN	0.01667	1.07071	1.0471	0.95543	0.0287069
Q8BGS0	Mak16	Protein MAK16 homolog	NaN	0.85777	1.1826	0.114845	1.8732	2.0845	1.6998	0.0908212	0.89396	0.85562	0.7681	0.030411	1.3329	1.38975	1.54765	0.0524517
Q8BGS7	Cept1	Choline/ethanolaminephosphotransferase 1	NaN	NaN	NaN	NaN	0.5724	0.78777	1.14035	0.135163	NaN	NaN	NaN	NaN	0.88494	0.9743	0.96941	0.0236833
Q8BGU5	Ccny	Cyclin-Y	NaN	NaN	NaN	NaN	0.57755	0.61954	0.62771	0.012687	0.57419	0.7107	1.3632	0.198786	0.79996	0.7358	0.66926	0.030808
Q8BGW1	Fto	Alpha-ketoglutarate-dependent dioxygenase FTO	NaN	NaN	NaN	NaN	NaN	1.03487	0.95691	0.027563	NaN	NaN	1.3541	NaN	0.955475	NaN	1.0481	0.0327479
Q8BGX2		Uncharacterized protein C19orf52 homolog	NaN	NaN	NaN	NaN	0.89771	0.94281	NaN	0.0159453	NaN	0.88496	0.80273	0.0290727	0.95947	NaN	NaN	NaN
Q8BH26	Tmem251	Transmembrane protein 251	NaN	NaN	NaN	NaN	NaN	NaN	NaN	NaN	1.3517	NaN	NaN	NaN	NaN	NaN	NaN	NaN
Q8BH48	Ubap1	Ubiquitin-associated protein 1	0.88446	NaN	NaN	NaN	NaN	NaN	NaN	NaN	NaN	NaN	NaN	NaN	NaN	NaN	NaN	NaN
Q8BH58	Tiprl	TIP41-like protein	0.88514	0.935335	0.95215	0.0164346	0.88263	0.79479	0.93322	0.0330197	0.92466	0.88359	0.96948	0.0202509	0.97469	0.89877	0.91059	0.0192569
Q8BH99	Nck1	Cytoplasmic protein NCK1	NaN	NaN	NaN	NaN	NaN	NaN	NaN	NaN	NaN	1.2946	1.0608	0.0826608	NaN	NaN	NaN	NaN
Q8BHA3	Dtd2	Probable D-tyrosyl-tRNA(Tyr) deacylase 2	0.69672	0.64973	NaN	0.0166135	0.840555	0.78012	0.52584	0.0787298	0.865255	0.82804	0.81757	0.011814	0.847065	0.812865	0.9045	0.0218288
Q8BHC4	Dcakd	Dephospho-CoA kinase domain-containing protein	NaN	NaN	NaN	NaN	NaN	1.0245	1.0321	0.00268701	0.92577	1.1244	0.99073	0.0477421	1.0024	NaN	0.99334	0.00320319
Q8BHJ5	Tbl1xr1	F-box-like/WD repeat-containing protein TBL1XR1	0.77423	NaN	0.5814	0.0681757	NaN	NaN	0.88337	NaN	NaN	0.88542	NaN	NaN	NaN	NaN	NaN	NaN
Q8BHJ9	Slu7	Pre-mRNA-splicing factor SLU7	NaN	0.69303	NaN	NaN	NaN	NaN	NaN	NaN	0.81945	0.76172	0.95323	0.0463105	NaN	NaN	NaN	NaN
Q8BHK9	Ercc6l	DNA excision repair protein ERCC-6-like	NaN	NaN	NaN	NaN	1.04739	1.12855	1.03575	0.0238306	0.4856	0.84956	0.684655	0.085912	1.16995	1.06105	1.09205	0.0264495
Q8BHL8	Psmf1	Proteasome inhibitor PI31 subunit	NaN	NaN	NaN	NaN	1.14145	1.2728	1.02859	0.0576158	NaN	1.047	NaN	NaN	0.974695	1.5401	1.026	0.147399
Q8BHS3	Rbm22	Pre-mRNA-splicing factor RBM22	NaN	NaN	NaN	NaN	0.93799	1.0758	1.1092	0.042782	NaN	NaN	0.799825	NaN	0.9426	0.97105	0.88636	0.0203167
Q8BHS6	Armcx3	Armadillo repeat-containing X-linked protein 3	NaN	NaN	NaN	NaN	1.3202	NaN	NaN	NaN	NaN	NaN	NaN	NaN	NaN	NaN	NaN	NaN
Q8BHX3	Cdca8	Borealin	NaN	NaN	NaN	NaN	NaN	1.4213	NaN	NaN	NaN	NaN	NaN	NaN	NaN	NaN	1.28387	NaN
Q8BHZ0	Fam49a	Protein FAM49A	2.99415	2.84935	2.3238	0.166282	NaN	0.62088	0.94267	0.11377	NaN	1.7762	NaN	NaN	NaN	NaN	0.69893	NaN
Q8BI72	Cdkn2aip	CDKN2A-interacting protein	NaN	0.81745	0.75578	0.0218036	NaN	NaN	NaN	NaN	NaN	NaN	NaN	NaN	NaN	NaN	NaN	NaN
Q8BIG4	Fbxo28	F-box only protein 28	NaN	NaN	NaN	NaN	0.70086	1.091	NaN	0.137935	NaN	0.57217	0.48312	0.0314839	1.1418	1.0769	0.91282	0.0556331
Q8BIP0	Dars2	Aspartate--tRNA ligase, mitochondrial	NaN	NaN	NaN	NaN	1.17915	0.83108	0.72312	0.112344	0.6242	0.64653	0.76377	0.0353415	0.86593	1.3199	1.1652	0.108795
Q8BIW9	Chtf18	Chromosome transmission fidelity protein 18 homolog	NaN	NaN	0.68274	NaN	1.01283	1.1399	0.76132	0.0908248	0.68254	0.76971	0.820575	0.0329081	1.1775	0.78064	0.909415	0.0954425
Q8BJ48	Nagpa	N-acetylglucosamine-1-phosphodiester alpha-N-acetylglucosaminidase	NaN	NaN	NaN	NaN	0.827735	0.89731	0.776525	0.0285788	0.52045	0.5142	0.61828	0.0275159	1.27896	0.78592	0.850575	0.126313
Q8BJ56	Pnpla2	Patatin-like phospholipase domain-containing protein 2	NaN	NaN	NaN	NaN	1.3706	1.0738	1.31295	0.0741886	1.4021	NaN	NaN	NaN	NaN	1.0609	NaN	NaN
Q8BJF9	Chmp2b	Charged multivesicular body protein 2b	0.97844	NaN	NaN	NaN	NaN	1.2782	NaN	NaN	NaN	NaN	NaN	NaN	NaN	NaN	NaN	NaN
Q8BJL0	Smarcal1	SWI/SNF-related matrix-associated actin-dependent regulator of chromatin subfamily A-like protein 1	NaN	NaN	NaN	NaN	0.98583	0.98798	NaN	0.00076014	0.62742	0.5621	NaN	0.0230941	NaN	0.93006	0.97741	0.0167408
Q8BJL1	Fbxo30	F-box only protein 30	NaN	NaN	NaN	NaN	0.78531	1.1366	NaN	0.1242	NaN	NaN	NaN	NaN	1.0091	NaN	0.70029	0.109181
Q8BJS4	Sun2	SUN domain-containing protein 2	0.64542	0.58858	0.49574	0.0356184	0.9859	0.97544	NaN	0.00369817	NaN	0.4234	NaN	NaN	1.06927	1.06986	NaN	0.000208597
Q8BJW5	Nol11	Nucleolar protein 11	0.84798	NaN	NaN	NaN	1.1384	NaN	1.3451	0.0730795	0.77876	0.92726	0.918475	0.0392757	1.1981	NaN	1.0617	0.0482247
Q8BJZ4	Mrps35	28S ribosomal protein S35, mitochondrial	0.91267	0.804085	0.750325	0.0389856	0.86034	1.2197	0.89333	0.0936394	0.853385	1.13598	0.72168	0.0997869	1.03337	0.991085	0.9959	0.0109125
Q8BK35	Gltscr2		1.5451	0.57354	NaN	0.343498	1.4663	1.9183	1.3177	0.147461	1.0629	0.70929	0.89958	0.0834274	1.4014	1.492	1.2399	0.0601988
Q8BK58	Hspbap1	HSPB1-associated protein 1	NaN	NaN	NaN	NaN	1.4827	1.2795	1.1296	0.0835419	NaN	1.3633	NaN	NaN	0.92405	1.0756	NaN	0.053581
Q8BKI2	Tnrc6b	Trinucleotide repeat-containing gene 6B protein	NaN	NaN	NaN	NaN	NaN	NaN	NaN	NaN	NaN	NaN	NaN	NaN	NaN	NaN	NaN	NaN
Q8BKT7	Thoc5	THO complex subunit 5 homolog	1.0615	0.861805	0.99741	0.0480641	1.0346	1.0028	0.98548	0.0117442	0.917085	0.9102	0.92761	0.00413336	1.0561	1.01021	0.985895	0.0168062
Q8BKT8	Haus7	HAUS augmin-like complex subunit 7	NaN	NaN	NaN	NaN	NaN	NaN	1.0723	NaN	NaN	NaN	NaN	NaN	NaN	NaN	NaN	NaN
Q8BKW4	Zcchc4	Zinc finger CCHC domain-containing protein 4	NaN	NaN	NaN	NaN	0.89844	0.9303	1.0917	0.0488438	NaN	NaN	NaN	NaN	NaN	NaN	0.80739	NaN
Q9CXY9	Pigk	GPI-anchor transamidase	NaN	0.86006	NaN	NaN	2.5116	NaN	0.94282	0.554647	NaN	NaN	1.1102	NaN	1.10715	NaN	NaN	NaN
Q8BL66	Eea1	Early endosome antigen 1	1.8058	1.5872	1.53205	0.0682497	1.0035	0.95142	1.1957	0.0606526	1.43135	1.4476	1.5052	0.0182935	0.90844	0.94559	0.99482	0.0204262
Q8BLD4	Tardbp		NaN	NaN	NaN	NaN	NaN	NaN	0.42344	NaN	NaN	NaN	NaN	NaN	NaN	0.54446	NaN	NaN
Q8BLH7	Hirip3	HIRA-interacting protein 3	0.45652	0.61348	0.60838	0.0420423	NaN	NaN	1.302	NaN	0.56522	0.67398	0.62597	0.0256935	0.46848	1.0127	NaN	0.192411
Q8BLY7	Hps6	Hermansky-Pudlak syndrome 6 protein homolog	NaN	NaN	NaN	NaN	0.87818	0.85146	NaN	0.00944695	NaN	NaN	NaN	NaN	0.91328	0.92582	0.88635	0.00950703
Q8BM72	Hspa13	Heat shock 70 kDa protein 13	NaN	NaN	NaN	NaN	1.0305	1.89186	1.1794	0.217025	0.84217	NaN	NaN	NaN	0.96673	NaN	1.0699	0.0364761
Q8BMC1	Atp6v1g3	V-type proton ATPase subunit G 3	NaN	NaN	NaN	NaN	NaN	0.94807	NaN	NaN	NaN	NaN	NaN	NaN	NaN	NaN	NaN	NaN
Q8BMD8	Slc25a24	Calcium-binding mitochondrial carrier protein SCaMC-1	1.40845	1.07361	1.6951	0.146632	1.0972	0.949415	NaN	0.0522499	1.6049	1.91085	NaN	0.10817	1.1479	0.95521	0.90016	0.0613234
Q8BMI4	Gen1	Flap endonuclease GEN homolog 1	NaN	NaN	0.51674	NaN	NaN	NaN	NaN	NaN	NaN	NaN	NaN	NaN	NaN	0.94325	NaN	NaN
Q8BMK1	Mettl2	Methyltransferase-like protein 2	NaN	NaN	NaN	NaN	1.0686	1.1582	NaN	0.0316784	NaN	NaN	NaN	NaN	0.91309	NaN	NaN	NaN
Q8BMQ2	Gtf3c4	General transcription factor 3C polypeptide 4	NaN	NaN	NaN	NaN	NaN	1.0216	0.80774	0.0756109	1.16569	1.36945	0.92439	0.105026	1.447	1.2514	0.22718	0.308836
Q8BMQ8	Mon1b	Vacuolar fusion protein MON1 homolog B	NaN	NaN	NaN	NaN	NaN	NaN	NaN	NaN	NaN	NaN	0.82275	NaN	NaN	NaN	NaN	NaN
Q8BP92	Rcn2	Reticulocalbin-2	0.95634	NaN	NaN	NaN	NaN	NaN	NaN	NaN	NaN	3.5047	2.5759	0.32838	NaN	NaN	NaN	NaN
Q8BPE4	Tmem177	Transmembrane protein 177	NaN	NaN	NaN	NaN	0.80845	NaN	NaN	NaN	NaN	0.92198	NaN	NaN	NaN	NaN	NaN	NaN
Q8BPG6	Sumf2	Sulfatase-modifying factor 2	NaN	NaN	NaN	NaN	NaN	1.0074	0.97051	0.0130426	0.72552	0.78373	0.81843	0.0221316	0.97922	0.88888	1.5084	0.157762
Q8BQ30	Ppp1r18	Phostensin	1.1771	1.0737	0.99538	0.0429676	0.96946	1.18144	1.68907	0.174319	1.8945	0.84756	0.93651	0.273641	NaN	NaN	NaN	NaN
Q8BQ47	Cnpy4	Protein canopy homolog 4	NaN	0.73893	NaN	NaN	0.66386	0.68887	0.69764	0.00826304	0.91894	0.69186	0.81702	0.0536166	0.78084	NaN	0.85722	0.0270044
Q8BR63	Fam177a1	Protein FAM177A1	1.9876	2.0537	2.0753	0.0215399	NaN	NaN	NaN	NaN	1.22	NaN	NaN	NaN	NaN	NaN	NaN	NaN
Q8BR65	Suds3	Sin3 histone deacetylase corepressor complex component SDS3	NaN	NaN	NaN	NaN	NaN	NaN	NaN	NaN	0.79276	1.0627	0.90503	0.0639247	NaN	NaN	NaN	NaN
Q8BR90		UPF0600 protein C5orf51 homolog	NaN	NaN	NaN	NaN	1.116	1.1228	NaN	0.00240416	1.1122	1.5536	NaN	0.156058	0.99235	1.1398	0.94572	0.0477582
Q8BSK8	Rps6kb1	Ribosomal protein S6 kinase beta-1	NaN	NaN	NaN	NaN	0.92369	NaN	0.97796	0.0191873	NaN	NaN	NaN	NaN	1.11155	NaN	1.0214	0.0318728
Q8BT07	Cep55	Centrosomal protein of 55 kDa	NaN	0.311135	0.26163	0.0175027	NaN	0.76876	0.58145	0.0662241	0.37826	0.30976	NaN	0.0242184	0.644085	NaN	0.87558	0.0818458
[truncated: 3,018 more rows]

## Sheet: Supplemental Table 6
Sequence	Amino acid before	First amino acid	Second amino acid	Second last amino acid	Last amino acid	Amino acid after	A Count	R Count	N Count	D Count	C Count	Q Count	E Count	G Count	H Count	I Count	L Count	K Count	M Count	F Count	P Count	S Count	T Count	W Count	Y Count	V Count	U Count	Length	Missed cleavages	Mass	Proteins	Leading razor protein	Gene names	Protein names	Unique (Groups)	Unique (Proteins)	Charges	PEP	Score	Experiment Eth_1	Experiment Eth_2	Experiment Eth_3	Experiment IC_1	Experiment IC_2	Experiment IC_3	Experiment IC_ETH_1	Experiment IC_ETH_2	Experiment IC_ETH_3	Experiment IL10_1
[truncated: 36,924 more rows]
[truncated: 84 more columns]

[truncated: 1 more sheets: Supplemental Table 7]
